# Supplementary material for: Identifying direct contacts between protein complex subunits from their conditional dependence in proteomics datasets
Source: PLoS Comput Biol. 2017 Oct 12;13(10):e1005625. doi: 10.1371/journal.pcbi.1005625 (PMC5638211; doi:10.1371/journal.pcbi.1005625)
Supplement: S1 Table — All complexes selected had 1) a PDB entry and 2) > 4 subunits. True = pairs of proteins with >0.0 Å2 interface surface area. (XLS) [file pcbi.1005625.s001.xls]

## Sheet: Benchmark Summary
Protein complex	PDB ID	Benchmark Set	# of unique subunits	True / Total	% True / Total	TruePos / Predicted (>=0.05)	% TruePos / Predicted (>=0.05)	TruePos / Predicted (>=0.5)	% TruePos / Predicted (>=0.5)	TruePos / Predicted (>=0.8)	% TruePos / Predicted (>=0.8)
F1-ATPase	1e79	1	5	6/10	0.6	1/1	1	1/1	1	1/1	1
8S snRNP assembly intermediate	1vu2	1	8	17/28	0.607143	1/1	1	1/1	1	1/1	1
RNA exosome	2nn6	1	9	17/36	0.472222	14/30	0.466667	2/5	0.4	0/0	0
Mitochondrial supercomplex	2ybb	1	22	56/231	0.242424	3/9	0.333333	0/0	0	0/0	0
40S ribosome	3j3a	1	33	63/528	0.119318	5/37	0.135135	0/7	0	0/2	0
Arp2/3 complex	3rse	1	8	18/28	0.642857	16/19	0.842105	7/8	0.875	2/2	1
CCT	4b2t	1	8	19/28	0.678571	12/18	0.666667	4/8	0.5	2/5	0.4
Lsm1-7-Pat1 complex	4c8q	1	8	12/28	0.428571	5/12	0.416667	0/4	0	0/1	0
Mitochondrial ribosome	4ce4	1	22	19/231	0.0822511	1/3	0.333333	0/0	0	0/0	0
26S proteasome	4cr2	1	30	108/435	0.248276	53/102	0.519608	13/21	0.619048	9/10	0.9
AP2 CLATHRIN ADAPTOR CORE	2xa7	2	3	3/3	1	0/0	0	0/0	0	0/0	0
SNARE complex	3rk3	2	4	6/6	1	0/0	0	0/0	0	0/0	0
80S-eIF5B-Met-itRNAMet Eukaryotic Translation Initiation Complex	4byn	2	37	62/666	0.0930931	21/110	0.190909	2/5	0.4	0/0	0
COP9 signalosome	4d10	2	8	22/28	0.785714	19/22	0.863636	3/5	0.6	1/1	1
WAVE Regulatory Complex	4n78	2	4	5/6	0.833333	3/3	1	0/0	0	0/0	0
RBX1-UBC12~NEDD8-CUL1-DCN1 complex	4p5o	2	5	10/10	1	1/1	1	0/0	0	0/0	0
Clathrin adaptor protein complex 1 (AP1) core	4p6z	2	5	6/10	0.6	3/3	1	1/1	1	0/0	0
SAGA DUB module	4zux	2	3	2/3	0.666667	0/0	0	0/0	0	0/0	0
eIF3	5a5t	2	7	11/21	0.52381	7/16	0.4375	1/3	0.333333	1/3	0.333333
Dynactin complex	5adx	2	4	3/6	0.5	0/2	0	0/0	0	0/0	0
Gamma secretase	5fn3	2	4	5/6	0.833333	0/0	0	0/0	0	0/0	0
TFIID-IIA	5fur	2	8	5/25	0.2	1/4	0.25	0/0	0	0/0	0
Cav1.1 complex	5gjv	2	3	2/3	0.666667	0/0	0	0/0	0	0/0	0
Human Polycomb Repressive Complex 2	5hyn	2	4	5/6	0.833333	0/0	0	0/0	0	0/0	0
PIC	5iy6	2	26	54/325	0.166154	10/20	0.5	3/3	1	1/1	1
Tubulin-Stathmin-TTL-Thiocolchicine Complex	5lp6	2	4	5/6	0.833333	1/1	1	0/0	0	0/0	0
KINETOCHORE MIS12-CENP-C delta-HEAD2 COMPLEX	5lsj	2	5	9/10	0.9	0/0	0	0/0	0	0/0	0
Spliceosome	5mqf	2	30	39/425	0.0917647	5/11	0.454545	4/5	0.8	3/4	0.75
Origin Recognition Complex	5ujm	2	5	7/10	0.7	3/3	1	1/1	1	0/0	0

## Sheet: Legend
	PDB enries of multiprotein complexes in protein contact benchmark. All complexes selected had a PDB entry and >= 5 subunits.
	Protein complex	Complex name
	PDB ID	Protein DataBank identifier
	Benchmark Set	1 = lambda selection benchmark, 2= leaveout benchmark
	# of unique subunits	Subsampled observed orthologs in dataset
	True / Total	True = pairs of proteins with >0.0 Å^2 interface surface area, Total = total number of pairs of proteins in complex (subsampled to observed orthologs)
	TruePos / Predicted (>=threshold)	TruePos = correctly predicted direct contacts by our method, Predicted = total number of predicted direct contacts with probability score >= threshold
	% TruePos / Predicted (>=threshold)	TruePos / Predicted expressed as a fraction
