# Supplementary material for: Identifying direct contacts between protein complex subunits from their conditional dependence in proteomics datasets
Source: PLoS Comput Biol. 2017 Oct 12;13(10):e1005625. doi: 10.1371/journal.pcbi.1005625 (PMC5638211; doi:10.1371/journal.pcbi.1005625)
Supplement: S2 Table — Complete list of contacting and non-contacting protein pairs derived from PDB entries in S1 Table. (XLS) [file pcbi.1005625.s002.xls]

## Sheet: Legend
	Table of physical contacts between proteins in 10 large macromolecular complexes
	PDB_ACC1	Uniprot ACC of protein from original species in PDB
	PDB_ACC2	Uniprot ACC of protein from original species in PDB
	Human_ACC1	Uniprot ACC of orthogolous human protein
	Human_ACC2	Uniprot ACC of orthogolous human protein
	pdbid	Protein DataBank id of complex structure
	is_true_contact	Boolean, is surface area > 0.0
	interface_area	Interface area (A**2) between two proteins as calculated by PISA (http://www.ebi.ac.uk/pdbe/pisa/)
	direct_contact_prob	Probability of direct contact as calculated by Meinshausen - Bühlmann method w/ StARS stability applied to Human CF-MS dataset
	pearson_correlation_coefficient	Pearson correlation coefficient from Human CF-MS dataset

## Sheet: Direct Contact Benchmark
PDB_ACC1	PDB_ACC2	Human_ACC1	Human_ACC2	pdbid	is_true_contact	interface_area	direct_contact_prob	pearson_correlation_coefficient
P08579	P09661	P08579	P09661	5mqf	1	279.3	1	0.833034
P62316	P62314	P62316	P62314	1vu2	1	988.5	1	0.546934
G1SUC8	G1SED9	P60228	Q9Y262	5a5t	1	1166.1	1	0.837423
P40016	Q06103	O43242	Q15008	4cr2	1	1275.5	1	0.793427
Q15029	Q6P2Q9	Q15029	Q6P2Q9	5mqf	1	1968.4	1	0.944688
P19483	P00829	P25705	P06576	1e79	1	2060	1	0.799942
P33297	P53549	P17980	P62333	4cr2	1	3709.7	1	0.783898
P62318	P62316	P62318	P62316	5mqf	0	None	1	0.664658
P62249	P15880	P62249	P15880	3j3a	0	None	1	0.493776
P40327	P33298	P62191	P43686	4cr2	1	91.3	0.95	0.781266
G1ST95	G1SUC8	O15372	P60228	5a5t	0	None	0.95	0.753252
Q3ZCI9	F1MWD3	P50990	P48643	4b2t	0	None	0.95	0.736235
P38764	P40327	Q13200	P62191	4cr2	1	852.4	0.9	0.866396
P35269	P13984	P35269	P13984	5iy6	1	2308.3	0.9	0.84593
Q3T0K2	Q3ZCI9	P49368	P50990	4b2t	1	535	0.85	0.815641
Q12250	Q04062	O00232	Q9UNM6	4cr2	1	825	0.85	0.662546
P33299	P38764	P35998	Q13200	4cr2	1	975.3	0.85	0.884742
P40302	P21242	P25786	P25788	4cr2	1	1494.9	0.85	0.924951
Q99627	Q9UNS2	Q99627	Q9UNS2	4d10	1	1554.7	0.85	0.733238
G1SUC8	G1T3L2	P60228	Q9UBQ5	5a5t	0	None	0.85	0.712719
P62266	P62249	P62266	P62249	3j3a	0	None	0.85	0.614117
A7MB62	Q58CQ2	P61160	O15143	3rse	1	165.3	0.8	0.863399
F1MWD3	Q32L40	P48643	P17987	4b2t	1	251.9	0.8	0.749498
Q99459	O75934	Q99459	O75934	5mqf	1	970.2	0.8	0.903221
Q08723	Q04062	P51665	Q9UNM6	4cr2	1	1286.1	0.8	0.626368
P61157	Q3MHR7	P61158	O15144	3rse	1	1626.3	0.8	0.893416
P33299	P40327	P35998	P62191	4cr2	1	3038.3	0.8	0.844096
Q06103	Q04062	Q15008	Q9UNM6	4cr2	0	None	0.8	0.748239
Q3MHL7	F1MWD3	P40227	P48643	4b2t	0	None	0.8	0.785256
Q3MHL7	Q32L40	P40227	P17987	4b2t	0	None	0.8	0.8513
Q06406	P40070	P62312	Q9Y4Z0	4c8q	0	None	0.8	0.791377
Q06265	Q15024	Q06265	Q15024	2nn6	0	None	0.75	0.667519
P62851	P61247	P62851	P61247	3j3a	0	None	0.75	0.461761
P61247	P62701	P61247	P62701	3j3a	0	None	0.75	0.184152
Q3MHL7	Q2T9X2	P40227	P50991	4b2t	1	61.4	0.7	0.67041
Q148J6	A7MB62	P59998	P61160	3rse	1	842.8	0.7	0.738619
Q148J6	Q58CQ2	P59998	O15143	3rse	1	1142.2	0.7	0.680178
P33299	P38886	P35998	P55036	4cr2	0	None	0.7	0.457218
P30657	P25043	P28070	Q99436	4cr2	0	None	0.7	0.862022
P04449	Q02753	P83731	P46778	4byn	0	None	0.7	0.787201
P40302	P30656	P25786	P28074	4cr2	0	None	0.65	0.886759
P62854	P62244	P62854	P62244	3j3a	0	None	0.65	0.406993
P40302	P23639	P25786	P25787	4cr2	1	42.4	0.6	0.906885
Q9UMS4	O75934	Q9UMS4	O75934	5mqf	1	44.5	0.6	0.817284
Q10567	P35585	Q10567	Q9BXS5	4p6z	1	51.2	0.6	0.75029
P38624	P21243	P28072	P60900	4cr2	1	477.6	0.6	0.858904
Q3SYX9	Q58CQ2	O15511	O15143	3rse	1	639.6	0.6	0.748065
P23724	P30656	P20618	P28074	4cr2	1	719.4	0.6	0.864318
Q13868	Q15024	Q13868	Q15024	2nn6	1	984.5	0.6	0.618924
P29083	P29084	P29083	P29084	5iy6	1	1787.4	0.6	0.797612
P21242	P30656	P25788	P28074	4cr2	0	None	0.6	0.817103
P30656	P38624	P28074	P28072	4cr2	0	None	0.6	0.903305
P30656	P25043	P28074	Q99436	4cr2	0	None	0.6	0.871646
Q06406	P53905	P62312	Q9UK45	4c8q	0	None	0.6	0.764436
P53905	P57743	Q9UK45	P62310	4c8q	0	None	0.6	0.6738
P62854	P62266	P62854	P62266	3j3a	0	None	0.6	0.723073
A7MB62	Q3T035	P61160	O15145	3rse	0	None	0.6	0.867153
Q9UNS2	Q9BT78	Q9UNS2	Q9BT78	4d10	0	None	0.6	0.73583
F1MWD3	Q2T9X2	P48643	P50991	4b2t	1	806.5	0.55	0.607958
Q5RKV6	Q9NQT5	Q5RKV6	Q9NQT5	2nn6	0	None	0.55	0.768965
P14126	P0C2H6	P39023	P61353	4byn	0	None	0.55	0.445275
P62266	P15880	P62266	P15880	3j3a	0	None	0.55	0.553753
Q58CQ2	Q3MHR7	O15143	O15144	3rse	1	37.9	0.5	0.873275
P61157	A7MB62	P61158	P61160	3rse	1	44.7	0.5	0.900755
P10664	Q02753	P36578	P46778	4byn	1	136.5	0.5	0.688394
Q13416	O43913	Q13416	O43913	5ujm	1	285.4	0.5	0.753744
Q9UBW8	Q92905	Q9UBW8	Q92905	4d10	1	294.2	0.5	0.486687
P05745	P05748	Q9Y3U8	P61313	4byn	1	493.5	0.5	0.635716
P61201	Q9BT78	P61201	Q9BT78	4d10	1	537	0.5	0.769324
P40302	P30657	P25786	P28070	4cr2	1	651.9	0.5	0.769982
Q9NQT4	Q96B26	Q9NQT4	Q96B26	2nn6	1	1100	0.5	0.728316
P62487	O15514	P62487	O15514	5iy6	1	1413.1	0.5	0.575204
P30656	P30657	P28074	P28070	4cr2	0	None	0.5	0.889673
Q06265	Q5RKV6	Q06265	Q5RKV6	2nn6	0	None	0.5	0.731297
P14126	Q02326	P39023	Q02878	4byn	0	None	0.5	0.790206
Q32L40	Q3ZBH0	P17987	P78371	4b2t	0	None	0.5	0.745959
P57743	P40070	P62310	Q9Y4Z0	4c8q	0	None	0.5	0.704392
Q99627	Q9BT78	Q99627	Q9BT78	4d10	0	None	0.5	0.760722
P22892	P35585	O43747	Q9BXS5	4p6z	1	35.2	0.45	0.734346
Q99627	Q9UBW8	Q99627	Q9UBW8	4d10	1	344.3	0.45	0.601608
P62266	P62861	P62266	P62861	3j3a	1	414.6	0.45	0.549875
P61157	Q3T035	P61158	O15145	3rse	1	891.9	0.45	0.859119
Q12250	Q08723	O00232	P51665	4cr2	1	1307.3	0.45	0.639869
G1ST95	G1SMZ5	O15372	Q14152	5a5t	1	1820.6	0.45	0.895326
Q01939	P40327	P62195	P62191	4cr2	1	2505.4	0.45	0.767768
P40303	P30657	O14818	P28070	4cr2	0	None	0.45	0.83153
P0CX85	P05744	P42766	P18077	4byn	0	None	0.45	0.418364
P0CX46	P14126	P62917	P39023	4byn	0	None	0.45	0.53294
P05744	P49166	P18077	P61927	4byn	0	None	0.45	0.670356
P05737	P49166	P18124	P61927	4byn	0	None	0.45	0.576489
P62851	P62701	P62851	P62701	3j3a	0	None	0.45	0.181251
P0CX46	P0C2H6	P62917	P61353	4byn	1	5.9	0.4	0.543403
G1ST95	G1T3L2	O15372	Q9UBQ5	5a5t	1	197.6	0.4	0.637894
P30656	P22141	P28074	P49721	4cr2	1	704.3	0.4	0.924735
P23639	P25043	P25787	Q99436	4cr2	1	749.7	0.4	0.879781
O43913	Q9UBD5	O43913	Q9UBD5	5ujm	1	1066.7	0.4	0.829349
Q12377	Q06103	O00231	Q15008	4cr2	1	1254.1	0.4	0.725272
P23639	P21243	P25787	P60900	4cr2	1	1426.8	0.4	0.929734
P30876	P19387	P30876	P19387	5iy6	1	1546.2	0.4	0.528301
O43660	O75934	O43660	O75934	5mqf	0	None	0.4	0.88476
P40302	P38624	P25786	P28072	4cr2	0	None	0.4	0.812843
Q9NPD3	Q96B26	Q9NPD3	Q96B26	2nn6	0	None	0.4	0.801206
P0CX85	P02406	P42766	P46776	4byn	0	None	0.4	0.313499
P0CX85	Q02326	P42766	Q02878	4byn	0	None	0.4	0.555456
P0CX46	P14120	P62917	P62888	4byn	0	None	0.4	0.297115
P04456	P49167	P62750	P63173	4byn	0	None	0.4	0.554019
P05748	P0CX49	P61313	Q07020	4byn	0	None	0.4	0.684997
P0CX83	P05737	P84098	P18124	4byn	0	None	0.4	0.406269
Q3MHL7	Q3ZBH0	P40227	P78371	4b2t	0	None	0.4	0.737839
P62244	P62249	P62244	P62249	3j3a	0	None	0.4	0.436573
P36954	P19387	P36954	P19387	5iy6	0	None	0.4	0.32186
A7MB62	Q3MHR7	P61160	O15144	3rse	0	None	0.4	0.882167
P40303	P40302	O14818	P25786	4cr2	1	38.9	0.35	0.916106
P24928	P19387	P24928	P19387	5iy6	1	113.9	0.35	0.569088
P0CX85	P05748	P42766	P61313	4byn	1	328.6	0.35	0.295972
P53905	P40070	Q9UK45	Q9Y4Z0	4c8q	1	559	0.35	0.779399
Q9Y3B2	Q9NQT5	Q9Y3B2	Q9NQT5	2nn6	1	566.4	0.35	0.422359
Q92905	P61201	Q92905	P61201	4d10	1	650.2	0.35	0.582143
Q9UNS2	Q7L5N1	Q9UNS2	Q7L5N1	4d10	1	980.6	0.35	0.641779
Q148J6	Q3MHR7	P59998	O15144	3rse	1	2142.4	0.35	0.651094
P43588	Q04062	O00487	Q9UNM6	4cr2	0	None	0.35	0.546169
P32379	P30657	P28066	P28070	4cr2	0	None	0.35	0.916972
P23724	P21242	P20618	P25788	4cr2	0	None	0.35	0.914665
P33299	P32565	P35998	Q99460	4cr2	0	None	0.35	0.760158
P23639	P30656	P25787	P28074	4cr2	0	None	0.35	0.925802
P30656	P21243	P28074	P60900	4cr2	0	None	0.35	0.857917
P38764	P32565	Q13200	Q99460	4cr2	0	None	0.35	0.733572
P25043	P22141	Q99436	P49721	4cr2	0	None	0.35	0.879715
G1SMZ5	G1SED9	Q14152	Q9Y262	5a5t	0	None	0.35	0.775603
Q06265	Q13868	Q06265	Q13868	2nn6	0	None	0.35	0.584518
Q9NQT4	Q5RKV6	Q9NQT4	Q5RKV6	2nn6	0	None	0.35	0.661475
P04449	P02406	P83731	P46776	4byn	0	None	0.35	0.783064
P0C2H6	P05737	P61353	P18124	4byn	0	None	0.35	0.41853
P02406	P05748	P46776	P61313	4byn	1	0.2	0.3	0.642057
P32379	P21243	P28066	P60900	4cr2	1	0.4	0.3	0.891559
F1MWD3	Q3ZBH0	P48643	P78371	4b2t	1	24.9	0.3	0.664752
Q10567	P22892	Q10567	O43747	4p6z	1	97	0.3	0.845287
G1ST95	G1SED9	O15372	Q9Y262	5a5t	1	131.6	0.3	0.666567
P61157	Q58CQ2	P61158	O15143	3rse	1	215.6	0.3	0.85631
P19447	Q92759	P19447	Q92759	5iy6	1	252.3	0.3	0.73232
P23724	P40302	P20618	P25786	4cr2	1	393.1	0.3	0.911936
Q08723	Q06103	P51665	Q15008	4cr2	1	393.9	0.3	0.639471
P21242	P38624	P25788	P28072	4cr2	1	437.3	0.3	0.773532
P32379	P30656	P28066	P28074	4cr2	1	501.4	0.3	0.874891
P30657	P38624	P28070	P28072	4cr2	1	584.7	0.3	0.900034
Q06406	P57743	P62312	P62310	4c8q	1	700.4	0.3	0.672249
P38624	P25043	P28072	Q99436	4cr2	1	773.6	0.3	0.866013
P05744	Q02326	P18077	Q02878	4byn	1	868.6	0.3	0.760945
Q15024	Q9NPD3	Q15024	Q9NPD3	2nn6	1	959.1	0.3	0.649212
P40303	P23638	O14818	P25789	4cr2	1	1617	0.3	0.842398
G1T3L2	G1SED9	Q9UBQ5	Q9Y262	5a5t	1	2311.6	0.3	0.737639
P05745	P14126	Q9Y3U8	P39023	4byn	0	None	0.3	0.624482
P04449	P10664	P83731	P36578	4byn	0	None	0.3	0.735303
Q13889	P19447	Q13889	P19447	5iy6	0	None	0.3	0.667946
P13984	P29083	P13984	P29083	5iy6	0	None	0.3	0.573722
Q9UBW8	P61201	Q9UBW8	P61201	4d10	1	7.7	0.25	0.620777
Q148J6	Q3T035	P59998	O15145	3rse	1	59.9	0.25	0.677991
Q148J6	P61157	P59998	P61158	3rse	1	406.6	0.25	0.690716
P23724	P30657	P20618	P28070	4cr2	1	817.8	0.25	0.785521
Q6B856	P81947	Q9BVA1	P68363	5lp6	1	1367.6	0.25	0
Q13416	Q9UBD5	Q13416	Q9UBD5	5ujm	1	1622.5	0.25	0.807046
P40302	P25043	P25786	Q99436	4cr2	0	None	0.25	0.842537
P21242	P25043	P25788	Q99436	4cr2	0	None	0.25	0.805212
P38764	P53549	Q13200	P62333	4cr2	0	None	0.25	0.602144
P38764	Q01939	Q13200	P62195	4cr2	0	None	0.25	0.760396
G1SLW8	G1SUC8	Q7L2H7	P60228	5a5t	0	None	0.25	0.540255
P05745	P49166	Q9Y3U8	P61927	4byn	0	None	0.25	0.455196
P17076	P14126	P62424	P39023	4byn	0	None	0.25	0.58255
P05744	P14126	P18077	P39023	4byn	0	None	0.25	0.692899
Q02753	P0CX83	P46778	P84098	4byn	0	None	0.25	0.738328
Q06406	P38203	P62312	Q9Y333	4c8q	0	None	0.25	0.75159
P53905	P38203	Q9UK45	Q9Y333	4c8q	0	None	0.25	0.632985
P62081	P62701	P62081	P62701	3j3a	0	None	0.25	0.377274
P62244	P62861	P62244	P62861	3j3a	0	None	0.25	0.244244
P62263	P23396	P62263	P23396	3j3a	0	None	0.25	0.281798
Q3ZCI9	Q32L40	P50990	P17987	4b2t	1	3.1	0.2	0.809709
Q3T0K2	Q32L40	P49368	P17987	4b2t	1	38.4	0.2	0.842703
P62266	P62244	P62266	P62244	3j3a	1	142.5	0.2	0.325155
P17076	P0C2H6	P62424	P61353	4byn	1	235.8	0.2	0.54535
Q99627	P61201	Q99627	P61201	4d10	1	380.6	0.2	0.683416
P23638	P22141	P25789	P49721	4cr2	1	469.9	0.2	0.849894
Q3MHR7	Q3T035	O15144	O15145	3rse	1	535.2	0.2	0.83935
P61201	Q7L5N1	P61201	Q7L5N1	4d10	1	535.8	0.2	0.709802
P62244	P15880	P62244	P15880	3j3a	1	567	0.2	0.326668
Q148J6	Q3SYX9	P59998	O15511	3rse	1	909.1	0.2	0.631911
Q13868	Q9NPD3	Q13868	Q9NPD3	2nn6	1	1127.6	0.2	0.564635
Q9UBW8	Q7L5N1	Q9UBW8	Q7L5N1	4d10	1	1637.7	0.2	0.539685
P52655	P52657	P52655	P52657	5iy6	1	2562.5	0.2	0.418758
Q01939	P33298	P62195	P43686	4cr2	1	3315	0.2	0.828981
Q12377	P40016	O00231	O43242	4cr2	0	None	0.2	0.763897
P40303	P25043	O14818	Q99436	4cr2	0	None	0.2	0.87646
P40302	P22141	P25786	P49721	4cr2	0	None	0.2	0.906778
P23639	P30657	P25787	P28070	4cr2	0	None	0.2	0.900939
P21242	P22141	P25788	P49721	4cr2	0	None	0.2	0.839199
P32565	P40327	Q99460	P62191	4cr2	0	None	0.2	0.727361
G1SLW8	G1SED9	Q7L2H7	Q9Y262	5a5t	0	None	0.2	0.572923
Q15024	Q96B26	Q15024	Q96B26	2nn6	0	None	0.2	0.749508
P05745	P0CX85	Q9Y3U8	P42766	4byn	0	None	0.2	0.507394
P0CX85	P14126	P42766	P39023	4byn	0	None	0.2	0.559906
P04449	P0CX83	P83731	P84098	4byn	0	None	0.2	0.775276
P10664	P02406	P36578	P46776	4byn	0	None	0.2	0.701259
P10664	P0CX83	P36578	P84098	4byn	0	None	0.2	0.799851
P14126	P05748	P39023	P61313	4byn	0	None	0.2	0.400184
P0C2H6	Q02326	P61353	Q02878	4byn	0	None	0.2	0.387943
Q02753	Q02326	P46778	Q02878	4byn	0	None	0.2	0.288897
P05737	Q02326	P18124	Q02878	4byn	0	None	0.2	0.568492
F1S286	F1RQV7	Q9BYD1	Q6P1L8	4ce4	0	None	0.2	0.762611
P62851	P62979	P62851	P62979	3j3a	0	None	0.2	0.223291
P62854	P62249	P62854	P62249	3j3a	0	None	0.2	0.668075
P46782	P23396	P46782	P23396	3j3a	0	None	0.2	0.272963
P62841	P62277	P62841	P62277	3j3a	0	None	0.2	0.358308
Q58CQ2	Q3T035	O15143	O15145	3rse	0	None	0.2	0.785516
P40303	P21242	O14818	P25788	4cr2	1	4.1	0.15	0.853067
Q12250	Q06103	O00232	Q15008	4cr2	1	16.2	0.15	0.629295
P33299	P53549	P35998	P62333	4cr2	1	29	0.15	0.649434
Q06265	Q9NQT4	Q06265	Q9NQT4	2nn6	1	38.4	0.15	0.622621
P33299	Q01939	P35998	P62195	4cr2	1	44.6	0.15	0.788408
P23639	P21242	P25787	P25788	4cr2	1	92.4	0.15	0.87566
Q9Y3B2	Q5RKV6	Q9Y3B2	Q5RKV6	2nn6	1	104.4	0.15	0.430061
P40302	P23638	P25786	P25789	4cr2	1	147	0.15	0.835688
Q9UMS4	Q99459	Q9UMS4	Q99459	5mqf	1	171.4	0.15	0.848852
Q99627	Q7L5N1	Q99627	Q7L5N1	4d10	1	296.5	0.15	0.631669
P40303	P30656	O14818	P28074	4cr2	1	399.5	0.15	0.91568
Q12377	Q12250	O00231	O00232	4cr2	1	612.3	0.15	0.663542
Q06265	Q96B26	Q06265	Q96B26	2nn6	1	679.7	0.15	0.68921
Q5RKV6	Q96B26	Q5RKV6	Q96B26	2nn6	1	1091.9	0.15	0.779455
Q3MHL7	Q3T0K2	P40227	P49368	4b2t	1	1135.1	0.15	0.803849
P30876	P24928	P30876	P24928	5iy6	1	8530.2	0.15	0.624978
P43588	Q06103	O00487	Q15008	4cr2	0	None	0.15	0.527653
P23724	P25043	P20618	Q99436	4cr2	0	None	0.15	0.855168
P23724	P22141	P20618	P49721	4cr2	0	None	0.15	0.871928
P40302	P21243	P25786	P60900	4cr2	0	None	0.15	0.861921
P23638	P30656	P25789	P28074	4cr2	0	None	0.15	0.842457
P30657	P22141	P28070	P49721	4cr2	0	None	0.15	0.800766
P30657	P21243	P28070	P60900	4cr2	0	None	0.15	0.892132
Q13868	Q96B26	Q13868	Q96B26	2nn6	0	None	0.15	0.631517
P17076	Q02326	P62424	Q02878	4byn	0	None	0.15	0.498445
P04449	P0C2H6	P83731	P61353	4byn	0	None	0.15	0.494108
P04650	P0CX83	P62891	P84098	4byn	0	None	0.15	0.434377
P05744	P02406	P18077	P46776	4byn	0	None	0.15	0.286818
P0CX41	P05317	P62829	P05388	4byn	0	None	0.15	0.354749
P02406	Q02753	P46776	P46778	4byn	0	None	0.15	0.723056
P02406	P0CX83	P46776	P84098	4byn	0	None	0.15	0.727238
P14126	P05737	P39023	P18124	4byn	0	None	0.15	0.611358
P26321	P14120	P46777	P62888	4byn	0	None	0.15	0.257255
P0CX83	P0CX49	P84098	Q07020	4byn	0	None	0.15	0.832965
F1RW03	I3LNJ0	Q96DV4	P49406	4ce4	0	None	0.15	0.765599
P62854	P62861	P62854	P62861	3j3a	0	None	0.15	0.482093
P39019	P46782	P39019	P46782	3j3a	0	None	0.15	0.207921
P62753	P62241	P62753	P62241	3j3a	0	None	0.15	0.204935
P30876	P19388	P30876	P19388	5iy6	0	None	0.15	0.316449
P00129	P00423	P14927	P13073	2ybb	0	None	0.15	0.300918
Q9UNS2	P61201	Q9UNS2	P61201	4d10	1	63.5	0.1	0.662632
Q9Y3B2	Q96B26	Q9Y3B2	Q96B26	2nn6	1	69	0.1	0.392305
G1SLW8	G1T3L2	Q7L2H7	Q9UBQ5	5a5t	1	100.7	0.1	0.490993
Q9UBW8	Q9UNS2	Q9UBW8	Q9UNS2	4d10	1	116	0.1	0.530917
Q12690	P10664	P26373	P36578	4byn	1	194.2	0.1	0.750912
Q06265	Q9NPD3	Q06265	Q9NPD3	2nn6	1	209.9	0.1	0.746635
P05745	P02406	Q9Y3U8	P46776	4byn	1	221.7	0.1	0.58417
P05737	P0CX49	P18124	Q07020	4byn	1	263	0.1	0.305297
P17076	P0CX46	P62424	P62917	4byn	1	300.2	0.1	0.67306
Q92905	Q9BT78	Q92905	Q9BT78	4d10	1	512.7	0.1	0.485735
P21242	P30657	P25788	P28070	4cr2	1	513.4	0.1	0.72164
Q02753	P05737	P46778	P18124	4byn	1	587	0.1	0.250376
P0CX24	P26784	Q02543	P40429	4byn	1	653.3	0.1	0.182156
F1RSH0	F1S3J8	Q9P015	Q9BYD3	4ce4	1	653.9	0.1	0.878341
Q13889	Q92759	Q13889	Q92759	5iy6	1	661.6	0.1	0.638617
P46783	P23396	P46783	P23396	3j3a	1	807.9	0.1	0.433184
Q9UBW8	Q9BT78	Q9UBW8	Q9BT78	4d10	1	839.9	0.1	0.642881
P68530	P00423	P00403	P13073	2ybb	1	852	0.1	0.943767
P17076	P05748	P62424	P61313	4byn	1	1015.5	0.1	0.568525
P21242	P21243	P25788	P60900	4cr2	1	1325.3	0.1	0.859542
P32379	P40302	P28066	P25786	4cr2	1	1380	0.1	0.7864
Q7L5N1	Q9BT78	Q7L5N1	Q9BT78	4d10	1	1877.5	0.1	0.682629
G1U971	G1SUC8	Q99613	P60228	5a5t	1	1888.2	0.1	0.46066
P43588	Q08723	O00487	P51665	4cr2	1	3192.2	0.1	0.540135
Q92905	Q7L5N1	Q92905	Q7L5N1	4d10	1	3778	0.1	0.580837
Q12377	P33299	O00231	P35998	4cr2	0	None	0.1	0.540421
P32379	P38624	P28066	P28072	4cr2	0	None	0.1	0.877203
P23724	P23639	P20618	P25787	4cr2	0	None	0.1	0.901968
P33299	P33298	P35998	P43686	4cr2	0	None	0.1	0.766246
P38886	P38764	P55036	Q13200	4cr2	0	None	0.1	0.40199
P38764	P33298	Q13200	P43686	4cr2	0	None	0.1	0.742516
G1SLW8	G1U971	Q7L2H7	Q99613	5a5t	0	None	0.1	0.31849
G1U971	G1T3L2	Q99613	Q9UBQ5	5a5t	0	None	0.1	0.462165
G1U971	G1SED9	Q99613	Q9Y262	5a5t	0	None	0.1	0.572854
G1SUC8	G1SMZ5	P60228	Q14152	5a5t	0	None	0.1	0.813359
Q15024	Q9NQT5	Q15024	Q9NQT5	2nn6	0	None	0.1	0.693965
Q9NQT4	Q9NPD3	Q9NQT4	Q9NPD3	2nn6	0	None	0.1	0.672111
Q5RKV6	Q9NPD3	Q5RKV6	Q9NPD3	2nn6	0	None	0.1	0.710104
Q9NQT5	Q96B26	Q9NQT5	Q96B26	2nn6	0	None	0.1	0.768426
P38754	P0CX41	P50914	P62829	4byn	0	None	0.1	0.240376
P38754	P02406	P50914	P46776	4byn	0	None	0.1	0.10583
P05745	P05744	Q9Y3U8	P18077	4byn	0	None	0.1	0.483813
P17076	P0CX85	P62424	P42766	4byn	0	None	0.1	0.588353
P17076	P05737	P62424	P18124	4byn	0	None	0.1	0.388794
P0CX85	P49167	P42766	P63173	4byn	0	None	0.1	0.126336
P04449	P49167	P83731	P63173	4byn	0	None	0.1	0.282592
P0C0W9	Q12690	P62913	P26373	4byn	0	None	0.1	0.177969
P0CX24	P0CX83	Q02543	P84098	4byn	0	None	0.1	0.116346
P0CX46	P26321	P62917	P46777	4byn	0	None	0.1	0.56134
P49167	P0C2H6	P63173	P61353	4byn	0	None	0.1	0.218087
P02406	P05737	P46776	P18124	4byn	0	None	0.1	0.364563
P02406	P41805	P46776	P27635	4byn	0	None	0.1	0.57472
P14126	P49166	P39023	P61927	4byn	0	None	0.1	0.58426
Q02753	P0CX49	P46778	Q07020	4byn	0	None	0.1	0.721714
P0CX83	P49166	P84098	P61927	4byn	0	None	0.1	0.122276
P26784	P0CX49	P40429	Q07020	4byn	0	None	0.1	0.732396
P38203	P40070	Q9Y333	Q9Y4Z0	4c8q	0	None	0.1	0.544502
P62979	P62269	P62979	P62269	3j3a	0	None	0.1	0.188439
P62753	P62277	P62753	P62277	3j3a	0	None	0.1	0.209598
P62244	P62847	P62244	P62847	3j3a	0	None	0.1	0.173817
P62269	P62277	P62269	P62277	3j3a	0	None	0.1	0.265353
I3LHK5	D0G6S1	Q9NZ32	O00399	5adx	0	None	0.1	0.468934
P00129	P00428	P14927	P10606	2ybb	0	None	0.1	0.392568
P68530	P31800	P00403	P31930	2ybb	0	None	0.1	0.830018
Q13098	Q9UBW8	Q13098	Q9UBW8	4d10	0	None	0.1	0.378431
Q2T9X2	Q3ZBH0	P50991	P78371	4b2t	1	6.6	0.05	0.571652
P23639	Q01939	P25787	P62195	4cr2	1	9.5	0.05	0.341888
Q92558	Q9Y2A7	Q92558	Q9Y2A7	4n78	1	24.7	0.05	0.278585
Q15024	Q5RKV6	Q15024	Q5RKV6	2nn6	1	40.3	0.05	0.741103
P32379	P23639	P28066	P25787	4cr2	1	53.3	0.05	0.905074
P0CX24	P41805	Q02543	P27635	4byn	1	55.7	0.05	0.119673
Q3ZCI9	Q2T9X2	P50990	P50991	4b2t	1	66.4	0.05	0.61957
P57743	P38203	P62310	Q9Y333	4c8q	1	67.4	0.05	0.502869
P21242	P23638	P25788	P25789	4cr2	1	88.6	0.05	0.811224
P46782	P62263	P46782	P62263	3j3a	1	105.3	0.05	0.13615
Q3T0K2	Q2T9X2	P49368	P50991	4b2t	1	107.4	0.05	0.63509
P00125	P31800	P08574	P31930	2ybb	1	128.6	0.05	0.932872
Q3SYX9	Q3T035	O15511	O15145	3rse	1	134.6	0.05	0.681742
Q06265	Q9NQT5	Q06265	Q9NQT5	2nn6	1	173.7	0.05	0.691095
Q12690	P0CX49	P26373	Q07020	4byn	1	231.7	0.05	0.83968
P10664	P05748	P36578	P61313	4byn	1	267.7	0.05	0.609385
Q12377	Q08723	O00231	P51665	4cr2	1	363.9	0.05	0.610679
P40303	P22141	O14818	P49721	4cr2	1	379.1	0.05	0.900434
Q99627	Q92905	Q99627	Q92905	4d10	1	410.4	0.05	0.453967
P32565	Q01939	Q99460	P62195	4cr2	1	476.6	0.05	0.79867
P04449	P0CX41	P83731	P62829	4byn	1	484.6	0.05	0.434575
P32379	P23724	P28066	P20618	4cr2	1	505.7	0.05	0.770504
P0C2H6	P14120	P61353	P62888	4byn	1	506.6	0.05	0.255681
Q12690	P05748	P26373	P61313	4byn	1	543.2	0.05	0.569952
A7MB62	Q3SYX9	P61160	O15511	3rse	1	571.3	0.05	0.733592
P25043	P21243	Q99436	P60900	4cr2	1	626.1	0.05	0.841615
P53905	P40089	Q9UK45	Q9Y4Y9	4c8q	1	788.4	0.05	0.557178
Q06406	P40089	P62312	Q9Y4Y9	4c8q	1	883.7	0.05	0.467326
P02406	P0CX49	P46776	Q07020	4byn	1	908.7	0.05	0.747699
Q9NQT4	Q9NQT5	Q9NQT4	Q9NQT5	2nn6	1	977	0.05	0.665599
Q8WUW1	Q9NYB9	Q8WUW1	Q9NYB9	4n78	1	993.7	0.05	0.0789438
P32565	P33298	Q99460	P43686	4cr2	1	1010.1	0.05	0.771552
P36954	P30876	P36954	P30876	5iy6	1	1095.6	0.05	0.283664
Q2T9X2	Q32L40	P50991	P17987	4b2t	1	1150.5	0.05	0.646598
P23639	P23638	P25787	P25789	4cr2	1	1453.8	0.05	0.839469
P62877	Q13616	P62877	Q13616	4p5o	1	1518.1	0.05	0.41625
Q8WUW1	Q92558	Q8WUW1	Q92558	4n78	1	1617.6	0.05	0.0776047
Q13098	Q9UNS2	Q13098	Q9UNS2	4d10	1	2110.5	0.05	0.560467
P23004	P31800	P22695	P31930	2ybb	1	2246.9	0.05	0.9136
Q15545	P21675	Q15545	P21675	5fur	1	3919.4	0.05	0.242936
P08579	O75934	P08579	O75934	5mqf	0	None	0.05	0.27016
O60306	Q9HCS7	O60306	Q9HCS7	5mqf	0	None	0.05	0.850942
Q9HCS7	Q9UNP9	Q9HCS7	Q9UNP9	5mqf	0	None	0.05	0.475508
Q99459	P09661	Q99459	P09661	5mqf	0	None	0.05	0.24338
P32379	P21242	P28066	P25788	4cr2	0	None	0.05	0.73665
P32379	P25043	P28066	Q99436	4cr2	0	None	0.05	0.843298
P40016	P33299	O43242	P35998	4cr2	0	None	0.05	0.64999
P40016	P38886	O43242	P55036	4cr2	0	None	0.05	0.382065
Q06103	P38886	Q15008	P55036	4cr2	0	None	0.05	0.334751
P23638	P30657	P25789	P28070	4cr2	0	None	0.05	0.7646
P38886	P32565	P55036	Q99460	4cr2	0	None	0.05	0.448181
P32565	P53549	Q99460	P62333	4cr2	0	None	0.05	0.682448
Q9Y3B2	Q9NPD3	Q9Y3B2	Q9NPD3	2nn6	0	None	0.05	0.31291
Q13868	Q9NQT4	Q13868	Q9NQT4	2nn6	0	None	0.05	0.588591
Q13868	Q9NQT5	Q13868	Q9NQT5	2nn6	0	None	0.05	0.579542
Q9NQT5	Q9NPD3	Q9NQT5	Q9NPD3	2nn6	0	None	0.05	0.664676
P38754	P04449	P50914	P83731	4byn	0	None	0.05	0.158676
P38754	P05748	P50914	P61313	4byn	0	None	0.05	0.126129
P05743	P41805	Q9UNX3	P27635	4byn	0	None	0.05	0.0398505
P05745	P0C0W9	Q9Y3U8	P62913	4byn	0	None	0.05	0.111956
P05745	P0CX46	Q9Y3U8	P62917	4byn	0	None	0.05	0.623176
P05745	P10664	Q9Y3U8	P36578	4byn	0	None	0.05	0.435432
P05745	P0C2H6	Q9Y3U8	P61353	4byn	0	None	0.05	0.562294
P05745	P0CX83	Q9Y3U8	P84098	4byn	0	None	0.05	0.478778
P05745	Q02326	Q9Y3U8	Q02878	4byn	0	None	0.05	0.600578
P38061	P0CX24	P62910	Q02543	4byn	0	None	0.05	0.0504239
P38061	P04456	P62910	P62750	4byn	0	None	0.05	0.251426
P38061	Q12690	P62910	P26373	4byn	0	None	0.05	0.391218
P38061	P49167	P62910	P63173	4byn	0	None	0.05	0.286801
P04449	P04456	P83731	P62750	4byn	0	None	0.05	0.158565
P0CX24	Q12690	Q02543	P26373	4byn	0	None	0.05	0.0908909
P0CX46	P05737	P62917	P18124	4byn	0	None	0.05	0.417848
P0CX46	P49166	P62917	P61927	4byn	0	None	0.05	0.364697
P04650	P05744	P62891	P18077	4byn	0	None	0.05	0.516563
P04650	Q12690	P62891	P26373	4byn	0	None	0.05	0.289228
P04650	P02406	P62891	P46776	4byn	0	None	0.05	0.438161
P04650	P05737	P62891	P18124	4byn	0	None	0.05	0.620577
P05744	P05737	P18077	P18124	4byn	0	None	0.05	0.569928
P0CX41	P02406	P62829	P46776	4byn	0	None	0.05	0.390648
P0CX41	P0C2H6	P62829	P61353	4byn	0	None	0.05	0.385163
Q12690	P0CX83	P26373	P84098	4byn	0	None	0.05	0.794763
Q12690	P26784	P26373	P40429	4byn	0	None	0.05	0.781305
P10664	P0C2H6	P36578	P61353	4byn	0	None	0.05	0.36742
P02406	Q02326	P46776	Q02878	4byn	0	None	0.05	0.417754
P0C2H6	P05748	P61353	P61313	4byn	0	None	0.05	0.482883
P0C2H6	Q02753	P61353	P46778	4byn	0	None	0.05	0.415111
P05748	P0CX83	P61313	P84098	4byn	0	None	0.05	0.610071
P0CX83	P41805	P84098	P27635	4byn	0	None	0.05	0.718717
Q3T0K2	F1MWD3	P49368	P48643	4b2t	0	None	0.05	0.729422
Q15545	P20226	Q15545	P20226	5fur	0	None	0.05	0.178304
Q15545	P49848	Q15545	P49848	5fur	0	None	0.05	0.500259
Q6P1X5	P20226	Q6P1X5	P20226	5fur	0	None	0.05	0.0275085
P62854	P62280	P62854	P62280	3j3a	0	None	0.05	0.204352
P62854	P62753	P62854	P62753	3j3a	0	None	0.05	0.302723
P42677	P62273	P42677	P62273	3j3a	0	None	0.05	0.0633079
P39019	P62081	P39019	P62081	3j3a	0	None	0.05	0.0724516
P62280	P62273	P62280	P62273	3j3a	0	None	0.05	0.0471682
P62753	P62266	P62753	P62266	3j3a	0	None	0.05	0.188555
P46783	P60866	P46783	P60866	3j3a	0	None	0.05	0.0806952
P62241	P62249	P62241	P62249	3j3a	0	None	0.05	0.285375
P62249	P62861	P62249	P62861	3j3a	0	None	0.05	0.527801
P62875	P62487	P62875	P62487	5iy6	0	None	0.05	0.0500167
P52655	P29084	P52655	P29084	5iy6	0	None	0.05	0.531917
P36954	O15514	P36954	O15514	5iy6	0	None	0.05	0.12023
P62487	P19387	P62487	P19387	5iy6	0	None	0.05	0.0726667
O15514	P19387	O15514	P19387	5iy6	0	None	0.05	0.242374
P19388	P19387	P19388	P19387	5iy6	0	None	0.05	0.269684
D0G6S1	F2Z5G5	O00399	P61163	5adx	0	None	0.05	0.32144
P00426	P23004	P20674	P22695	2ybb	0	None	0.05	0.798893
P00428	P13272	P10606	P47985	2ybb	0	None	0.05	0.523591
P13272	P68530	P47985	P00403	2ybb	0	None	0.05	0.531827
Q06406	P25644	P62312	Q86TB9	4c8q	1	0.5	0	-0.0162513
P32379	P40327	P28066	P62191	4cr2	1	0.7	0	0.311438
P62308	Q9VVX0	P62308	O14893	1vu2	1	1.4	0	0.100229
P07552	P00157	O14957	P00156	2ybb	1	1.8	0	-0.42303
P26784	Q02326	P40429	Q02878	4byn	1	2.9	0	0.129308
P00129	P13272	P14927	P47985	2ybb	1	2.9	0	0.328156
P33299	P21243	P35998	P60900	4cr2	1	3	0	0.386927
O43660	Q9BZJ0	O43660	Q9BZJ0	5mqf	1	3.5	0	-0.0116614
P30876	P23193	P30876	P23193	5iy6	1	5.2	0	-0.0102465
Q92905	Q9UNS2	Q92905	Q9UNS2	4d10	1	6.9	0	0.45391
Q8NC51	P62249	Q8NC51	P62249	3j3a	1	7	0	-0.016488
P30876	O15514	P30876	O15514	5iy6	1	8.2	0	0.279473
Q96GG9	P62877	Q96GG9	P62877	4p5o	1	8.4	0	0.021187
P10664	Q02326	P36578	Q02878	4byn	1	8.5	0	0.283978
P62979	Q8NC51	P62979	Q8NC51	3j3a	1	10.6	0	-0.0312708
Q2T9X2	Q2NKZ1	P50991	Q99832	4b2t	1	10.7	0	0.461125
P40302	P40327	P25786	P62191	4cr2	1	11	0	0.334206
P62316	P62304	P62316	P62304	1vu2	1	11.2	0	0.187968
Q9Y3C6	Q9NW64	Q9Y3C6	Q9NW64	5mqf	1	11.7	0	-0.00897113
P18074	P29083	P18074	P29083	5iy6	1	11.8	0	-0.0718123
Q9HCS7	P09661	Q9HCS7	P09661	5mqf	1	13.2	0	0.34409
Q08723	P32565	P51665	Q99460	4cr2	1	14.4	0	0.558267
P41223	Q13573	P41223	Q13573	5mqf	1	15	0	-0.00166017
Q6P1K2	Q9H410	Q6P1K2	Q9H410	5lsj	1	15.5	0	0.25837
Q06103	P33298	Q15008	P43686	4cr2	1	19.7	0	0.560018
Q96IY1	Q9H410	Q96IY1	Q9H410	5lsj	1	20.2	0	0.331862
Q8NC51	P62266	Q8NC51	P62266	3j3a	1	20.5	0	-0.0336973
P53803	P52435	P53803	P52435	5iy6	1	20.5	0	0
P00415	P00430	P00414	P15954	2ybb	1	20.9	0	0.842308
P24928	P29083	P24928	P29083	5iy6	1	22.2	0	0.0291161
O95926	Q99459	O95926	Q99459	5mqf	1	24.1	0	-0.0131634
P25644	P40089	Q86TB9	Q9Y4Y9	4c8q	1	24.8	0	-0.00280554
P00415	P68530	P00414	P00403	2ybb	1	25.4	0	0.864527
E1BQ43	P81947	Q8NG68	P68363	5lp6	1	26.7	0	0
O14810	P32851	O14810	Q16623	3rk3	1	26.7	0	-0.0178501
P53549	Q01939	P62333	P62195	4cr2	1	27.2	0	0.67793
P63027	O14810	P63027	O14810	3rk3	1	27.5	0	0.00732858
P63027	P32851	P63027	Q16623	3rk3	1	27.6	0	0.0125693
P52434	P52435	P52434	P52435	5iy6	1	27.9	0	0
P33297	P33298	P17980	P43686	4cr2	1	28.3	0	0.736533
Q3MHL7	Q2NKZ1	P40227	Q99832	4b2t	1	28.4	0	0.594129
P62241	P62701	P62241	P62701	3j3a	1	28.5	0	0.0595968
P25644	P57743	Q86TB9	P62310	4c8q	1	30.2	0	0.0337498
P62979	P13639	P62979	P13639	3j3a	1	31.8	0	-0.0236644
P0CX46	P05748	P62917	P61313	4byn	1	32.1	0	0.377998
P84092	P63010	Q96CW1	P63010	2xa7	1	32.8	0	0.160128
Q8NC51	P62841	Q8NC51	P62841	3j3a	1	32.9	0	-0.000623775
O95926	Q6P2Q9	O95926	Q6P2Q9	5mqf	1	33.1	0	-0.116808
P40303	P33299	O14818	P35998	4cr2	1	33.3	0	0.315476
P07552	P13272	O14957	P47985	2ybb	1	35.7	0	0.143823
P36954	P23193	P36954	P23193	5iy6	1	36.5	0	-0.0117604
P33299	P23638	P35998	P25789	4cr2	1	36.9	0	0.317728
P32496	P33298	P48556	P43686	4cr2	1	38	0	0.401749
Q15843	Q13616	Q15843	Q13616	4p5o	1	38.5	0	-0.0160805
P62280	P62701	P62280	P62701	3j3a	1	38.8	0	0.0270755
P26784	P05738	P40429	P32969	4byn	1	39.6	0	0.0949772
P53803	Q00403	P53803	Q00403	5iy6	1	39.8	0	-0.0140016
Q9Y3C6	Q13573	Q9Y3C6	Q13573	5mqf	1	39.9	0	0.0566683
Q08723	P53549	P51665	P62333	4cr2	1	39.9	0	0.463865
F1RY70	F1SR64	Q7Z2W9	Q9H9J2	4ce4	1	40.2	0	0.756345
P52434	P19387	P52434	P19387	5iy6	1	41.3	0	0.0137401
Q9HCS7	Q99459	Q9HCS7	Q99459	5mqf	1	43.8	0	0.127961
P62743	P84092	P53680	Q96CW1	2xa7	1	45	0	0.0619983
P33299	P21242	P35998	P25788	4cr2	1	45.7	0	0.332127
Q15029	P62308	Q15029	P62308	5mqf	1	46.8	0	0.0126333
P38061	P05744	P62910	P18077	4byn	1	51	0	0.0622118
Q9Y3B2	Q13868	Q9Y3B2	Q13868	2nn6	1	51.3	0	0.311943
Q15843	Q96GG9	Q15843	Q96GG9	4p5o	1	54	0	-0.0139133
P04038	P13183	P09669	P24311	2ybb	1	54.6	0	0.384534
A1ZAW5	P62304	P54105	P62304	1vu2	1	56.6	0	-0.0178369
Q9Y3B2	Q9NQT4	Q9Y3B2	Q9NQT4	2nn6	1	59.4	0	0.38618
F1RJD0	F1SR64	Q9BYC9	Q9H9J2	4ce4	1	59.7	0	0.160383
F1RMQ4	F1RX24	Q9NRX2	P09001	4ce4	1	60.7	0	0.768059
P61966	P35585	P61966	Q9BXS5	4p6z	1	61.2	0	0.433919
Q13868	Q5RKV6	Q13868	Q5RKV6	2nn6	1	61.7	0	0.568882
F1RT79	F1RI89	Q9P0M9	Q9NX20	4ce4	1	62.9	0	-0.0313474
P42677	P08865	P42677	P08865	3j3a	1	62.9	0	0.038665
P87262	P04650	P49207	P62891	4byn	1	68.6	0	0.0112142
P62280	P62244	P62280	P62244	3j3a	1	68.6	0	0.131752
P10664	P49166	P36578	P61927	4byn	1	72.8	0	0.0622766
P62753	P62847	P62753	P62847	3j3a	1	75.1	0	0.420909
Q08723	P33298	P51665	P43686	4cr2	1	75.6	0	0.526195
P30876	P61218	P30876	P61218	5iy6	1	75.9	0	-0.0134568
P43588	P38886	O00487	P55036	4cr2	1	76.2	0	0.228266
Q6P1K2	Q9H081	Q6P1K2	Q9H081	5lsj	1	78	0	0.111808
P05743	P04650	Q9UNX3	P62891	4byn	1	78	0	0.0347947
Q06103	P40327	Q15008	P62191	4cr2	1	83.2	0	0.543462
P04038	P00396	P09669	P00395	2ybb	1	88.7	0	0.818158
Q96GG9	Q13616	Q96GG9	Q13616	4p5o	1	88.8	0	0.0181506
P25398	P46783	P25398	P46783	3j3a	1	90.5	0	0.0370476
Q99459	Q9NW64	Q99459	Q9NW64	5mqf	1	92.8	0	-0.0185077
O60508	Q13573	O60508	Q13573	5mqf	1	94.1	0	0.0317169
P61218	P19388	P61218	P19388	5iy6	1	94.6	0	-0.0404863
Q9UBD5	O43929	Q9UBD5	O43929	5ujm	1	96	0	-0.0175821
P13271	P00126	O14949	P07919	2ybb	1	96.2	0	0.439018
P23396	P15880	P23396	P15880	3j3a	1	98.1	0	0.00158523
P00129	P31800	P14927	P31930	2ybb	1	101.6	0	0.315436
P62249	P60866	P62249	P60866	3j3a	1	104.3	0	0.0756194
P41223	Q9NW64	P41223	Q9NW64	5mqf	1	104.8	0	-0.0215741
O60508	Q9NW64	O60508	Q9NW64	5mqf	1	109.3	0	0.023202
F1RY70	F1RSH0	Q7Z2W9	Q9P015	4ce4	1	111.7	0	0.694869
Q9BZJ0	O60508	Q9BZJ0	O60508	5mqf	1	112.1	0	-0.0633126
P36954	P35269	P36954	P35269	5iy6	1	112.6	0	-0.00876121
Q08723	P32496	P51665	P48556	4cr2	1	115.1	0	0.274856
P07470	P00430	P24310	P15954	2ybb	1	117	0	0.0160046
P13984	P20226	P13984	P20226	5iy6	1	118.5	0	0.204093
P25644	P40070	Q86TB9	Q9Y4Z0	4c8q	1	119.7	0	0.0253365
P46781	P62244	P46781	P62244	3j3a	1	123.4	0	-0.0014978
Q8NC51	P62861	Q8NC51	P62861	3j3a	1	124	0	-0.00232549
I3LTC4	F1RJD0	Q9BYC8	Q9BYC9	4ce4	1	124.6	0	0.102185
A1ZAW5	P62306	P54105	P62306	1vu2	1	128.4	0	0.159609
P38061	P02406	P62910	P46776	4byn	1	130.4	0	0.333822
F1RQV7	F1RX24	Q6P1L8	P09001	4ce4	1	130.9	0	0.735971
A1ZAW5	P62316	P54105	P62316	1vu2	1	131.8	0	0.0390956
Q6B856	P63043	Q9BVA1	Q9H169	5lp6	1	132.4	0	-0.11384
P53803	P62875	P53803	P62875	5iy6	1	133.5	0	-0.00517767
P00130	P31800	Q9UDW1	P31930	2ybb	1	133.8	0	0.645633
P07470	P00428	P24310	P10606	2ybb	1	139.3	0	0.0165652
F1S286	F1RX24	Q9BYD1	P09001	4ce4	1	142.9	0	0.802465
P00428	P00423	P10606	P13073	2ybb	1	144.2	0	0.784427
P00429	P00396	P14854	P00395	2ybb	1	145.1	0	0.178996
P14678	P09661	P14678	P09661	5mqf	1	147.3	0	0
P23638	P21243	P25789	P60900	4cr2	1	149.6	0	0.790544
Q6P1X5	P49848	Q6P1X5	P49848	5fur	1	152.5	0	0.213751
Q13616	P61081	Q13616	P61081	4p5o	1	154.8	0	-0.0370288
P39019	P62249	P39019	P62249	3j3a	1	157.9	0	0.0265621
P0CX85	P49166	P42766	P61927	4byn	1	160	0	0.289787
P07552	P31800	O14957	P31930	2ybb	1	162.3	0	0.478377
P42677	P63220	P42677	P63220	3j3a	1	164.7	0	-0.0114675
Q8NC51	P15880	Q8NC51	P15880	3j3a	1	166.2	0	-0.0276876
P33299	P40302	P35998	P25786	4cr2	1	166.5	0	0.300809
O60508	Q6P2Q9	O60508	Q6P2Q9	5mqf	1	167.5	0	0.0743235
Q12250	P21243	O00232	P60900	4cr2	1	169.1	0	0.216885
Q3SYX9	Q3MHR7	O15511	O15144	3rse	1	170.1	0	0.765
Q12250	P53549	O00232	P62333	4cr2	1	170.5	0	0.566113
Q03188	Q9H410	Q03188	Q9H410	5lsj	1	172.8	0	0.25217
P13183	P68530	P24311	P00403	2ybb	1	173.9	0	0.332251
P24928	P35269	P24928	P35269	5iy6	1	179.7	0	0.0100831
P62244	P62277	P62244	P62277	3j3a	1	183.1	0	0.167937
P23638	P25043	P25789	Q99436	4cr2	1	186.6	0	0.822465
P40303	P23639	O14818	P25787	4cr2	1	186.8	0	0.9088
Q9HCS7	Q9BZJ0	Q9HCS7	Q9BZJ0	5mqf	1	188.5	0	0.068446
P62280	P62277	P62280	P62277	3j3a	1	190.9	0	0.179396
Q02753	P41805	P46778	P27635	4byn	1	191.9	0	0.610891
P21242	P33297	P25788	P17980	4cr2	1	194.3	0	0.192307
P14678	P62314	P14678	P62314	5mqf	1	194.7	0	0
P05743	P10664	Q9UNX3	P36578	4byn	1	196	0	0.0586018
I3LTC4	F1SHP6	Q9BYC8	Q9NYK5	4ce4	1	197	0	0.457135
P18074	P19447	P18074	P19447	5iy6	1	206.9	0	0.0927666
P00157	P31800	P00156	P31930	2ybb	1	211	0	-0.19024
P46781	P62847	P46781	P62847	3j3a	1	211.1	0	0.101791
P40016	Q01939	O43242	P62195	4cr2	1	213.8	0	0.662822
P32379	P23638	P28066	P25789	4cr2	1	215	0	0.740562
P00426	P00428	P20674	P10606	2ybb	1	217	0	0.738892
P30876	P52435	P30876	P52435	5iy6	1	217.1	0	0
P43588	P32496	O00487	P48556	4cr2	1	218.3	0	0.206824
Q9NYB9	Q9Y2A7	Q9NYB9	Q9Y2A7	4n78	1	218.7	0	0.236322
P62244	P63220	P62244	P63220	3j3a	1	218.8	0	0.0399859
P46781	P62701	P46781	P62701	3j3a	1	219	0	0.00185167
P04650	P04456	P62891	P62750	4byn	1	220.7	0	0.02671
Q8NC51	P13639	Q8NC51	P13639	3j3a	1	220.7	0	0.00953977
Q12377	P33298	O00231	P43686	4cr2	1	222.1	0	0.562366
P0C0W9	P26321	P62913	P46777	4byn	1	222.3	0	0.0837548
P0CX24	P10664	Q02543	P36578	4byn	1	224.2	0	0.0673298
P05744	P26784	P18077	P40429	4byn	1	230.1	0	0.0152611
Q8NC51	P25398	Q8NC51	P25398	3j3a	1	230.5	0	0.13135
P62308	P62318	P62308	P62318	5mqf	1	236.7	0	0.0146075
Q12250	P33298	O00232	P43686	4cr2	1	237.2	0	0.557873
P04650	P49166	P62891	P61927	4byn	1	239.9	0	0.375318
Q3T0K2	Q2NKZ1	P49368	Q99832	4b2t	1	240.6	0	0.605865
P13639	P62861	P13639	P62861	3j3a	1	241.2	0	-0.0269539
P46783	P62273	P46783	P62273	3j3a	1	242.2	0	-0.0107541
P00429	P00415	P14854	P00414	2ybb	1	243.8	0	0.150417
P62854	P61247	P62854	P61247	3j3a	1	245.8	0	0.0351449
F1RMQ4	I3LTC4	Q9NRX2	Q9BYC8	4ce4	1	245.9	0	0.464493
Q99459	Q13573	Q99459	Q13573	5mqf	1	249	0	-0.0113596
P62249	P63244	P62249	P63244	3j3a	1	250.6	0	-0.00740545
P62081	P62277	P62081	P62277	3j3a	1	250.7	0	-0.0126705
Q99459	O60508	Q99459	O60508	5mqf	1	253.9	0	0.0287936
P07470	P00396	P24310	P00395	2ybb	1	258.8	0	0.013881
Q15029	P62318	Q15029	P62318	5mqf	1	259.1	0	0.31358
Q99459	Q6P2Q9	Q99459	Q6P2Q9	5mqf	1	263	0	0.00484923
P87262	P14120	P49207	P62888	4byn	1	265.6	0	0.123063
P61157	Q95107	P61158	O00401	3rse	1	269.5	0	-0.01333
Q32L40	Q2NKZ1	P17987	Q99832	4b2t	1	274.7	0	0.635112
F1SR64	F1S286	Q9H9J2	Q9BYD1	4ce4	1	275	0	0.499266
P30876	P62487	P30876	P62487	5iy6	1	275	0	0.0842431
Q96IY1	Q03188	Q96IY1	Q03188	5lsj	1	275.7	0	0.153686
P00426	P68530	P20674	P00403	2ybb	1	276.5	0	0.880747
P62266	P13639	P62266	P13639	3j3a	1	277.4	0	-0.0320921
P32379	P33297	P28066	P17980	4cr2	1	280.5	0	0.169101
P42677	P62081	P42677	P62081	3j3a	1	280.8	0	-0.00605391
F1SHP6	F1RX24	Q9NYK5	P09001	4ce4	1	282	0	0.781859
P07552	P00130	O14957	Q9UDW1	2ybb	1	282.2	0	0.538575
F1RY70	F1S286	Q7Z2W9	Q9BYD1	4ce4	1	282.6	0	0.410936
P63043	P81947	Q9H169	P68363	5lp6	1	285.6	0	0
A1ZAW5	Q9VVX0	P54105	O14893	1vu2	1	291.5	0	0.0874822
P60880	P32851	P60880	Q16623	3rk3	1	294.9	0	0.121557
P0CX24	P05738	Q02543	P32969	4byn	1	296.1	0	-0.00508514
P41223	Q6P2Q9	P41223	Q6P2Q9	5mqf	1	298.2	0	-0.0160953
P62743	P63010	P53680	P63010	2xa7	1	298.4	0	0.195825
P05631	P19483	P36542	P25705	1e79	1	300.3	0	0.846918
Q9NYB9	Q92558	Q9NYB9	Q92558	4n78	1	302.5	0	0.0807337
P26321	P41805	P46777	P27635	4byn	1	304.4	0	0.244648
P05745	P17076	Q9Y3U8	P62424	4byn	1	309.9	0	0.760191
Q12377	Q01939	O00231	P62195	4cr2	1	315.1	0	0.578845
P43588	P33298	O00487	P43686	4cr2	1	315.9	0	0.440626
Q92833	Q15910	Q92833	Q15910	5hyn	1	316.1	0	0.29488
P32496	Q04062	P48556	Q9UNM6	4cr2	1	318.7	0	0.353019
P13183	P00396	P24311	P00395	2ybb	1	328.3	0	0.19047
P24928	P29084	P24928	P29084	5iy6	1	331.9	0	0.0258096
Q13889	Q13888	Q13889	Q13888	5iy6	1	334.3	0	0.141509
P62851	P62269	P62851	P62269	3j3a	1	338.5	0	0.178933
P32379	P33299	P28066	P35998	4cr2	1	340.1	0	0.284548
P23396	P63244	P23396	P63244	3j3a	1	340.6	0	-0.0171086
P46781	P15880	P46781	P15880	3j3a	1	341.9	0	0.0559674
P21242	P53549	P25788	P62333	4cr2	1	344.3	0	0.2364
P62753	P62701	P62753	P62701	3j3a	1	353	0	0.0459365
O95926	Q13573	O95926	Q13573	5mqf	1	354.7	0	0.02872
Q9BZJ0	Q13573	Q9BZJ0	Q13573	5mqf	1	354.9	0	0.0446234
P61218	P62487	P61218	P62487	5iy6	1	367.3	0	0.0291992
Q8NC51	P46783	Q8NC51	P46783	3j3a	1	367.4	0	0.00336874
P00125	P00129	P08574	P14927	2ybb	1	368.3	0	0.341805
P14678	P62318	P14678	P62318	5mqf	1	368.4	0	0
Q9VVX0	P62304	O14893	P62304	1vu2	1	372.9	0	0.00809493
G1ST95	G1SLW8	O15372	Q7L2H7	5a5t	1	373.3	0	0.427074
P23396	P62273	P23396	P62273	3j3a	1	379.1	0	-0.0109327
P04038	P00423	P09669	P13073	2ybb	1	382.1	0	0.925522
P43588	P53549	O00487	P62333	4cr2	1	389.4	0	0.306131
P17076	P04456	P62424	P62750	4byn	1	391.9	0	0.17069
O43660	Q6P2Q9	O43660	Q6P2Q9	5mqf	1	394	0	-0.0112015
P53549	P21243	P62333	P60900	4cr2	1	398.3	0	0.268261
P14126	P26784	P39023	P40429	4byn	1	398.9	0	0.108203
P23396	P60866	P23396	P60866	3j3a	1	399.4	0	0.106683
P13271	P00129	O14949	P14927	2ybb	1	413.4	0	0.312845
P25644	P38203	Q86TB9	Q9Y333	4c8q	1	419.9	0	-0.00262969
P62487	P24928	P62487	P24928	5iy6	1	428.6	0	0.0601074
P13984	P29084	P13984	P29084	5iy6	1	429.6	0	0.41871
Q13415	O43913	Q13415	O43913	5ujm	1	436.3	0	0.0460441
P62081	P62244	P62081	P62244	3j3a	1	437.5	0	0.0983728
P43588	Q12250	O00487	O00232	4cr2	1	439	0	0.53194
P60880	O14810	P60880	O14810	3rk3	1	440.9	0	-0.0295299
P0CX24	P05737	Q02543	P18124	4byn	1	443.6	0	0.0406147
P00125	P62894	P08574	P99999	2ybb	1	443.7	0	-0.0340708
Q00403	P20226	Q00403	P20226	5iy6	1	445.2	0	-0.0120498
P0CX41	P14126	P62829	P39023	4byn	1	446.7	0	0.291597
P40303	P40327	O14818	P62191	4cr2	1	449.3	0	0.344861
P00129	P23004	P14927	P22695	2ybb	1	450.2	0	0.338947
P52657	P20226	P52657	P20226	5iy6	1	460.3	0	0.0187288
P23639	P33298	P25787	P43686	4cr2	1	464.8	0	0.346249
Q92542	P49768	Q92542	P49768	5fn3	1	464.8	0	-0.0943553
Q9VVX0	P62314	O14893	P62314	1vu2	1	466.4	0	-0.0057978
P13984	Q00403	P13984	Q00403	5iy6	1	471.9	0	0.0325715
Q92833	O75530	Q92833	O75530	5hyn	1	475.8	0	0.0557475
P05631	P00829	P36542	P06576	1e79	1	479.8	0	0.638481
Q6P1X5	P21675	Q6P1X5	P21675	5fur	1	482.8	0	0.251857
P62979	P25398	P62979	P25398	3j3a	1	483.9	0	-0.0567632
P62280	P62266	P62280	P62266	3j3a	1	485.9	0	0.228237
P38754	Q02326	P50914	Q02878	4byn	1	486.8	0	0.0472723
Q6P1K2	Q96IY1	Q6P1K2	Q96IY1	5lsj	1	490.4	0	0.149766
P38754	P05738	P50914	P32969	4byn	1	493.2	0	0.000764205
P62847	P62701	P62847	P62701	3j3a	1	500.5	0	0.0476485
Q15029	O43660	Q15029	O43660	5mqf	1	504.8	0	-0.0108438
I3LNJ0	F1RX24	P49406	P09001	4ce4	1	516.6	0	0.786017
P15880	P08865	P15880	P08865	3j3a	1	517.4	0	-0.00967644
P38061	Q02326	P62910	Q02878	4byn	1	521.3	0	0.120074
A1ZAW5	P62308	P54105	P62308	1vu2	1	523.1	0	-0.00569367
P39019	P62269	P39019	P62269	3j3a	1	530.2	0	0.0902337
P53803	P19387	P53803	P19387	5iy6	1	532.7	0	-0.0140607
P43588	Q12377	O00487	O00231	4cr2	1	538.8	0	0.525966
O95926	Q9BZJ0	O95926	Q9BZJ0	5mqf	1	540.5	0	0.284684
P62851	P46782	P62851	P46782	3j3a	1	541.5	0	0.064385
F1RJD0	F1S286	Q9BYC9	Q9BYD1	4ce4	1	541.8	0	-0.143975
P46781	P62861	P46781	P62861	3j3a	1	548.5	0	0.110892
P42677	P62244	P42677	P62244	3j3a	1	555.6	0	0.0639073
Q92542	Q9NZ42	Q92542	Q9NZ42	5fn3	1	556.6	0	-0.100707
Q08723	P40016	P51665	O43242	4cr2	1	556.8	0	0.681166
P62487	P29083	P62487	P29083	5iy6	1	557.2	0	-0.00189981
P32496	P32565	P48556	Q99460	4cr2	1	557.5	0	0.443531
Q13098	Q7L5N1	Q13098	Q7L5N1	4d10	1	562.5	0	0.451509
P38886	Q04062	P55036	Q9UNM6	4cr2	1	571.1	0	0.244402
Q13888	P18074	Q13888	P18074	5iy6	1	573.6	0	0.00714909
P23638	P40327	P25789	P62191	4cr2	1	575.6	0	0.342199
P47017	P40070	O15116	Q9Y4Z0	4c8q	1	577.1	0	0.116974
P13271	P13272	O14949	P47985	2ybb	1	578.4	0	0.697255
G1ST95	G1U971	O15372	Q99613	5a5t	1	584.8	0	0.316362
P04449	P14126	P83731	P39023	4byn	1	587.2	0	0.376064
Q15843	P62877	Q15843	P62877	4p5o	1	590.5	0	-0.0153461
Q6QAQ1	F2Z5G5	P60709	P61163	5adx	1	590.7	0	0
P00426	P04038	P20674	P09669	2ybb	1	604.4	0	0.846653
Q96GG9	P61081	Q96GG9	P61081	4p5o	1	612.8	0	-0.0321142
O75530	Q15022	O75530	Q15022	5hyn	1	614.7	0	0.103708
Q7Z7C8	P49848	Q7Z7C8	P49848	5fur	1	615.9	0	0.175138
Q6P1X5	Q7Z7C8	Q6P1X5	Q7Z7C8	5fur	1	635	0	0.415149
P05745	Q12690	Q9Y3U8	P26373	4byn	1	636.7	0	0.303505
O43660	Q13573	O43660	Q13573	5mqf	1	637	0	-0.00597198
Q08723	P38886	P51665	P55036	4cr2	1	637.4	0	0.327156
P62877	P61081	P62877	P61081	4p5o	1	639	0	-0.0400604
P00130	P13272	Q9UDW1	P47985	2ybb	1	653.5	0	0.323591
P87262	P0C2H6	P49207	P61353	4byn	1	659.9	0	0.171936
P47017	P38203	O15116	Q9Y333	4c8q	1	680	0	0.121178
P0CH08	P05738	P62987	P32969	4byn	1	681.5	0	-0.00295921
Q9H081	Q03188	Q9H081	Q03188	5lsj	1	689.1	0	0.00293332
Q8NC51	P23396	Q8NC51	P23396	3j3a	1	690.2	0	-0.0102353
P21243	P33298	P60900	P43686	4cr2	1	705.2	0	0.378375
P30876	P35269	P30876	P35269	5iy6	1	705.7	0	-0.00762857
P38754	P26784	P50914	P40429	4byn	1	706.3	0	0.0392156
P00125	P13271	P08574	O14949	2ybb	1	732.4	0	0.825718
P00125	P13272	P08574	P47985	2ybb	1	734.7	0	0.753828
P60880	P63027	P60880	P63027	3rk3	1	736.6	0	-0.105775
P60866	P62273	P60866	P62273	3j3a	1	741.6	0	-0.0108731
Q10589	P35585	Q10589	Q9BXS5	4p6z	1	757	0	-0.0763988
P0CX85	P04456	P42766	P62750	4byn	1	771.8	0	0.0233675
P46782	P62249	P46782	P62249	3j3a	1	771.8	0	0.00704317
P62280	P62241	P62280	P62241	3j3a	1	782.2	0	0.048851
P62316	P62306	P62316	P62306	1vu2	1	788.2	0	0.0446488
Q13573	Q9NW64	Q13573	Q9NW64	5mqf	1	791.7	0	0.0189099
P62304	P62306	P62304	P62306	1vu2	1	796.7	0	0.0389433
I3LNJ0	F1RQV7	P49406	Q6P1L8	4ce4	1	803.3	0	0.74182
Q9VVX0	Q9VV74	O14893	Q16637	1vu2	1	812.9	0	0
P40016	P32565	O43242	Q99460	4cr2	1	816.3	0	0.663816
Q6B856	E1BQ43	Q9BVA1	Q8NG68	5lp6	1	822.7	0	0.00320405
F1RSH0	F1SVC5	Q9P015	Q9NZE8	4ce4	1	823.1	0	0.192763
Q15843	P61081	Q15843	P61081	4p5o	1	824.7	0	0.145298
P13271	P31800	O14949	P31930	2ybb	1	828.1	0	0.709304
P42677	P62277	P42677	P62277	3j3a	1	836.5	0	0.109159
P26321	Q02753	P46777	P46778	4byn	1	838.9	0	0.378194
P13272	P31800	P47985	P31930	2ybb	1	854.2	0	0.752405
Q9BZJ0	Q99459	Q9BZJ0	Q99459	5mqf	1	858.4	0	-0.0273795
Q9VVX0	P62306	O14893	P62306	1vu2	1	860.5	0	-0.0154233
P00125	P00130	P08574	Q9UDW1	2ybb	1	871.6	0	0.643387
Q12377	P23639	O00231	P25787	4cr2	1	873.6	0	0.198633
P52435	P24928	P52435	P24928	5iy6	1	875.4	0	0
P38754	P0CX24	P50914	Q02543	4byn	1	889.5	0	0.0408185
A1ZAW5	P62314	P54105	P62314	1vu2	1	889.5	0	0.0134399
P53803	P30876	P53803	P30876	5iy6	1	892	0	-0.0505205
G1SLW8	G1SMZ5	Q7L2H7	Q14152	5a5t	1	902.3	0	0.517428
P0CX24	Q02753	Q02543	P46778	4byn	1	906.1	0	0.0603073
Q9VVX0	P62316	O14893	P62316	1vu2	1	915.5	0	-0.108961
Q06103	Q01939	Q15008	P62195	4cr2	1	922	0	0.627264
P05631	P05632	P36542	P56381	1e79	1	928.3	0	-0.243479
P0CX85	Q12690	P42766	P26373	4byn	1	933.5	0	0.0793998
P24928	Q00403	P24928	Q00403	5iy6	1	952.2	0	-0.00313167
P62875	P19387	P62875	P19387	5iy6	1	960.3	0	0.244036
P05630	P05631	P30049	P36542	1e79	1	963.1	0	0.0961528
P62308	P62304	P62308	P62304	1vu2	1	967.9	0	-0.0021074
P62263	P61247	P62263	P61247	3j3a	1	970.9	0	0.0440824
P00415	P00428	P00414	P10606	2ybb	1	972.2	0	0.574696
P00429	P68530	P14854	P00403	2ybb	1	981.3	0	0.200798
P62269	P62841	P62269	P62841	3j3a	1	983.4	0	0.325657
P40302	P33297	P25786	P17980	4cr2	1	986.8	0	0.168916
P52655	P20226	P52655	P20226	5iy6	1	998	0	0.161693
F1RJD0	F1RY70	Q9BYC9	Q7Z2W9	4ce4	1	1007.6	0	0.336214
Q6P2Q9	Q13573	Q6P2Q9	Q13573	5mqf	1	1039.1	0	-0.0124547
P00157	P13271	P00156	O14949	2ybb	1	1049.8	0	0.12813
P43588	P32565	O00487	Q99460	4cr2	1	1066.8	0	0.418002
Q3MHL7	Q3ZCI9	P40227	P50990	4b2t	1	1090	0	0.778489
P10664	P0CX49	P36578	Q07020	4byn	1	1095.9	0	0.78527
P05630	P05632	P30049	P56381	1e79	1	1100.3	0	0.192623
P50102	Q6WNK7	Q9UPT9	Q9NPA8	4zux	1	1112.6	0	0.0291772
P10664	P05737	P36578	P18124	4byn	1	1144.9	0	0.303171
P00157	P13272	P00156	P47985	2ybb	1	1152.3	0	-0.114443
P62854	P62263	P62854	P62263	3j3a	1	1169.8	0	0.0993772
P00157	P00129	P00156	P14927	2ybb	1	1172.7	0	-0.0390294
I3LHK5	Q6QAQ1	Q9NZ32	P60709	5adx	1	1178.6	0	0
P00125	P00126	P08574	P07919	2ybb	1	1183.8	0	0.679459
Q3ZCI9	Q2NKZ1	P50990	Q99832	4b2t	1	1187.7	0	0.590681
Q9NZ42	P49768	Q9NZ42	P49768	5fn3	1	1195.9	0	0.129152
Q9H081	Q9H410	Q9H081	Q9H410	5lsj	1	1242.7	0	0.109856
P32379	P40303	P28066	O14818	4cr2	1	1242.8	0	0.830532
P00428	P00396	P10606	P00395	2ybb	1	1268.8	0	0.762793
I3LHK5	F2Z5G5	Q9NZ32	P61163	5adx	1	1278	0	0.564443
P00426	P00423	P20674	P13073	2ybb	1	1287.1	0	0.903366
P15880	P63220	P15880	P63220	3j3a	1	1294.2	0	-0.0196979
P00423	P00396	P13073	P00395	2ybb	1	1319.6	0	0.835389
P00415	P07470	P00414	P24310	2ybb	1	1332.2	0	0.0150461
P62875	P30876	P62875	P30876	5iy6	1	1419.2	0	0.183804
P13183	P00423	P24311	P13073	2ybb	1	1441.8	0	0.29033
Q13098	P61201	Q13098	P61201	4d10	1	1457.4	0	0.519341
P30876	P13984	P30876	P13984	5iy6	1	1474.5	0	-0.00656126
F1MWD3	Q2NKZ1	P48643	Q99832	4b2t	1	1494.6	0	0.524078
Q12690	P02406	P26373	P46776	4byn	1	1526.4	0	0.745939
P08865	P63220	P08865	P63220	3j3a	1	1529	0	0.36186
P07293	P19518	Q13698	Q06432	5gjv	1	1535.9	0	-0.094859
P04038	P68530	P09669	P00403	2ybb	1	1543.5	0	0.965833
P36954	P24928	P36954	P24928	5iy6	1	1572.5	0	0.309414
P00125	P00157	P08574	P00156	2ybb	1	1601.5	0	-0.156435
P13272	P23004	P47985	P22695	2ybb	1	1640.5	0	0.811675
P52434	P24928	P52434	P24928	5iy6	1	1679.5	0	0.0362169
P50102	P0CG47	Q9UPT9	P0CG47	4zux	1	1685.6	0	0
P00430	P00396	P15954	P00395	2ybb	1	1698.3	0	0.863298
Q96BI3	Q92542	Q96BI3	Q92542	5fn3	1	1707.8	0	0.375089
Q96BI3	P49768	Q96BI3	P49768	5fn3	1	1708.5	0	0.0798494
P07293	P13806	Q13698	P54289	5gjv	1	1739.3	0	0.0306078
P30876	Q00403	P30876	Q00403	5iy6	1	1787.6	0	0.0379947
Q96IY1	Q9H081	Q96IY1	Q9H081	5lsj	1	1835.1	0	0.415619
P61218	P24928	P61218	P24928	5iy6	1	1988.7	0	0.161037
P52435	P19387	P52435	P19387	5iy6	1	1998.7	0	0
P24928	P19388	P24928	P19388	5iy6	1	2026.2	0	0.236627
P24928	P23193	P24928	P23193	5iy6	1	2289.5	0	0.000972095
P40016	P32496	O43242	P48556	4cr2	1	2398.8	0	0.344588
O43913	O43929	O43913	O43929	5ujm	1	2511.9	0	-0.0270958
P33299	P33297	P35998	P17980	4cr2	1	2602.2	0	0.682991
P00415	P00396	P00414	P00395	2ybb	1	2631.9	0	0.70179
G1U971	G1SMZ5	Q99613	Q14152	5a5t	1	2662.7	0	0.46009
Q13415	O43929	Q13415	O43929	5ujm	1	2704.9	0	0.0151924
P53549	P33298	P62333	P43686	4cr2	1	2890.4	0	0.667349
Q15910	Q15022	Q15910	Q15022	5hyn	1	2899.3	0	0.404605
P22892	P61966	O43747	P61966	4p6z	1	2977.3	0	0.529445
P68530	P00396	P00403	P00395	2ybb	1	3419.8	0	0.84751
O75530	Q15910	O75530	Q15910	5hyn	1	4142.5	0	0.221529
P63043	E1BQ43	Q9H169	Q8NG68	5lp6	0	None	0	-0.015485
Q6P1K2	Q03188	Q6P1K2	Q03188	5lsj	0	None	0	0.093756
P41223	Q96DI7	P41223	Q96DI7	5mqf	0	None	0	0.169086
P41223	O95926	P41223	O95926	5mqf	0	None	0	-0.0261233
P41223	P14678	P41223	P14678	5mqf	0	None	0	0
P41223	P08579	P41223	P08579	5mqf	0	None	0	-0.019771
P41223	Q15029	P41223	Q15029	5mqf	0	None	0	-0.0208352
P41223	P62308	P41223	P62308	5mqf	0	None	0	0.00287051
P41223	Q14562	P41223	Q14562	5mqf	0	None	0	0.00299686
P41223	P62306	P41223	P62306	5mqf	0	None	0	0.00879299
P41223	O43660	P41223	O43660	5mqf	0	None	0	-0.0185813
P41223	O60306	P41223	O60306	5mqf	0	None	0	-0.00948715
P41223	Q9UMS4	P41223	Q9UMS4	5mqf	0	None	0	-0.0179903
P41223	Q9HCS7	P41223	Q9HCS7	5mqf	0	None	0	-0.0037146
P41223	P38919	P41223	P38919	5mqf	0	None	0	-0.0112204
P41223	Q9UNP9	P41223	Q9UNP9	5mqf	0	None	0	0.0172104
P41223	Q9BZJ0	P41223	Q9BZJ0	5mqf	0	None	0	-0.00703931
P41223	Q9UQ35	P41223	Q9UQ35	5mqf	0	None	0	-0.0293189
P41223	Q99459	P41223	Q99459	5mqf	0	None	0	-0.0189868
P41223	Q9Y3C6	P41223	Q9Y3C6	5mqf	0	None	0	-0.0160222
P41223	P62318	P41223	P62318	5mqf	0	None	0	0.0926162
P41223	O60508	P41223	O60508	5mqf	0	None	0	0.031165
P41223	P62314	P41223	P62314	5mqf	0	None	0	0.0336677
P41223	P62316	P41223	P62316	5mqf	0	None	0	0.0812642
P41223	Q9HCG8	P41223	Q9HCG8	5mqf	0	None	0	-0.00137719
P41223	O75934	P41223	O75934	5mqf	0	None	0	-0.0172596
P41223	P62304	P41223	P62304	5mqf	0	None	0	-0.00181031
P41223	P09661	P41223	P09661	5mqf	0	None	0	-0.0159604
Q96DI7	O95926	Q96DI7	O95926	5mqf	0	None	0	-0.0296284
Q96DI7	P14678	Q96DI7	P14678	5mqf	0	None	0	0
Q96DI7	P08579	Q96DI7	P08579	5mqf	0	None	0	0.0232318
Q96DI7	Q15029	Q96DI7	Q15029	5mqf	0	None	0	0.594003
Q96DI7	P62308	Q96DI7	P62308	5mqf	0	None	0	0.00468449
Q96DI7	Q14562	Q96DI7	Q14562	5mqf	0	None	0	0.054769
Q96DI7	P62306	Q96DI7	P62306	5mqf	0	None	0	-0.0023795
Q96DI7	O43660	Q96DI7	O43660	5mqf	0	None	0	-0.00983646
Q96DI7	O60306	Q96DI7	O60306	5mqf	0	None	0	-0.00641865
Q96DI7	Q9UMS4	Q96DI7	Q9UMS4	5mqf	0	None	0	-0.0322859
Q96DI7	Q9HCS7	Q96DI7	Q9HCS7	5mqf	0	None	0	-0.00987046
Q96DI7	P38919	Q96DI7	P38919	5mqf	0	None	0	-0.0171354
Q96DI7	Q9UNP9	Q96DI7	Q9UNP9	5mqf	0	None	0	-0.0109256
Q96DI7	Q9BZJ0	Q96DI7	Q9BZJ0	5mqf	0	None	0	0.102273
Q96DI7	Q9UQ35	Q96DI7	Q9UQ35	5mqf	0	None	0	-0.0332164
Q96DI7	Q99459	Q96DI7	Q99459	5mqf	0	None	0	-0.0036075
Q96DI7	Q9Y3C6	Q96DI7	Q9Y3C6	5mqf	0	None	0	-0.0116067
Q96DI7	P62318	Q96DI7	P62318	5mqf	0	None	0	0.259045
Q96DI7	O60508	Q96DI7	O60508	5mqf	0	None	0	0.00180643
Q96DI7	P62314	Q96DI7	P62314	5mqf	0	None	0	0.193359
Q96DI7	Q6P2Q9	Q96DI7	Q6P2Q9	5mqf	0	None	0	0.593745
Q96DI7	Q13573	Q96DI7	Q13573	5mqf	0	None	0	0.0051977
Q96DI7	P62316	Q96DI7	P62316	5mqf	0	None	0	0.260026
Q96DI7	Q9HCG8	Q96DI7	Q9HCG8	5mqf	0	None	0	-0.003777
Q96DI7	O75934	Q96DI7	O75934	5mqf	0	None	0	-0.013142
Q96DI7	P62304	Q96DI7	P62304	5mqf	0	None	0	0.244875
Q96DI7	P09661	Q96DI7	P09661	5mqf	0	None	0	-0.00282533
Q96DI7	Q9NW64	Q96DI7	Q9NW64	5mqf	0	None	0	-0.0254388
O95926	P14678	O95926	P14678	5mqf	0	None	0	0
O95926	P08579	O95926	P08579	5mqf	0	None	0	0.0431854
O95926	Q15029	O95926	Q15029	5mqf	0	None	0	-0.125398
O95926	P62308	O95926	P62308	5mqf	0	None	0	-0.0222273
O95926	Q14562	O95926	Q14562	5mqf	0	None	0	0.23741
O95926	P62306	O95926	P62306	5mqf	0	None	0	-0.0469729
O95926	O43660	O95926	O43660	5mqf	0	None	0	0.0078078
O95926	O60306	O95926	O60306	5mqf	0	None	0	0.121101
O95926	Q9UMS4	O95926	Q9UMS4	5mqf	0	None	0	-0.0179833
O95926	Q9HCS7	O95926	Q9HCS7	5mqf	0	None	0	0.191665
O95926	P38919	O95926	P38919	5mqf	0	None	0	0.0192101
O95926	Q9UNP9	O95926	Q9UNP9	5mqf	0	None	0	0.0932288
O95926	Q9UQ35	O95926	Q9UQ35	5mqf	0	None	0	-0.129895
O95926	Q9Y3C6	O95926	Q9Y3C6	5mqf	0	None	0	0.0247395
O95926	P62318	O95926	P62318	5mqf	0	None	0	-0.0582818
O95926	O60508	O95926	O60508	5mqf	0	None	0	0.0501833
O95926	P62314	O95926	P62314	5mqf	0	None	0	-0.00370033
O95926	P62316	O95926	P62316	5mqf	0	None	0	-0.15758
O95926	Q9HCG8	O95926	Q9HCG8	5mqf	0	None	0	0.186407
O95926	O75934	O95926	O75934	5mqf	0	None	0	-0.00404028
O95926	P62304	O95926	P62304	5mqf	0	None	0	-0.00113467
O95926	P09661	O95926	P09661	5mqf	0	None	0	0.04592
O95926	Q9NW64	O95926	Q9NW64	5mqf	0	None	0	0.0509125
P14678	P08579	P14678	P08579	5mqf	0	None	0	0
P14678	Q15029	P14678	Q15029	5mqf	0	None	0	0
P14678	P62308	P14678	P62308	5mqf	0	None	0	0
P14678	Q14562	P14678	Q14562	5mqf	0	None	0	0
P14678	P62306	P14678	P62306	5mqf	0	None	0	0
P14678	O43660	P14678	O43660	5mqf	0	None	0	0
P14678	O60306	P14678	O60306	5mqf	0	None	0	0
P14678	Q9UMS4	P14678	Q9UMS4	5mqf	0	None	0	0
P14678	Q9HCS7	P14678	Q9HCS7	5mqf	0	None	0	0
P14678	P38919	P14678	P38919	5mqf	0	None	0	0
P14678	Q9UNP9	P14678	Q9UNP9	5mqf	0	None	0	0
P14678	Q9BZJ0	P14678	Q9BZJ0	5mqf	0	None	0	0
P14678	Q9UQ35	P14678	Q9UQ35	5mqf	0	None	0	0
P14678	Q99459	P14678	Q99459	5mqf	0	None	0	0
P14678	Q9Y3C6	P14678	Q9Y3C6	5mqf	0	None	0	0
P14678	O60508	P14678	O60508	5mqf	0	None	0	0
P14678	Q6P2Q9	P14678	Q6P2Q9	5mqf	0	None	0	0
P14678	Q13573	P14678	Q13573	5mqf	0	None	0	0
P14678	P62316	P14678	P62316	5mqf	0	None	0	0
P14678	Q9HCG8	P14678	Q9HCG8	5mqf	0	None	0	0
P14678	O75934	P14678	O75934	5mqf	0	None	0	0
P14678	P62304	P14678	P62304	5mqf	0	None	0	0
P14678	Q9NW64	P14678	Q9NW64	5mqf	0	None	0	0
P08579	Q15029	P08579	Q15029	5mqf	0	None	0	-0.0048546
P08579	P62308	P08579	P62308	5mqf	0	None	0	0.00979007
P08579	Q14562	P08579	Q14562	5mqf	0	None	0	0.0376066
P08579	P62306	P08579	P62306	5mqf	0	None	0	0.000370579
P08579	O43660	P08579	O43660	5mqf	0	None	0	0.25018
P08579	O60306	P08579	O60306	5mqf	0	None	0	0.201072
P08579	Q9UMS4	P08579	Q9UMS4	5mqf	0	None	0	0.386951
P08579	Q9HCS7	P08579	Q9HCS7	5mqf	0	None	0	0.246086
P08579	P38919	P08579	P38919	5mqf	0	None	0	0.343068
P08579	Q9UNP9	P08579	Q9UNP9	5mqf	0	None	0	0.223667
P08579	Q9BZJ0	P08579	Q9BZJ0	5mqf	0	None	0	0.00924123
P08579	Q9UQ35	P08579	Q9UQ35	5mqf	0	None	0	-0.0287133
P08579	Q99459	P08579	Q99459	5mqf	0	None	0	0.291022
P08579	Q9Y3C6	P08579	Q9Y3C6	5mqf	0	None	0	-0.0254697
P08579	P62318	P08579	P62318	5mqf	0	None	0	0.0953496
P08579	O60508	P08579	O60508	5mqf	0	None	0	0.0530581
P08579	P62314	P08579	P62314	5mqf	0	None	0	0.213484
P08579	Q6P2Q9	P08579	Q6P2Q9	5mqf	0	None	0	-0.00891804
P08579	Q13573	P08579	Q13573	5mqf	0	None	0	-0.0242174
P08579	P62316	P08579	P62316	5mqf	0	None	0	0.180364
P08579	Q9HCG8	P08579	Q9HCG8	5mqf	0	None	0	0.0288884
P08579	P62304	P08579	P62304	5mqf	0	None	0	-0.00342855
P08579	Q9NW64	P08579	Q9NW64	5mqf	0	None	0	-0.0274151
Q15029	Q14562	Q15029	Q14562	5mqf	0	None	0	-0.0585246
Q15029	P62306	Q15029	P62306	5mqf	0	None	0	0.0304783
Q15029	O60306	Q15029	O60306	5mqf	0	None	0	-0.00790174
Q15029	Q9UMS4	Q15029	Q9UMS4	5mqf	0	None	0	0.00705784
Q15029	Q9HCS7	Q15029	Q9HCS7	5mqf	0	None	0	-0.01726
Q15029	P38919	Q15029	P38919	5mqf	0	None	0	-0.0168931
Q15029	Q9UNP9	Q15029	Q9UNP9	5mqf	0	None	0	-0.00103058
Q15029	Q9BZJ0	Q15029	Q9BZJ0	5mqf	0	None	0	-0.0192056
Q15029	Q9UQ35	Q15029	Q9UQ35	5mqf	0	None	0	0.0148725
Q15029	Q99459	Q15029	Q99459	5mqf	0	None	0	0.00579565
Q15029	Q9Y3C6	Q15029	Q9Y3C6	5mqf	0	None	0	-0.0260263
Q15029	O60508	Q15029	O60508	5mqf	0	None	0	0.0485755
Q15029	P62314	Q15029	P62314	5mqf	0	None	0	0.297358
Q15029	Q13573	Q15029	Q13573	5mqf	0	None	0	-0.0202888
Q15029	P62316	Q15029	P62316	5mqf	0	None	0	0.322767
Q15029	Q9HCG8	Q15029	Q9HCG8	5mqf	0	None	0	-0.00666527
Q15029	O75934	Q15029	O75934	5mqf	0	None	0	-0.00586235
Q15029	P62304	Q15029	P62304	5mqf	0	None	0	0.243466
Q15029	P09661	Q15029	P09661	5mqf	0	None	0	-0.00389725
Q15029	Q9NW64	Q15029	Q9NW64	5mqf	0	None	0	-0.0291507
P62308	Q14562	P62308	Q14562	5mqf	0	None	0	0.108094
P62308	O43660	P62308	O43660	5mqf	0	None	0	-0.000384324
P62308	O60306	P62308	O60306	5mqf	0	None	0	-0.0155657
P62308	Q9UMS4	P62308	Q9UMS4	5mqf	0	None	0	0.00737764
P62308	Q9HCS7	P62308	Q9HCS7	5mqf	0	None	0	-0.00880413
P62308	P38919	P62308	P38919	5mqf	0	None	0	0.0103378
P62308	Q9UNP9	P62308	Q9UNP9	5mqf	0	None	0	0.00258505
P62308	Q9BZJ0	P62308	Q9BZJ0	5mqf	0	None	0	-0.0130826
P62308	Q9UQ35	P62308	Q9UQ35	5mqf	0	None	0	0.0221652
P62308	Q99459	P62308	Q99459	5mqf	0	None	0	0.0178285
P62308	Q9Y3C6	P62308	Q9Y3C6	5mqf	0	None	0	-0.00733663
P62308	O60508	P62308	O60508	5mqf	0	None	0	0.0881102
P62308	Q6P2Q9	P62308	Q6P2Q9	5mqf	0	None	0	0.016446
P62308	Q13573	P62308	Q13573	5mqf	0	None	0	0.0216783
P62308	Q9HCG8	P62308	Q9HCG8	5mqf	0	None	0	-0.0135042
P62308	O75934	P62308	O75934	5mqf	0	None	0	0.0213086
P62308	P09661	P62308	P09661	5mqf	0	None	0	0.0101491
P62308	Q9NW64	P62308	Q9NW64	5mqf	0	None	0	-0.0200124
Q14562	P62306	Q14562	P62306	5mqf	0	None	0	-0.057033
Q14562	O43660	Q14562	O43660	5mqf	0	None	0	-0.00735954
Q14562	O60306	Q14562	O60306	5mqf	0	None	0	-0.0692823
Q14562	Q9UMS4	Q14562	Q9UMS4	5mqf	0	None	0	-0.0331193
Q14562	Q9HCS7	Q14562	Q9HCS7	5mqf	0	None	0	0.0382929
Q14562	P38919	Q14562	P38919	5mqf	0	None	0	0.0405197
Q14562	Q9UNP9	Q14562	Q9UNP9	5mqf	0	None	0	-0.00333612
Q14562	Q9BZJ0	Q14562	Q9BZJ0	5mqf	0	None	0	0.471386
Q14562	Q9UQ35	Q14562	Q9UQ35	5mqf	0	None	0	0.0137488
Q14562	Q99459	Q14562	Q99459	5mqf	0	None	0	-0.00197656
Q14562	Q9Y3C6	Q14562	Q9Y3C6	5mqf	0	None	0	0.024082
Q14562	P62318	Q14562	P62318	5mqf	0	None	0	-0.0833603
Q14562	O60508	Q14562	O60508	5mqf	0	None	0	0.0562694
Q14562	P62314	Q14562	P62314	5mqf	0	None	0	0.0221912
Q14562	Q6P2Q9	Q14562	Q6P2Q9	5mqf	0	None	0	-0.0449284
Q14562	Q13573	Q14562	Q13573	5mqf	0	None	0	0.0898204
Q14562	P62316	Q14562	P62316	5mqf	0	None	0	-0.0851995
Q14562	Q9HCG8	Q14562	Q9HCG8	5mqf	0	None	0	0.119201
Q14562	O75934	Q14562	O75934	5mqf	0	None	0	-0.017331
Q14562	P62304	Q14562	P62304	5mqf	0	None	0	-0.0242846
Q14562	P09661	Q14562	P09661	5mqf	0	None	0	0.00421576
Q14562	Q9NW64	Q14562	Q9NW64	5mqf	0	None	0	0.0145926
P62306	O43660	P62306	O43660	5mqf	0	None	0	0.0171402
P62306	O60306	P62306	O60306	5mqf	0	None	0	0.00964215
P62306	Q9UMS4	P62306	Q9UMS4	5mqf	0	None	0	0.00864967
P62306	Q9HCS7	P62306	Q9HCS7	5mqf	0	None	0	0.0141248
P62306	P38919	P62306	P38919	5mqf	0	None	0	0.0073966
P62306	Q9UNP9	P62306	Q9UNP9	5mqf	0	None	0	0.00409798
P62306	Q9BZJ0	P62306	Q9BZJ0	5mqf	0	None	0	-0.00659932
P62306	Q9UQ35	P62306	Q9UQ35	5mqf	0	None	0	0.0114752
P62306	Q99459	P62306	Q99459	5mqf	0	None	0	0.0128457
P62306	Q9Y3C6	P62306	Q9Y3C6	5mqf	0	None	0	-0.0147724
P62306	P62318	P62306	P62318	5mqf	0	None	0	0.0273387
P62306	O60508	P62306	O60508	5mqf	0	None	0	-0.0264214
P62306	Q6P2Q9	P62306	Q6P2Q9	5mqf	0	None	0	0.0275574
P62306	Q13573	P62306	Q13573	5mqf	0	None	0	0.0329218
P62306	Q9HCG8	P62306	Q9HCG8	5mqf	0	None	0	0.0679034
P62306	O75934	P62306	O75934	5mqf	0	None	0	0.0103121
P62306	P09661	P62306	P09661	5mqf	0	None	0	0.0131556
P62306	Q9NW64	P62306	Q9NW64	5mqf	0	None	0	0.0380358
O43660	O60306	O43660	O60306	5mqf	0	None	0	0.148567
O43660	Q9UMS4	O43660	Q9UMS4	5mqf	0	None	0	0.808709
O43660	Q9HCS7	O43660	Q9HCS7	5mqf	0	None	0	0.128013
O43660	P38919	O43660	P38919	5mqf	0	None	0	0.0523803
O43660	Q9UNP9	O43660	Q9UNP9	5mqf	0	None	0	0.0877122
O43660	Q9UQ35	O43660	Q9UQ35	5mqf	0	None	0	-0.0128096
O43660	Q99459	O43660	Q99459	5mqf	0	None	0	0.92032
O43660	Q9Y3C6	O43660	Q9Y3C6	5mqf	0	None	0	-0.016309
O43660	P62318	O43660	P62318	5mqf	0	None	0	0.0794792
O43660	O60508	O43660	O60508	5mqf	0	None	0	0.0428455
O43660	P62314	O43660	P62314	5mqf	0	None	0	0.101016
O43660	P62316	O43660	P62316	5mqf	0	None	0	0.0980428
O43660	Q9HCG8	O43660	Q9HCG8	5mqf	0	None	0	0.00952631
O43660	P62304	O43660	P62304	5mqf	0	None	0	-0.00422559
O43660	P09661	O43660	P09661	5mqf	0	None	0	0.192842
O43660	Q9NW64	O43660	Q9NW64	5mqf	0	None	0	-0.0109541
O60306	Q9UMS4	O60306	Q9UMS4	5mqf	0	None	0	0.13696
O60306	P38919	O60306	P38919	5mqf	0	None	0	-0.0223959
O60306	Q9UNP9	O60306	Q9UNP9	5mqf	0	None	0	0.452481
O60306	Q9BZJ0	O60306	Q9BZJ0	5mqf	0	None	0	-0.0128614
O60306	Q9UQ35	O60306	Q9UQ35	5mqf	0	None	0	0.0147429
O60306	Q99459	O60306	Q99459	5mqf	0	None	0	0.136307
O60306	Q9Y3C6	O60306	Q9Y3C6	5mqf	0	None	0	-0.00658693
O60306	P62318	O60306	P62318	5mqf	0	None	0	0.075912
O60306	O60508	O60306	O60508	5mqf	0	None	0	0.00745374
O60306	P62314	O60306	P62314	5mqf	0	None	0	0.122249
O60306	Q6P2Q9	O60306	Q6P2Q9	5mqf	0	None	0	-0.00701629
O60306	Q13573	O60306	Q13573	5mqf	0	None	0	-0.00310697
O60306	P62316	O60306	P62316	5mqf	0	None	0	0.0802776
O60306	Q9HCG8	O60306	Q9HCG8	5mqf	0	None	0	0.0703207
O60306	O75934	O60306	O75934	5mqf	0	None	0	0.1178
O60306	P62304	O60306	P62304	5mqf	0	None	0	0.010563
O60306	P09661	O60306	P09661	5mqf	0	None	0	0.276578
O60306	Q9NW64	O60306	Q9NW64	5mqf	0	None	0	0.00232078
Q9UMS4	Q9HCS7	Q9UMS4	Q9HCS7	5mqf	0	None	0	0.13347
Q9UMS4	P38919	Q9UMS4	P38919	5mqf	0	None	0	0.216283
Q9UMS4	Q9UNP9	Q9UMS4	Q9UNP9	5mqf	0	None	0	0.105796
Q9UMS4	Q9BZJ0	Q9UMS4	Q9BZJ0	5mqf	0	None	0	-0.0409278
Q9UMS4	Q9UQ35	Q9UMS4	Q9UQ35	5mqf	0	None	0	-0.0322157
Q9UMS4	Q9Y3C6	Q9UMS4	Q9Y3C6	5mqf	0	None	0	-0.0242706
Q9UMS4	P62318	Q9UMS4	P62318	5mqf	0	None	0	0.153676
Q9UMS4	O60508	Q9UMS4	O60508	5mqf	0	None	0	0.0340963
Q9UMS4	P62314	Q9UMS4	P62314	5mqf	0	None	0	0.185208
Q9UMS4	Q6P2Q9	Q9UMS4	Q6P2Q9	5mqf	0	None	0	-0.00373291
Q9UMS4	Q13573	Q9UMS4	Q13573	5mqf	0	None	0	0.00934869
Q9UMS4	P62316	Q9UMS4	P62316	5mqf	0	None	0	0.178149
Q9UMS4	Q9HCG8	Q9UMS4	Q9HCG8	5mqf	0	None	0	0.0435898
Q9UMS4	P62304	Q9UMS4	P62304	5mqf	0	None	0	-0.0030666
Q9UMS4	P09661	Q9UMS4	P09661	5mqf	0	None	0	0.340193
Q9UMS4	Q9NW64	Q9UMS4	Q9NW64	5mqf	0	None	0	-0.0313997
Q9HCS7	P38919	Q9HCS7	P38919	5mqf	0	None	0	-0.0134328
Q9HCS7	Q9UQ35	Q9HCS7	Q9UQ35	5mqf	0	None	0	-0.0264061
Q9HCS7	Q9Y3C6	Q9HCS7	Q9Y3C6	5mqf	0	None	0	-0.0026729
Q9HCS7	P62318	Q9HCS7	P62318	5mqf	0	None	0	0.0615605
Q9HCS7	O60508	Q9HCS7	O60508	5mqf	0	None	0	-0.0361452
Q9HCS7	P62314	Q9HCS7	P62314	5mqf	0	None	0	0.100282
Q9HCS7	Q6P2Q9	Q9HCS7	Q6P2Q9	5mqf	0	None	0	-0.0135084
Q9HCS7	Q13573	Q9HCS7	Q13573	5mqf	0	None	0	-0.00351212
Q9HCS7	P62316	Q9HCS7	P62316	5mqf	0	None	0	0.0498458
Q9HCS7	Q9HCG8	Q9HCS7	Q9HCG8	5mqf	0	None	0	0.105009
Q9HCS7	O75934	Q9HCS7	O75934	5mqf	0	None	0	0.103794
Q9HCS7	P62304	Q9HCS7	P62304	5mqf	0	None	0	-0.00348883
Q9HCS7	Q9NW64	Q9HCS7	Q9NW64	5mqf	0	None	0	0.000978698
P38919	Q9UNP9	P38919	Q9UNP9	5mqf	0	None	0	0.0168982
P38919	Q9BZJ0	P38919	Q9BZJ0	5mqf	0	None	0	0.0133361
P38919	Q9UQ35	P38919	Q9UQ35	5mqf	0	None	0	-0.000536885
P38919	Q99459	P38919	Q99459	5mqf	0	None	0	0.0786706
P38919	Q9Y3C6	P38919	Q9Y3C6	5mqf	0	None	0	-0.0077124
P38919	P62318	P38919	P62318	5mqf	0	None	0	-0.0159094
P38919	O60508	P38919	O60508	5mqf	0	None	0	0.0378168
P38919	P62314	P38919	P62314	5mqf	0	None	0	0.0765459
P38919	Q6P2Q9	P38919	Q6P2Q9	5mqf	0	None	0	-0.00993357
P38919	Q13573	P38919	Q13573	5mqf	0	None	0	0.0857243
P38919	P62316	P38919	P62316	5mqf	0	None	0	0.0159195
P38919	Q9HCG8	P38919	Q9HCG8	5mqf	0	None	0	0.0285386
P38919	O75934	P38919	O75934	5mqf	0	None	0	0.0989512
P38919	P62304	P38919	P62304	5mqf	0	None	0	-0.00451215
P38919	P09661	P38919	P09661	5mqf	0	None	0	0.328413
P38919	Q9NW64	P38919	Q9NW64	5mqf	0	None	0	-0.00574562
Q9UNP9	Q9BZJ0	Q9UNP9	Q9BZJ0	5mqf	0	None	0	0.00834322
Q9UNP9	Q9UQ35	Q9UNP9	Q9UQ35	5mqf	0	None	0	-0.019553
Q9UNP9	Q99459	Q9UNP9	Q99459	5mqf	0	None	0	0.0931349
Q9UNP9	Q9Y3C6	Q9UNP9	Q9Y3C6	5mqf	0	None	0	0.0200584
Q9UNP9	P62318	Q9UNP9	P62318	5mqf	0	None	0	0.0421233
Q9UNP9	O60508	Q9UNP9	O60508	5mqf	0	None	0	0.0247764
Q9UNP9	P62314	Q9UNP9	P62314	5mqf	0	None	0	0.0646764
Q9UNP9	Q6P2Q9	Q9UNP9	Q6P2Q9	5mqf	0	None	0	0.00501424
Q9UNP9	Q13573	Q9UNP9	Q13573	5mqf	0	None	0	0.0297149
Q9UNP9	P62316	Q9UNP9	P62316	5mqf	0	None	0	0.102091
Q9UNP9	Q9HCG8	Q9UNP9	Q9HCG8	5mqf	0	None	0	0.0223801
Q9UNP9	O75934	Q9UNP9	O75934	5mqf	0	None	0	0.071549
Q9UNP9	P62304	Q9UNP9	P62304	5mqf	0	None	0	-0.0112764
Q9UNP9	P09661	Q9UNP9	P09661	5mqf	0	None	0	0.328128
Q9UNP9	Q9NW64	Q9UNP9	Q9NW64	5mqf	0	None	0	-0.00611492
Q9BZJ0	Q9UQ35	Q9BZJ0	Q9UQ35	5mqf	0	None	0	-0.0623221
Q9BZJ0	Q9Y3C6	Q9BZJ0	Q9Y3C6	5mqf	0	None	0	0.00845512
Q9BZJ0	P62318	Q9BZJ0	P62318	5mqf	0	None	0	-0.0936919
Q9BZJ0	P62314	Q9BZJ0	P62314	5mqf	0	None	0	0.00398692
Q9BZJ0	Q6P2Q9	Q9BZJ0	Q6P2Q9	5mqf	0	None	0	-0.0114872
Q9BZJ0	P62316	Q9BZJ0	P62316	5mqf	0	None	0	-0.0840472
Q9BZJ0	Q9HCG8	Q9BZJ0	Q9HCG8	5mqf	0	None	0	0.232526
Q9BZJ0	O75934	Q9BZJ0	O75934	5mqf	0	None	0	-0.0262339
Q9BZJ0	P62304	Q9BZJ0	P62304	5mqf	0	None	0	0.00728817
Q9BZJ0	P09661	Q9BZJ0	P09661	5mqf	0	None	0	-0.0338619
Q9BZJ0	Q9NW64	Q9BZJ0	Q9NW64	5mqf	0	None	0	0.0170273
Q9UQ35	Q99459	Q9UQ35	Q99459	5mqf	0	None	0	-0.00737459
Q9UQ35	Q9Y3C6	Q9UQ35	Q9Y3C6	5mqf	0	None	0	-0.0117689
Q9UQ35	P62318	Q9UQ35	P62318	5mqf	0	None	0	0.0507527
Q9UQ35	O60508	Q9UQ35	O60508	5mqf	0	None	0	-0.00149652
Q9UQ35	P62314	Q9UQ35	P62314	5mqf	0	None	0	0.0471527
Q9UQ35	Q6P2Q9	Q9UQ35	Q6P2Q9	5mqf	0	None	0	0.0134321
Q9UQ35	Q13573	Q9UQ35	Q13573	5mqf	0	None	0	0.0278047
Q9UQ35	P62316	Q9UQ35	P62316	5mqf	0	None	0	0.0494398
Q9UQ35	Q9HCG8	Q9UQ35	Q9HCG8	5mqf	0	None	0	0.233634
Q9UQ35	O75934	Q9UQ35	O75934	5mqf	0	None	0	-0.014713
Q9UQ35	P62304	Q9UQ35	P62304	5mqf	0	None	0	0.00506314
Q9UQ35	P09661	Q9UQ35	P09661	5mqf	0	None	0	-0.0364523
Q9UQ35	Q9NW64	Q9UQ35	Q9NW64	5mqf	0	None	0	-0.0059361
Q99459	Q9Y3C6	Q99459	Q9Y3C6	5mqf	0	None	0	-0.0183374
Q99459	P62318	Q99459	P62318	5mqf	0	None	0	0.13129
Q99459	P62314	Q99459	P62314	5mqf	0	None	0	0.13631
Q99459	P62316	Q99459	P62316	5mqf	0	None	0	0.145915
Q99459	Q9HCG8	Q99459	Q9HCG8	5mqf	0	None	0	0.0102941
Q99459	P62304	Q99459	P62304	5mqf	0	None	0	-0.00508266
Q9Y3C6	P62318	Q9Y3C6	P62318	5mqf	0	None	0	-0.0446661
Q9Y3C6	O60508	Q9Y3C6	O60508	5mqf	0	None	0	-0.0412432
Q9Y3C6	P62314	Q9Y3C6	P62314	5mqf	0	None	0	-0.0445722
Q9Y3C6	Q6P2Q9	Q9Y3C6	Q6P2Q9	5mqf	0	None	0	-0.0250865
Q9Y3C6	P62316	Q9Y3C6	P62316	5mqf	0	None	0	-0.0385915
Q9Y3C6	Q9HCG8	Q9Y3C6	Q9HCG8	5mqf	0	None	0	-0.0243627
Q9Y3C6	O75934	Q9Y3C6	O75934	5mqf	0	None	0	-0.0154537
Q9Y3C6	P62304	Q9Y3C6	P62304	5mqf	0	None	0	-0.010874
Q9Y3C6	P09661	Q9Y3C6	P09661	5mqf	0	None	0	-0.0305618
P62318	O60508	P62318	O60508	5mqf	0	None	0	-0.00849819
P62318	P62314	P62318	P62314	5mqf	0	None	0	0.451668
P62318	Q6P2Q9	P62318	Q6P2Q9	5mqf	0	None	0	0.304117
P62318	Q13573	P62318	Q13573	5mqf	0	None	0	-0.00863296
P62318	Q9HCG8	P62318	Q9HCG8	5mqf	0	None	0	0.063801
P62318	O75934	P62318	O75934	5mqf	0	None	0	0.139863
P62318	P62304	P62318	P62304	5mqf	0	None	0	0.146762
P62318	P09661	P62318	P09661	5mqf	0	None	0	0.106195
P62318	Q9NW64	P62318	Q9NW64	5mqf	0	None	0	-0.0380831
O60508	P62314	O60508	P62314	5mqf	0	None	0	0.0854317
O60508	P62316	O60508	P62316	5mqf	0	None	0	0.0120246
O60508	Q9HCG8	O60508	Q9HCG8	5mqf	0	None	0	-0.00125234
O60508	O75934	O60508	O75934	5mqf	0	None	0	0.00483142
O60508	P62304	O60508	P62304	5mqf	0	None	0	0.0149161
O60508	P09661	O60508	P09661	5mqf	0	None	0	0.0652725
P62314	Q6P2Q9	P62314	Q6P2Q9	5mqf	0	None	0	0.291138
P62314	Q13573	P62314	Q13573	5mqf	0	None	0	0.0308162
P62314	Q9HCG8	P62314	Q9HCG8	5mqf	0	None	0	0.137217
P62314	O75934	P62314	O75934	5mqf	0	None	0	0.132045
P62314	P09661	P62314	P09661	5mqf	0	None	0	0.227175
P62314	Q9NW64	P62314	Q9NW64	5mqf	0	None	0	-0.0309622
Q6P2Q9	P62316	Q6P2Q9	P62316	5mqf	0	None	0	0.305382
Q6P2Q9	Q9HCG8	Q6P2Q9	Q9HCG8	5mqf	0	None	0	0.00141161
Q6P2Q9	O75934	Q6P2Q9	O75934	5mqf	0	None	0	-0.0152127
Q6P2Q9	P62304	Q6P2Q9	P62304	5mqf	0	None	0	0.247114
Q6P2Q9	P09661	Q6P2Q9	P09661	5mqf	0	None	0	-0.0061857
Q6P2Q9	Q9NW64	Q6P2Q9	Q9NW64	5mqf	0	None	0	-0.027614
Q13573	P62316	Q13573	P62316	5mqf	0	None	0	0.0110398
Q13573	Q9HCG8	Q13573	Q9HCG8	5mqf	0	None	0	0.0169765
Q13573	O75934	Q13573	O75934	5mqf	0	None	0	0.0158346
Q13573	P62304	Q13573	P62304	5mqf	0	None	0	-0.00179033
Q13573	P09661	Q13573	P09661	5mqf	0	None	0	-0.0322688
P62316	Q9HCG8	P62316	Q9HCG8	5mqf	0	None	0	0.0448816
P62316	O75934	P62316	O75934	5mqf	0	None	0	0.149394
P62316	P09661	P62316	P09661	5mqf	0	None	0	0.187766
P62316	Q9NW64	P62316	Q9NW64	5mqf	0	None	0	-0.0435351
Q9HCG8	O75934	Q9HCG8	O75934	5mqf	0	None	0	0.0247182
Q9HCG8	P62304	Q9HCG8	P62304	5mqf	0	None	0	0.0237494
Q9HCG8	P09661	Q9HCG8	P09661	5mqf	0	None	0	0.0325347
Q9HCG8	Q9NW64	Q9HCG8	Q9NW64	5mqf	0	None	0	0.0377209
O75934	P62304	O75934	P62304	5mqf	0	None	0	-0.0063359
O75934	P09661	O75934	P09661	5mqf	0	None	0	0.206373
O75934	Q9NW64	O75934	Q9NW64	5mqf	0	None	0	-0.0170619
P62304	P09661	P62304	P09661	5mqf	0	None	0	-0.00373007
P62304	Q9NW64	P62304	Q9NW64	5mqf	0	None	0	-4.51925e-05
P09661	Q9NW64	P09661	Q9NW64	5mqf	0	None	0	-0.0297706
P43588	P32379	O00487	P28066	4cr2	0	None	0	0.151732
P43588	P40303	O00487	O14818	4cr2	0	None	0	0.123155
P43588	P23724	O00487	P20618	4cr2	0	None	0	0.140646
P43588	P40016	O00487	O43242	4cr2	0	None	0	0.649676
P43588	P33299	O00487	P35998	4cr2	0	None	0	0.380578
P43588	P40302	O00487	P25786	4cr2	0	None	0	0.106369
P43588	P23639	O00487	P25787	4cr2	0	None	0	0.149097
P43588	P21242	O00487	P25788	4cr2	0	None	0	0.119422
P43588	P23638	O00487	P25789	4cr2	0	None	0	0.134819
P43588	P33297	O00487	P17980	4cr2	0	None	0	0.354691
P43588	P30656	O00487	P28074	4cr2	0	None	0	0.119227
P43588	P30657	O00487	P28070	4cr2	0	None	0	0.186253
P43588	P38624	O00487	P28072	4cr2	0	None	0	0.150171
P43588	P38764	O00487	Q13200	4cr2	0	None	0	0.366562
P43588	P25043	O00487	Q99436	4cr2	0	None	0	0.149687
P43588	P22141	O00487	P49721	4cr2	0	None	0	0.107248
P43588	Q01939	O00487	P62195	4cr2	0	None	0	0.399845
P43588	P21243	O00487	P60900	4cr2	0	None	0	0.151543
P43588	P40327	O00487	P62191	4cr2	0	None	0	0.343474
Q12377	P32379	O00231	P28066	4cr2	0	None	0	0.194622
Q12377	P40303	O00231	O14818	4cr2	0	None	0	0.162047
Q12377	P23724	O00231	P20618	4cr2	0	None	0	0.199029
Q12377	P40302	O00231	P25786	4cr2	0	None	0	0.165105
Q12377	P21242	O00231	P25788	4cr2	0	None	0	0.193615
Q12377	P23638	O00231	P25789	4cr2	0	None	0	0.182101
Q12377	P33297	O00231	P17980	4cr2	0	None	0	0.500666
Q12377	P30656	O00231	P28074	4cr2	0	None	0	0.165697
Q12377	P38886	O00231	P55036	4cr2	0	None	0	0.311658
Q12377	P30657	O00231	P28070	4cr2	0	None	0	0.201565
Q12377	P38624	O00231	P28072	4cr2	0	None	0	0.167839
Q12377	P38764	O00231	Q13200	4cr2	0	None	0	0.531916
Q12377	P32496	O00231	P48556	4cr2	0	None	0	0.331538
Q12377	P25043	O00231	Q99436	4cr2	0	None	0	0.187837
Q12377	P32565	O00231	Q99460	4cr2	0	None	0	0.557154
Q12377	P22141	O00231	P49721	4cr2	0	None	0	0.131445
Q12377	P53549	O00231	P62333	4cr2	0	None	0	0.585351
Q12377	Q04062	O00231	Q9UNM6	4cr2	0	None	0	0.736217
Q12377	P21243	O00231	P60900	4cr2	0	None	0	0.22944
Q12377	P40327	O00231	P62191	4cr2	0	None	0	0.541681
Q12250	P32379	O00232	P28066	4cr2	0	None	0	0.190976
Q12250	P40303	O00232	O14818	4cr2	0	None	0	0.146622
Q12250	P23724	O00232	P20618	4cr2	0	None	0	0.181766
Q12250	P40016	O00232	O43242	4cr2	0	None	0	0.691667
Q12250	P33299	O00232	P35998	4cr2	0	None	0	0.51718
Q12250	P40302	O00232	P25786	4cr2	0	None	0	0.148069
Q12250	P23639	O00232	P25787	4cr2	0	None	0	0.202351
Q12250	P21242	O00232	P25788	4cr2	0	None	0	0.170965
Q12250	P23638	O00232	P25789	4cr2	0	None	0	0.163597
Q12250	P33297	O00232	P17980	4cr2	0	None	0	0.554281
Q12250	P30656	O00232	P28074	4cr2	0	None	0	0.148297
Q12250	P38886	O00232	P55036	4cr2	0	None	0	0.278349
Q12250	P30657	O00232	P28070	4cr2	0	None	0	0.205297
Q12250	P38624	O00232	P28072	4cr2	0	None	0	0.163575
Q12250	P38764	O00232	Q13200	4cr2	0	None	0	0.508187
Q12250	P32496	O00232	P48556	4cr2	0	None	0	0.27286
Q12250	P25043	O00232	Q99436	4cr2	0	None	0	0.179395
Q12250	P32565	O00232	Q99460	4cr2	0	None	0	0.54333
Q12250	P22141	O00232	P49721	4cr2	0	None	0	0.12101
Q12250	Q01939	O00232	P62195	4cr2	0	None	0	0.531075
Q12250	P40327	O00232	P62191	4cr2	0	None	0	0.500896
P32379	Q08723	P28066	P51665	4cr2	0	None	0	0.288041
P32379	P40016	P28066	O43242	4cr2	0	None	0	0.177088
P32379	Q06103	P28066	Q15008	4cr2	0	None	0	0.19795
P32379	P38886	P28066	P55036	4cr2	0	None	0	0.143262
P32379	P38764	P28066	Q13200	4cr2	0	None	0	0.361959
P32379	P32496	P28066	P48556	4cr2	0	None	0	0.0938588
P32379	P32565	P28066	Q99460	4cr2	0	None	0	0.315089
P32379	P22141	P28066	P49721	4cr2	0	None	0	0.804199
P32379	P53549	P28066	P62333	4cr2	0	None	0	0.18952
P32379	Q01939	P28066	P62195	4cr2	0	None	0	0.297628
P32379	Q04062	P28066	Q9UNM6	4cr2	0	None	0	0.186947
P32379	P33298	P28066	P43686	4cr2	0	None	0	0.295431
Q08723	P40303	P51665	O14818	4cr2	0	None	0	0.280693
Q08723	P23724	P51665	P20618	4cr2	0	None	0	0.253591
Q08723	P33299	P51665	P35998	4cr2	0	None	0	0.585611
Q08723	P40302	P51665	P25786	4cr2	0	None	0	0.228972
Q08723	P23639	P51665	P25787	4cr2	0	None	0	0.311717
Q08723	P21242	P51665	P25788	4cr2	0	None	0	0.222736
Q08723	P23638	P51665	P25789	4cr2	0	None	0	0.259819
Q08723	P33297	P51665	P17980	4cr2	0	None	0	0.529001
Q08723	P30656	P51665	P28074	4cr2	0	None	0	0.266752
Q08723	P30657	P51665	P28070	4cr2	0	None	0	0.325245
Q08723	P38624	P51665	P28072	4cr2	0	None	0	0.281484
Q08723	P38764	P51665	Q13200	4cr2	0	None	0	0.583786
Q08723	P25043	P51665	Q99436	4cr2	0	None	0	0.266476
Q08723	P22141	P51665	P49721	4cr2	0	None	0	0.218527
Q08723	Q01939	P51665	P62195	4cr2	0	None	0	0.564705
Q08723	P21243	P51665	P60900	4cr2	0	None	0	0.301809
Q08723	P40327	P51665	P62191	4cr2	0	None	0	0.524454
P40303	P23724	O14818	P20618	4cr2	0	None	0	0.883284
P40303	P40016	O14818	O43242	4cr2	0	None	0	0.168944
P40303	Q06103	O14818	Q15008	4cr2	0	None	0	0.177119
P40303	P33297	O14818	P17980	4cr2	0	None	0	0.163375
P40303	P38886	O14818	P55036	4cr2	0	None	0	0.155698
P40303	P38624	O14818	P28072	4cr2	0	None	0	0.850114
P40303	P38764	O14818	Q13200	4cr2	0	None	0	0.389178
P40303	P32496	O14818	P48556	4cr2	0	None	0	0.110157
P40303	P32565	O14818	Q99460	4cr2	0	None	0	0.285729
P40303	P53549	O14818	P62333	4cr2	0	None	0	0.167403
P40303	Q01939	O14818	P62195	4cr2	0	None	0	0.253303
P40303	Q04062	O14818	Q9UNM6	4cr2	0	None	0	0.15819
P40303	P21243	O14818	P60900	4cr2	0	None	0	0.845872
P40303	P33298	O14818	P43686	4cr2	0	None	0	0.267218
P23724	P40016	P20618	O43242	4cr2	0	None	0	0.208574
P23724	Q06103	P20618	Q15008	4cr2	0	None	0	0.228128
P23724	P33299	P20618	P35998	4cr2	0	None	0	0.348274
P23724	P23638	P20618	P25789	4cr2	0	None	0	0.822719
P23724	P33297	P20618	P17980	4cr2	0	None	0	0.210903
P23724	P38886	P20618	P55036	4cr2	0	None	0	0.160336
P23724	P38624	P20618	P28072	4cr2	0	None	0	0.811457
P23724	P38764	P20618	Q13200	4cr2	0	None	0	0.400328
P23724	P32496	P20618	P48556	4cr2	0	None	0	0.158971
P23724	P32565	P20618	Q99460	4cr2	0	None	0	0.340909
P23724	P53549	P20618	P62333	4cr2	0	None	0	0.235045
P23724	Q01939	P20618	P62195	4cr2	0	None	0	0.325864
P23724	Q04062	P20618	Q9UNM6	4cr2	0	None	0	0.209357
P23724	P21243	P20618	P60900	4cr2	0	None	0	0.845256
P23724	P40327	P20618	P62191	4cr2	0	None	0	0.3624
P23724	P33298	P20618	P43686	4cr2	0	None	0	0.328467
P40016	P40302	O43242	P25786	4cr2	0	None	0	0.163958
P40016	P23639	O43242	P25787	4cr2	0	None	0	0.206401
P40016	P21242	O43242	P25788	4cr2	0	None	0	0.18816
P40016	P23638	O43242	P25789	4cr2	0	None	0	0.171887
P40016	P33297	O43242	P17980	4cr2	0	None	0	0.560727
P40016	P30656	O43242	P28074	4cr2	0	None	0	0.148239
P40016	P30657	O43242	P28070	4cr2	0	None	0	0.201525
P40016	P38624	O43242	P28072	4cr2	0	None	0	0.164864
P40016	P38764	O43242	Q13200	4cr2	0	None	0	0.622138
P40016	P25043	O43242	Q99436	4cr2	0	None	0	0.19053
P40016	P22141	O43242	P49721	4cr2	0	None	0	0.125126
P40016	P53549	O43242	P62333	4cr2	0	None	0	0.545508
P40016	Q04062	O43242	Q9UNM6	4cr2	0	None	0	0.751828
P40016	P21243	O43242	P60900	4cr2	0	None	0	0.215619
P40016	P40327	O43242	P62191	4cr2	0	None	0	0.613372
P40016	P33298	O43242	P43686	4cr2	0	None	0	0.646244
Q06103	P33299	Q15008	P35998	4cr2	0	None	0	0.592982
Q06103	P40302	Q15008	P25786	4cr2	0	None	0	0.184374
Q06103	P23639	Q15008	P25787	4cr2	0	None	0	0.22521
Q06103	P21242	Q15008	P25788	4cr2	0	None	0	0.228216
Q06103	P23638	Q15008	P25789	4cr2	0	None	0	0.214083
Q06103	P33297	Q15008	P17980	4cr2	0	None	0	0.462108
Q06103	P30656	Q15008	P28074	4cr2	0	None	0	0.176515
Q06103	P30657	Q15008	P28070	4cr2	0	None	0	0.207406
Q06103	P38624	Q15008	P28072	4cr2	0	None	0	0.193095
Q06103	P38764	Q15008	Q13200	4cr2	0	None	0	0.586297
Q06103	P32496	Q15008	P48556	4cr2	0	None	0	0.37081
Q06103	P25043	Q15008	Q99436	4cr2	0	None	0	0.215549
Q06103	P32565	Q15008	Q99460	4cr2	0	None	0	0.645354
Q06103	P22141	Q15008	P49721	4cr2	0	None	0	0.146351
Q06103	P53549	Q15008	P62333	4cr2	0	None	0	0.526316
Q06103	P21243	Q15008	P60900	4cr2	0	None	0	0.263504
P33299	P23639	P35998	P25787	4cr2	0	None	0	0.352625
P33299	P30656	P35998	P28074	4cr2	0	None	0	0.274904
P33299	P30657	P35998	P28070	4cr2	0	None	0	0.35101
P33299	P38624	P35998	P28072	4cr2	0	None	0	0.288218
P33299	P32496	P35998	P48556	4cr2	0	None	0	0.392856
P33299	P25043	P35998	Q99436	4cr2	0	None	0	0.324206
P33299	P22141	P35998	P49721	4cr2	0	None	0	0.237363
P33299	Q04062	P35998	Q9UNM6	4cr2	0	None	0	0.511515
P40302	P38886	P25786	P55036	4cr2	0	None	0	0.149626
P40302	P38764	P25786	Q13200	4cr2	0	None	0	0.359081
P40302	P32496	P25786	P48556	4cr2	0	None	0	0.115352
P40302	P32565	P25786	Q99460	4cr2	0	None	0	0.300654
P40302	P53549	P25786	P62333	4cr2	0	None	0	0.190749
P40302	Q01939	P25786	P62195	4cr2	0	None	0	0.262933
P40302	Q04062	P25786	Q9UNM6	4cr2	0	None	0	0.15879
P40302	P33298	P25786	P43686	4cr2	0	None	0	0.270071
P23639	P33297	P25787	P17980	4cr2	0	None	0	0.211165
P23639	P38886	P25787	P55036	4cr2	0	None	0	0.151342
P23639	P38624	P25787	P28072	4cr2	0	None	0	0.914678
P23639	P38764	P25787	Q13200	4cr2	0	None	0	0.434735
P23639	P32496	P25787	P48556	4cr2	0	None	0	0.131035
P23639	P32565	P25787	Q99460	4cr2	0	None	0	0.359685
P23639	P22141	P25787	P49721	4cr2	0	None	0	0.890722
P23639	P53549	P25787	P62333	4cr2	0	None	0	0.212031
P23639	Q04062	P25787	Q9UNM6	4cr2	0	None	0	0.210203
P23639	P40327	P25787	P62191	4cr2	0	None	0	0.384214
P21242	P38886	P25788	P55036	4cr2	0	None	0	0.154837
P21242	P38764	P25788	Q13200	4cr2	0	None	0	0.380094
P21242	P32496	P25788	P48556	4cr2	0	None	0	0.142034
P21242	P32565	P25788	Q99460	4cr2	0	None	0	0.333438
P21242	Q01939	P25788	P62195	4cr2	0	None	0	0.305718
P21242	Q04062	P25788	Q9UNM6	4cr2	0	None	0	0.197805
P21242	P40327	P25788	P62191	4cr2	0	None	0	0.356582
P21242	P33298	P25788	P43686	4cr2	0	None	0	0.31046
P23638	P33297	P25789	P17980	4cr2	0	None	0	0.166193
P23638	P38886	P25789	P55036	4cr2	0	None	0	0.141664
P23638	P38624	P25789	P28072	4cr2	0	None	0	0.82106
P23638	P38764	P25789	Q13200	4cr2	0	None	0	0.396165
P23638	P32496	P25789	P48556	4cr2	0	None	0	0.197195
P23638	P32565	P25789	Q99460	4cr2	0	None	0	0.331274
P23638	P53549	P25789	P62333	4cr2	0	None	0	0.171503
P23638	Q01939	P25789	P62195	4cr2	0	None	0	0.292762
P23638	Q04062	P25789	Q9UNM6	4cr2	0	None	0	0.203711
P23638	P33298	P25789	P43686	4cr2	0	None	0	0.299651
P33297	P30656	P17980	P28074	4cr2	0	None	0	0.143986
P33297	P38886	P17980	P55036	4cr2	0	None	0	0.377349
P33297	P30657	P17980	P28070	4cr2	0	None	0	0.220081
P33297	P38624	P17980	P28072	4cr2	0	None	0	0.157362
P33297	P38764	P17980	Q13200	4cr2	0	None	0	0.618575
P33297	P32496	P17980	P48556	4cr2	0	None	0	0.315997
P33297	P25043	P17980	Q99436	4cr2	0	None	0	0.202803
P33297	P32565	P17980	Q99460	4cr2	0	None	0	0.673431
P33297	P22141	P17980	P49721	4cr2	0	None	0	0.121858
P33297	Q01939	P17980	P62195	4cr2	0	None	0	0.703766
P33297	Q04062	P17980	Q9UNM6	4cr2	0	None	0	0.430137
P33297	P21243	P17980	P60900	4cr2	0	None	0	0.232408
P33297	P40327	P17980	P62191	4cr2	0	None	0	0.677246
P30656	P38886	P28074	P55036	4cr2	0	None	0	0.113903
P30656	P38764	P28074	Q13200	4cr2	0	None	0	0.366529
P30656	P32496	P28074	P48556	4cr2	0	None	0	0.10803
P30656	P32565	P28074	Q99460	4cr2	0	None	0	0.282895
P30656	P53549	P28074	P62333	4cr2	0	None	0	0.154315
P30656	Q01939	P28074	P62195	4cr2	0	None	0	0.25833
P30656	Q04062	P28074	Q9UNM6	4cr2	0	None	0	0.17993
P30656	P40327	P28074	P62191	4cr2	0	None	0	0.287335
P30656	P33298	P28074	P43686	4cr2	0	None	0	0.258643
P38886	P30657	P55036	P28070	4cr2	0	None	0	0.160853
P38886	P38624	P55036	P28072	4cr2	0	None	0	0.126722
P38886	P32496	P55036	P48556	4cr2	0	None	0	0.169863
P38886	P25043	P55036	Q99436	4cr2	0	None	0	0.174137
P38886	P22141	P55036	P49721	4cr2	0	None	0	0.116765
P38886	P53549	P55036	P62333	4cr2	0	None	0	0.391376
P38886	Q01939	P55036	P62195	4cr2	0	None	0	0.393004
P38886	P21243	P55036	P60900	4cr2	0	None	0	0.169636
P38886	P40327	P55036	P62191	4cr2	0	None	0	0.414876
P38886	P33298	P55036	P43686	4cr2	0	None	0	0.39846
P30657	P38764	P28070	Q13200	4cr2	0	None	0	0.436208
P30657	P32496	P28070	P48556	4cr2	0	None	0	0.115896
P30657	P32565	P28070	Q99460	4cr2	0	None	0	0.364976
P30657	P53549	P28070	P62333	4cr2	0	None	0	0.213156
P30657	Q01939	P28070	P62195	4cr2	0	None	0	0.360697
P30657	Q04062	P28070	Q9UNM6	4cr2	0	None	0	0.218823
P30657	P40327	P28070	P62191	4cr2	0	None	0	0.389326
P30657	P33298	P28070	P43686	4cr2	0	None	0	0.355104
P38624	P38764	P28072	Q13200	4cr2	0	None	0	0.375359
P38624	P32496	P28072	P48556	4cr2	0	None	0	0.0979746
P38624	P32565	P28072	Q99460	4cr2	0	None	0	0.315082
P38624	P22141	P28072	P49721	4cr2	0	None	0	0.860024
P38624	P53549	P28072	P62333	4cr2	0	None	0	0.158062
P38624	Q01939	P28072	P62195	4cr2	0	None	0	0.295735
P38624	Q04062	P28072	Q9UNM6	4cr2	0	None	0	0.190574
P38624	P40327	P28072	P62191	4cr2	0	None	0	0.314999
P38624	P33298	P28072	P43686	4cr2	0	None	0	0.289999
P38764	P32496	Q13200	P48556	4cr2	0	None	0	0.399869
P38764	P25043	Q13200	Q99436	4cr2	0	None	0	0.392171
P38764	P22141	Q13200	P49721	4cr2	0	None	0	0.310392
P38764	Q04062	Q13200	Q9UNM6	4cr2	0	None	0	0.521441
P38764	P21243	Q13200	P60900	4cr2	0	None	0	0.458689
P32496	P25043	P48556	Q99436	4cr2	0	None	0	0.116405
P32496	P22141	P48556	P49721	4cr2	0	None	0	0.0932401
P32496	P53549	P48556	P62333	4cr2	0	None	0	0.335555
P32496	Q01939	P48556	P62195	4cr2	0	None	0	0.469622
P32496	P21243	P48556	P60900	4cr2	0	None	0	0.140697
P32496	P40327	P48556	P62191	4cr2	0	None	0	0.352995
P25043	P32565	Q99436	Q99460	4cr2	0	None	0	0.326183
P25043	P53549	Q99436	P62333	4cr2	0	None	0	0.205171
P25043	Q01939	Q99436	P62195	4cr2	0	None	0	0.317331
P25043	Q04062	Q99436	Q9UNM6	4cr2	0	None	0	0.193564
P25043	P40327	Q99436	P62191	4cr2	0	None	0	0.349385
P25043	P33298	Q99436	P43686	4cr2	0	None	0	0.33723
P32565	P22141	Q99460	P49721	4cr2	0	None	0	0.269289
P32565	Q04062	Q99460	Q9UNM6	4cr2	0	None	0	0.547775
P32565	P21243	Q99460	P60900	4cr2	0	None	0	0.390073
P22141	P53549	P49721	P62333	4cr2	0	None	0	0.130971
P22141	Q01939	P49721	P62195	4cr2	0	None	0	0.215398
P22141	Q04062	P49721	Q9UNM6	4cr2	0	None	0	0.137391
P22141	P21243	P49721	P60900	4cr2	0	None	0	0.826126
P22141	P40327	P49721	P62191	4cr2	0	None	0	0.26344
P22141	P33298	P49721	P43686	4cr2	0	None	0	0.221504
P53549	Q04062	P62333	Q9UNM6	4cr2	0	None	0	0.463802
P53549	P40327	P62333	P62191	4cr2	0	None	0	0.643417
Q01939	Q04062	P62195	Q9UNM6	4cr2	0	None	0	0.570467
Q01939	P21243	P62195	P60900	4cr2	0	None	0	0.378261
Q04062	P21243	Q9UNM6	P60900	4cr2	0	None	0	0.233392
Q04062	P40327	Q9UNM6	P62191	4cr2	0	None	0	0.453364
Q04062	P33298	Q9UNM6	P43686	4cr2	0	None	0	0.492473
P21243	P40327	P60900	P62191	4cr2	0	None	0	0.433994
G1SMZ5	G1T3L2	Q14152	Q9UBQ5	5a5t	0	None	0	0.73704
Q06265	Q9Y3B2	Q06265	Q9Y3B2	2nn6	0	None	0	0.311514
Q9Y3B2	Q15024	Q9Y3B2	Q15024	2nn6	0	None	0	0.391911
Q15024	Q9NQT4	Q15024	Q9NQT4	2nn6	0	None	0	0.638693
P38754	P05743	P50914	Q9UNX3	4byn	0	None	0	0.0235499
P38754	P05745	P50914	Q9Y3U8	4byn	0	None	0	0.0957561
P38754	P17076	P50914	P62424	4byn	0	None	0	0.115865
P38754	P0CX85	P50914	P42766	4byn	0	None	0	0.0529657
P38754	P87262	P50914	P49207	4byn	0	None	0	0.0760821
P38754	P38061	P50914	P62910	4byn	0	None	0	0.041735
P38754	P0C0W9	P50914	P62913	4byn	0	None	0	0.0564445
P38754	P0CX46	P50914	P62917	4byn	0	None	0	0.142131
P38754	P04650	P50914	P62891	4byn	0	None	0	0.0121926
P38754	P04456	P50914	P62750	4byn	0	None	0	0.0846398
P38754	P0C2H8	P50914	P62899	4byn	0	None	0	0.400741
P38754	P05744	P50914	P18077	4byn	0	None	0	0.00478004
P38754	Q12690	P50914	P26373	4byn	0	None	0	0.0667292
P38754	P10664	P50914	P36578	4byn	0	None	0	0.0863358
P38754	P49167	P50914	P63173	4byn	0	None	0	0.211814
P38754	P05317	P50914	P05388	4byn	0	None	0	0.146037
P38754	P14126	P50914	P39023	4byn	0	None	0	0.0537627
P38754	P0C2H6	P50914	P61353	4byn	0	None	0	0.12025
P38754	P26321	P50914	P46777	4byn	0	None	0	0.276332
P38754	Q02753	P50914	P46778	4byn	0	None	0	0.135708
P38754	P05749	P50914	Q6P5R6	4byn	0	None	0	-0.0146543
P38754	P0CX83	P50914	P84098	4byn	0	None	0	0.0611016
P38754	P05737	P50914	P18124	4byn	0	None	0	0.028235
P38754	P41805	P50914	P27635	4byn	0	None	0	0.0777968
P38754	P0CH08	P50914	P62987	4byn	0	None	0	0.0956626
P38754	P14120	P50914	P62888	4byn	0	None	0	0.0854835
P38754	P0CX49	P50914	Q07020	4byn	0	None	0	0.0681042
P38754	P49166	P50914	P61927	4byn	0	None	0	0.00361521
P05743	P05745	Q9UNX3	Q9Y3U8	4byn	0	None	0	0.383572
P05743	P17076	Q9UNX3	P62424	4byn	0	None	0	0.452933
P05743	P0CX85	Q9UNX3	P42766	4byn	0	None	0	0.642708
P05743	P87262	Q9UNX3	P49207	4byn	0	None	0	0.167234
P05743	P38061	Q9UNX3	P62910	4byn	0	None	0	0.0157656
P05743	P04449	Q9UNX3	P83731	4byn	0	None	0	0.155415
P05743	P0C0W9	Q9UNX3	P62913	4byn	0	None	0	0.0311075
P05743	P0CX24	Q9UNX3	Q02543	4byn	0	None	0	-0.0223895
P05743	P0CX46	Q9UNX3	P62917	4byn	0	None	0	0.239012
P05743	P04456	Q9UNX3	P62750	4byn	0	None	0	-1.4964e-05
P05743	P0C2H8	Q9UNX3	P62899	4byn	0	None	0	0.000733853
P05743	P05744	Q9UNX3	P18077	4byn	0	None	0	0.306381
P05743	P0CX41	Q9UNX3	P62829	4byn	0	None	0	0.0823744
P05743	Q12690	Q9UNX3	P26373	4byn	0	None	0	0.0246798
P05743	P49167	Q9UNX3	P63173	4byn	0	None	0	0.0544944
P05743	P02406	Q9UNX3	P46776	4byn	0	None	0	0.217534
P05743	P05317	Q9UNX3	P05388	4byn	0	None	0	0.0610022
P05743	P14126	Q9UNX3	P39023	4byn	0	None	0	0.378111
P05743	P0C2H6	Q9UNX3	P61353	4byn	0	None	0	0.0915907
P05743	P26321	Q9UNX3	P46777	4byn	0	None	0	0.0613944
P05743	P05748	Q9UNX3	P61313	4byn	0	None	0	0.334055
P05743	Q02753	Q9UNX3	P46778	4byn	0	None	0	0.0821792
P05743	P05749	Q9UNX3	Q6P5R6	4byn	0	None	0	-0.0359039
P05743	P0CX83	Q9UNX3	P84098	4byn	0	None	0	-0.00143339
P05743	P05737	Q9UNX3	P18124	4byn	0	None	0	0.0707878
P05743	P0CH08	Q9UNX3	P62987	4byn	0	None	0	0.0809227
P05743	P26784	Q9UNX3	P40429	4byn	0	None	0	-0.00313266
P05743	P14120	Q9UNX3	P62888	4byn	0	None	0	0.0420904
P05743	P0CX49	Q9UNX3	Q07020	4byn	0	None	0	0.146243
P05743	P05738	Q9UNX3	P32969	4byn	0	None	0	-0.00309676
P05743	P49166	Q9UNX3	P61927	4byn	0	None	0	0.203798
P05743	Q02326	Q9UNX3	Q02878	4byn	0	None	0	0.398149
P05745	P87262	Q9Y3U8	P49207	4byn	0	None	0	0.217025
P05745	P38061	Q9Y3U8	P62910	4byn	0	None	0	0.171765
P05745	P04449	Q9Y3U8	P83731	4byn	0	None	0	0.593421
P05745	P0CX24	Q9Y3U8	Q02543	4byn	0	None	0	0.0360324
P05745	P04650	Q9Y3U8	P62891	4byn	0	None	0	0.572057
P05745	P04456	Q9Y3U8	P62750	4byn	0	None	0	0.15431
P05745	P0C2H8	Q9Y3U8	P62899	4byn	0	None	0	0.00101203
P05745	P0CX41	Q9Y3U8	P62829	4byn	0	None	0	0.356778
P05745	P49167	Q9Y3U8	P63173	4byn	0	None	0	0.250225
P05745	P05317	Q9Y3U8	P05388	4byn	0	None	0	0.201027
P05745	P26321	Q9Y3U8	P46777	4byn	0	None	0	0.290569
P05745	Q02753	Q9Y3U8	P46778	4byn	0	None	0	0.423905
P05745	P05749	Q9Y3U8	Q6P5R6	4byn	0	None	0	-0.202592
P05745	P05737	Q9Y3U8	P18124	4byn	0	None	0	0.560356
P05745	P41805	Q9Y3U8	P27635	4byn	0	None	0	0.354729
P05745	P0CH08	Q9Y3U8	P62987	4byn	0	None	0	-0.0472045
P05745	P26784	Q9Y3U8	P40429	4byn	0	None	0	0.261295
P05745	P14120	Q9Y3U8	P62888	4byn	0	None	0	0.26394
P05745	P0CX49	Q9Y3U8	Q07020	4byn	0	None	0	0.429642
P05745	P05738	Q9Y3U8	P32969	4byn	0	None	0	0.0326466
P17076	P87262	P62424	P49207	4byn	0	None	0	0.25136
P17076	P38061	P62424	P62910	4byn	0	None	0	0.127747
P17076	P04449	P62424	P83731	4byn	0	None	0	0.44968
P17076	P0C0W9	P62424	P62913	4byn	0	None	0	0.0786388
P17076	P0CX24	P62424	Q02543	4byn	0	None	0	0.0622159
P17076	P04650	P62424	P62891	4byn	0	None	0	0.32603
P17076	P0C2H8	P62424	P62899	4byn	0	None	0	-0.00287471
P17076	P05744	P62424	P18077	4byn	0	None	0	0.325968
P17076	P0CX41	P62424	P62829	4byn	0	None	0	0.343415
P17076	Q12690	P62424	P26373	4byn	0	None	0	0.170787
P17076	P10664	P62424	P36578	4byn	0	None	0	0.292351
P17076	P49167	P62424	P63173	4byn	0	None	0	0.270906
P17076	P02406	P62424	P46776	4byn	0	None	0	0.430742
P17076	P05317	P62424	P05388	4byn	0	None	0	0.281065
P17076	P26321	P62424	P46777	4byn	0	None	0	0.344574
P17076	Q02753	P62424	P46778	4byn	0	None	0	0.296771
P17076	P05749	P62424	Q6P5R6	4byn	0	None	0	-0.140134
P17076	P0CX83	P62424	P84098	4byn	0	None	0	0.287961
P17076	P41805	P62424	P27635	4byn	0	None	0	0.246946
P17076	P0CH08	P62424	P62987	4byn	0	None	0	-0.012219
P17076	P26784	P62424	P40429	4byn	0	None	0	0.110888
P17076	P14120	P62424	P62888	4byn	0	None	0	0.258711
P17076	P0CX49	P62424	Q07020	4byn	0	None	0	0.32512
P17076	P05738	P62424	P32969	4byn	0	None	0	0.00526109
P17076	P49166	P62424	P61927	4byn	0	None	0	0.312313
P0CX85	P87262	P42766	P49207	4byn	0	None	0	0.138291
P0CX85	P38061	P42766	P62910	4byn	0	None	0	0.0492654
P0CX85	P04449	P42766	P83731	4byn	0	None	0	0.222763
P0CX85	P0C0W9	P42766	P62913	4byn	0	None	0	0.0436832
P0CX85	P0CX24	P42766	Q02543	4byn	0	None	0	0.0221411
P0CX85	P0CX46	P42766	P62917	4byn	0	None	0	0.331588
P0CX85	P04650	P42766	P62891	4byn	0	None	0	0.189986
P0CX85	P0C2H8	P42766	P62899	4byn	0	None	0	-0.00290175
P0CX85	P0CX41	P42766	P62829	4byn	0	None	0	0.208082
P0CX85	P10664	P42766	P36578	4byn	0	None	0	0.141231
P0CX85	P05317	P42766	P05388	4byn	0	None	0	0.0778379
P0CX85	P0C2H6	P42766	P61353	4byn	0	None	0	0.187133
P0CX85	P26321	P42766	P46777	4byn	0	None	0	0.123612
P0CX85	Q02753	P42766	P46778	4byn	0	None	0	0.138894
P0CX85	P05749	P42766	Q6P5R6	4byn	0	None	0	-0.0678123
P0CX85	P0CX83	P42766	P84098	4byn	0	None	0	0.101644
P0CX85	P05737	P42766	P18124	4byn	0	None	0	0.219034
P0CX85	P41805	P42766	P27635	4byn	0	None	0	0.127839
P0CX85	P0CH08	P42766	P62987	4byn	0	None	0	-0.0208932
P0CX85	P26784	P42766	P40429	4byn	0	None	0	0.0413572
P0CX85	P14120	P42766	P62888	4byn	0	None	0	0.0646426
P0CX85	P0CX49	P42766	Q07020	4byn	0	None	0	0.185973
P0CX85	P05738	P42766	P32969	4byn	0	None	0	0.00105571
P87262	P38061	P49207	P62910	4byn	0	None	0	0.104285
P87262	P04449	P49207	P83731	4byn	0	None	0	0.195155
P87262	P0C0W9	P49207	P62913	4byn	0	None	0	0.0177639
P87262	P0CX24	P49207	Q02543	4byn	0	None	0	-0.0159436
P87262	P0CX46	P49207	P62917	4byn	0	None	0	0.326964
P87262	P04456	P49207	P62750	4byn	0	None	0	0.301886
P87262	P0C2H8	P49207	P62899	4byn	0	None	0	0.0312166
P87262	P05744	P49207	P18077	4byn	0	None	0	0.0152328
P87262	P0CX41	P49207	P62829	4byn	0	None	0	0.0798405
P87262	Q12690	P49207	P26373	4byn	0	None	0	0.019235
P87262	P10664	P49207	P36578	4byn	0	None	0	0.0950419
P87262	P49167	P49207	P63173	4byn	0	None	0	0.232661
P87262	P02406	P49207	P46776	4byn	0	None	0	0.130867
P87262	P05317	P49207	P05388	4byn	0	None	0	0.0753595
P87262	P14126	P49207	P39023	4byn	0	None	0	0.137351
P87262	P26321	P49207	P46777	4byn	0	None	0	0.328313
P87262	P05748	P49207	P61313	4byn	0	None	0	0.329557
P87262	Q02753	P49207	P46778	4byn	0	None	0	0.133629
P87262	P05749	P49207	Q6P5R6	4byn	0	None	0	0.10198
P87262	P0CX83	P49207	P84098	4byn	0	None	0	0.0285502
P87262	P05737	P49207	P18124	4byn	0	None	0	0.0357014
P87262	P41805	P49207	P27635	4byn	0	None	0	0.103095
P87262	P0CH08	P49207	P62987	4byn	0	None	0	0.00654121
P87262	P26784	P49207	P40429	4byn	0	None	0	0.0109378
P87262	P0CX49	P49207	Q07020	4byn	0	None	0	0.0892901
P87262	P05738	P49207	P32969	4byn	0	None	0	0.00193617
P87262	P49166	P49207	P61927	4byn	0	None	0	0.00148119
P87262	Q02326	P49207	Q02878	4byn	0	None	0	0.0754294
P38061	P04449	P62910	P83731	4byn	0	None	0	0.410044
P38061	P0C0W9	P62910	P62913	4byn	0	None	0	0.0743434
P38061	P0CX46	P62910	P62917	4byn	0	None	0	0.114345
P38061	P04650	P62910	P62891	4byn	0	None	0	0.171197
P38061	P0C2H8	P62910	P62899	4byn	0	None	0	0.0429858
P38061	P0CX41	P62910	P62829	4byn	0	None	0	0.196158
P38061	P10664	P62910	P36578	4byn	0	None	0	0.424772
P38061	P05317	P62910	P05388	4byn	0	None	0	0.170673
P38061	P14126	P62910	P39023	4byn	0	None	0	0.108267
P38061	P0C2H6	P62910	P61353	4byn	0	None	0	0.15026
P38061	P26321	P62910	P46777	4byn	0	None	0	0.194387
P38061	P05748	P62910	P61313	4byn	0	None	0	0.282596
P38061	Q02753	P62910	P46778	4byn	0	None	0	0.395321
P38061	P05749	P62910	Q6P5R6	4byn	0	None	0	-0.148988
P38061	P0CX83	P62910	P84098	4byn	0	None	0	0.388273
P38061	P05737	P62910	P18124	4byn	0	None	0	0.125473
P38061	P41805	P62910	P27635	4byn	0	None	0	0.416242
P38061	P0CH08	P62910	P62987	4byn	0	None	0	0.00448035
P38061	P26784	P62910	P40429	4byn	0	None	0	0.417664
P38061	P14120	P62910	P62888	4byn	0	None	0	0.0728962
P38061	P0CX49	P62910	Q07020	4byn	0	None	0	0.381617
P38061	P05738	P62910	P32969	4byn	0	None	0	0.035658
P38061	P49166	P62910	P61927	4byn	0	None	0	0.0252534
P04449	P0C0W9	P83731	P62913	4byn	0	None	0	0.173213
P04449	P0CX24	P83731	Q02543	4byn	0	None	0	0.105898
P04449	P0CX46	P83731	P62917	4byn	0	None	0	0.410817
P04449	P04650	P83731	P62891	4byn	0	None	0	0.444941
P04449	P0C2H8	P83731	P62899	4byn	0	None	0	0.0723346
P04449	P05744	P83731	P18077	4byn	0	None	0	0.20027
P04449	Q12690	P83731	P26373	4byn	0	None	0	0.701298
P04449	P05317	P83731	P05388	4byn	0	None	0	0.261296
P04449	P26321	P83731	P46777	4byn	0	None	0	0.342781
P04449	P05748	P83731	P61313	4byn	0	None	0	0.653479
P04449	P05749	P83731	Q6P5R6	4byn	0	None	0	-0.250781
P04449	P05737	P83731	P18124	4byn	0	None	0	0.375696
P04449	P41805	P83731	P27635	4byn	0	None	0	0.599833
P04449	P0CH08	P83731	P62987	4byn	0	None	0	-0.00486323
P04449	P26784	P83731	P40429	4byn	0	None	0	0.588075
P04449	P14120	P83731	P62888	4byn	0	None	0	0.227059
P04449	P0CX49	P83731	Q07020	4byn	0	None	0	0.721789
P04449	P05738	P83731	P32969	4byn	0	None	0	0.0741845
P04449	P49166	P83731	P61927	4byn	0	None	0	0.201129
P04449	Q02326	P83731	Q02878	4byn	0	None	0	0.392319
P0C0W9	P0CX24	P62913	Q02543	4byn	0	None	0	-0.0417747
P0C0W9	P0CX46	P62913	P62917	4byn	0	None	0	0.0357672
P0C0W9	P04650	P62913	P62891	4byn	0	None	0	0.0608798
P0C0W9	P04456	P62913	P62750	4byn	0	None	0	0.0479602
P0C0W9	P0C2H8	P62913	P62899	4byn	0	None	0	0.034752
P0C0W9	P05744	P62913	P18077	4byn	0	None	0	0.0222972
P0C0W9	P0CX41	P62913	P62829	4byn	0	None	0	0.218798
P0C0W9	P10664	P62913	P36578	4byn	0	None	0	0.176115
P0C0W9	P49167	P62913	P63173	4byn	0	None	0	0.0625928
P0C0W9	P02406	P62913	P46776	4byn	0	None	0	0.163312
P0C0W9	P05317	P62913	P05388	4byn	0	None	0	0.0919902
P0C0W9	P14126	P62913	P39023	4byn	0	None	0	0.0643922
P0C0W9	P0C2H6	P62913	P61353	4byn	0	None	0	0.083912
P0C0W9	P05748	P62913	P61313	4byn	0	None	0	0.134971
P0C0W9	Q02753	P62913	P46778	4byn	0	None	0	0.162831
P0C0W9	P05749	P62913	Q6P5R6	4byn	0	None	0	-0.0709375
P0C0W9	P0CX83	P62913	P84098	4byn	0	None	0	0.153077
P0C0W9	P05737	P62913	P18124	4byn	0	None	0	0.0509777
P0C0W9	P41805	P62913	P27635	4byn	0	None	0	0.135814
P0C0W9	P0CH08	P62913	P62987	4byn	0	None	0	0.109605
P0C0W9	P26784	P62913	P40429	4byn	0	None	0	0.137447
P0C0W9	P14120	P62913	P62888	4byn	0	None	0	0.241251
P0C0W9	P0CX49	P62913	Q07020	4byn	0	None	0	0.170392
P0C0W9	P05738	P62913	P32969	4byn	0	None	0	0.0125644
P0C0W9	P49166	P62913	P61927	4byn	0	None	0	0.0179968
P0C0W9	Q02326	P62913	Q02878	4byn	0	None	0	0.0597112
P0CX24	P0CX46	Q02543	P62917	4byn	0	None	0	0.0544526
P0CX24	P04650	Q02543	P62891	4byn	0	None	0	0.016243
P0CX24	P04456	Q02543	P62750	4byn	0	None	0	-0.0117983
P0CX24	P0C2H8	Q02543	P62899	4byn	0	None	0	-0.0117556
P0CX24	P05744	Q02543	P18077	4byn	0	None	0	0.00404257
P0CX24	P0CX41	Q02543	P62829	4byn	0	None	0	0.0589278
P0CX24	P49167	Q02543	P63173	4byn	0	None	0	0.0173764
P0CX24	P02406	Q02543	P46776	4byn	0	None	0	0.0750613
P0CX24	P05317	Q02543	P05388	4byn	0	None	0	0.0186904
P0CX24	P14126	Q02543	P39023	4byn	0	None	0	0.0706492
P0CX24	P0C2H6	Q02543	P61353	4byn	0	None	0	0.0860343
P0CX24	P26321	Q02543	P46777	4byn	0	None	0	0.0249412
P0CX24	P05748	Q02543	P61313	4byn	0	None	0	0.156596
P0CX24	P05749	Q02543	Q6P5R6	4byn	0	None	0	0.0928124
P0CX24	P0CH08	Q02543	P62987	4byn	0	None	0	-0.022774
P0CX24	P14120	Q02543	P62888	4byn	0	None	0	-0.035799
P0CX24	P0CX49	Q02543	Q07020	4byn	0	None	0	0.138891
P0CX24	P49166	Q02543	P61927	4byn	0	None	0	-0.0021054
P0CX24	Q02326	Q02543	Q02878	4byn	0	None	0	0.0220028
P0CX46	P04650	P62917	P62891	4byn	0	None	0	0.308647
P0CX46	P04456	P62917	P62750	4byn	0	None	0	0.216427
P0CX46	P0C2H8	P62917	P62899	4byn	0	None	0	0.019816
P0CX46	P05744	P62917	P18077	4byn	0	None	0	0.32214
P0CX46	P0CX41	P62917	P62829	4byn	0	None	0	0.291845
P0CX46	Q12690	P62917	P26373	4byn	0	None	0	0.00308886
P0CX46	P10664	P62917	P36578	4byn	0	None	0	0.107915
P0CX46	P49167	P62917	P63173	4byn	0	None	0	0.271275
P0CX46	P02406	P62917	P46776	4byn	0	None	0	0.243992
P0CX46	P05317	P62917	P05388	4byn	0	None	0	0.28706
P0CX46	Q02753	P62917	P46778	4byn	0	None	0	0.283226
P0CX46	P05749	P62917	Q6P5R6	4byn	0	None	0	0.0394722
P0CX46	P0CX83	P62917	P84098	4byn	0	None	0	0.135542
P0CX46	P41805	P62917	P27635	4byn	0	None	0	0.109329
P0CX46	P0CH08	P62917	P62987	4byn	0	None	0	-0.0699953
P0CX46	P26784	P62917	P40429	4byn	0	None	0	-0.0443359
P0CX46	P0CX49	P62917	Q07020	4byn	0	None	0	0.110276
P0CX46	P05738	P62917	P32969	4byn	0	None	0	-0.0211366
P0CX46	Q02326	P62917	Q02878	4byn	0	None	0	0.447303
P04650	P0C2H8	P62891	P62899	4byn	0	None	0	-0.0141903
P04650	P0CX41	P62891	P62829	4byn	0	None	0	0.244469
P04650	P10664	P62891	P36578	4byn	0	None	0	0.28204
P04650	P49167	P62891	P63173	4byn	0	None	0	0.0912085
P04650	P05317	P62891	P05388	4byn	0	None	0	0.150047
P04650	P14126	P62891	P39023	4byn	0	None	0	0.414636
P04650	P0C2H6	P62891	P61353	4byn	0	None	0	0.354353
P04650	P26321	P62891	P46777	4byn	0	None	0	0.0925195
P04650	P05748	P62891	P61313	4byn	0	None	0	0.328817
P04650	Q02753	P62891	P46778	4byn	0	None	0	0.357089
P04650	P05749	P62891	Q6P5R6	4byn	0	None	0	-0.150416
P04650	P41805	P62891	P27635	4byn	0	None	0	0.242552
P04650	P0CH08	P62891	P62987	4byn	0	None	0	-0.0235901
P04650	P26784	P62891	P40429	4byn	0	None	0	0.251869
P04650	P14120	P62891	P62888	4byn	0	None	0	0.140664
P04650	P0CX49	P62891	Q07020	4byn	0	None	0	0.311591
P04650	P05738	P62891	P32969	4byn	0	None	0	0.0241068
P04650	Q02326	P62891	Q02878	4byn	0	None	0	0.450965
P04456	P0C2H8	P62750	P62899	4byn	0	None	0	-0.00137979
P04456	P05744	P62750	P18077	4byn	0	None	0	-0.00679079
P04456	P0CX41	P62750	P62829	4byn	0	None	0	0.132675
P04456	Q12690	P62750	P26373	4byn	0	None	0	0.089302
P04456	P10664	P62750	P36578	4byn	0	None	0	0.0916647
P04456	P02406	P62750	P46776	4byn	0	None	0	0.185938
P04456	P05317	P62750	P05388	4byn	0	None	0	0.125573
P04456	P14126	P62750	P39023	4byn	0	None	0	0.0689364
P04456	P0C2H6	P62750	P61353	4byn	0	None	0	0.162599
P04456	P26321	P62750	P46777	4byn	0	None	0	0.299368
P04456	P05748	P62750	P61313	4byn	0	None	0	0.257329
P04456	Q02753	P62750	P46778	4byn	0	None	0	0.11793
P04456	P05749	P62750	Q6P5R6	4byn	0	None	0	-0.0429035
P04456	P0CX83	P62750	P84098	4byn	0	None	0	0.0581427
P04456	P05737	P62750	P18124	4byn	0	None	0	0.0068757
P04456	P41805	P62750	P27635	4byn	0	None	0	0.071724
P04456	P0CH08	P62750	P62987	4byn	0	None	0	-0.0220597
P04456	P26784	P62750	P40429	4byn	0	None	0	0.0575747
P04456	P14120	P62750	P62888	4byn	0	None	0	0.139162
P04456	P0CX49	P62750	Q07020	4byn	0	None	0	0.0799395
P04456	P05738	P62750	P32969	4byn	0	None	0	0.000101482
P04456	P49166	P62750	P61927	4byn	0	None	0	-0.0207463
P04456	Q02326	P62750	Q02878	4byn	0	None	0	0.030607
P0C2H8	P05744	P62899	P18077	4byn	0	None	0	-0.0175232
P0C2H8	P0CX41	P62899	P62829	4byn	0	None	0	0.190986
P0C2H8	Q12690	P62899	P26373	4byn	0	None	0	0.0252131
P0C2H8	P10664	P62899	P36578	4byn	0	None	0	0.0716728
P0C2H8	P49167	P62899	P63173	4byn	0	None	0	0.0972489
P0C2H8	P02406	P62899	P46776	4byn	0	None	0	0.0256873
P0C2H8	P05317	P62899	P05388	4byn	0	None	0	0.135479
P0C2H8	P14126	P62899	P39023	4byn	0	None	0	0.0062019
P0C2H8	P0C2H6	P62899	P61353	4byn	0	None	0	0.0420073
P0C2H8	P26321	P62899	P46777	4byn	0	None	0	0.209621
P0C2H8	P05748	P62899	P61313	4byn	0	None	0	0.00789125
P0C2H8	Q02753	P62899	P46778	4byn	0	None	0	0.11289
P0C2H8	P05749	P62899	Q6P5R6	4byn	0	None	0	-0.0320578
P0C2H8	P0CX83	P62899	P84098	4byn	0	None	0	0.0283461
P0C2H8	P05737	P62899	P18124	4byn	0	None	0	0.00737316
P0C2H8	P41805	P62899	P27635	4byn	0	None	0	0.0778664
P0C2H8	P0CH08	P62899	P62987	4byn	0	None	0	0.117432
P0C2H8	P26784	P62899	P40429	4byn	0	None	0	0.017973
P0C2H8	P14120	P62899	P62888	4byn	0	None	0	0.0596826
P0C2H8	P0CX49	P62899	Q07020	4byn	0	None	0	0.0237605
P0C2H8	P05738	P62899	P32969	4byn	0	None	0	-0.00494372
P0C2H8	P49166	P62899	P61927	4byn	0	None	0	-0.0201566
P0C2H8	Q02326	P62899	Q02878	4byn	0	None	0	0.0150456
P05744	P0CX41	P18077	P62829	4byn	0	None	0	0.182687
P05744	Q12690	P18077	P26373	4byn	0	None	0	0.0470791
P05744	P10664	P18077	P36578	4byn	0	None	0	0.0706743
P05744	P49167	P18077	P63173	4byn	0	None	0	0.0541782
P05744	P05317	P18077	P05388	4byn	0	None	0	0.0945675
P05744	P0C2H6	P18077	P61353	4byn	0	None	0	0.2435
P05744	P26321	P18077	P46777	4byn	0	None	0	0.0586163
P05744	P05748	P18077	P61313	4byn	0	None	0	0.174778
P05744	Q02753	P18077	P46778	4byn	0	None	0	0.113706
P05744	P05749	P18077	Q6P5R6	4byn	0	None	0	-0.0624022
P05744	P0CX83	P18077	P84098	4byn	0	None	0	0.150198
P05744	P41805	P18077	P27635	4byn	0	None	0	0.0851432
P05744	P0CH08	P18077	P62987	4byn	0	None	0	-0.0414043
P05744	P14120	P18077	P62888	4byn	0	None	0	0.0960598
P05744	P0CX49	P18077	Q07020	4byn	0	None	0	0.14924
P05744	P05738	P18077	P32969	4byn	0	None	0	-0.0075137
P0CX41	Q12690	P62829	P26373	4byn	0	None	0	0.35033
P0CX41	P10664	P62829	P36578	4byn	0	None	0	0.396013
P0CX41	P49167	P62829	P63173	4byn	0	None	0	0.298891
P0CX41	P26321	P62829	P46777	4byn	0	None	0	0.333348
P0CX41	P05748	P62829	P61313	4byn	0	None	0	0.343708
P0CX41	Q02753	P62829	P46778	4byn	0	None	0	0.385518
P0CX41	P05749	P62829	Q6P5R6	4byn	0	None	0	-0.111475
P0CX41	P0CX83	P62829	P84098	4byn	0	None	0	0.369761
P0CX41	P05737	P62829	P18124	4byn	0	None	0	0.281192
P0CX41	P41805	P62829	P27635	4byn	0	None	0	0.369021
P0CX41	P0CH08	P62829	P62987	4byn	0	None	0	0.0433014
P0CX41	P26784	P62829	P40429	4byn	0	None	0	0.292315
P0CX41	P14120	P62829	P62888	4byn	0	None	0	0.270409
P0CX41	P0CX49	P62829	Q07020	4byn	0	None	0	0.372668
P0CX41	P05738	P62829	P32969	4byn	0	None	0	0.0302479
P0CX41	P49166	P62829	P61927	4byn	0	None	0	0.189139
P0CX41	Q02326	P62829	Q02878	4byn	0	None	0	0.356071
Q12690	P49167	P26373	P63173	4byn	0	None	0	0.162155
Q12690	P05317	P26373	P05388	4byn	0	None	0	0.169385
Q12690	P14126	P26373	P39023	4byn	0	None	0	0.0902733
Q12690	P0C2H6	P26373	P61353	4byn	0	None	0	0.307277
Q12690	P26321	P26373	P46777	4byn	0	None	0	0.184862
Q12690	Q02753	P26373	P46778	4byn	0	None	0	0.772994
Q12690	P05749	P26373	Q6P5R6	4byn	0	None	0	-0.223241
Q12690	P05737	P26373	P18124	4byn	0	None	0	0.169631
Q12690	P41805	P26373	P27635	4byn	0	None	0	0.623587
Q12690	P0CH08	P26373	P62987	4byn	0	None	0	-0.000595474
Q12690	P14120	P26373	P62888	4byn	0	None	0	0.113456
Q12690	P05738	P26373	P32969	4byn	0	None	0	0.0957443
Q12690	P49166	P26373	P61927	4byn	0	None	0	0.013316
Q12690	Q02326	P26373	Q02878	4byn	0	None	0	0.171419
P10664	P49167	P36578	P63173	4byn	0	None	0	0.242107
P10664	P05317	P36578	P05388	4byn	0	None	0	0.209627
P10664	P14126	P36578	P39023	4byn	0	None	0	0.230549
P10664	P26321	P36578	P46777	4byn	0	None	0	0.221061
P10664	P05749	P36578	Q6P5R6	4byn	0	None	0	-0.271434
P10664	P41805	P36578	P27635	4byn	0	None	0	0.805544
P10664	P0CH08	P36578	P62987	4byn	0	None	0	0.0159004
P10664	P26784	P36578	P40429	4byn	0	None	0	0.714731
P10664	P14120	P36578	P62888	4byn	0	None	0	0.156047
P10664	P05738	P36578	P32969	4byn	0	None	0	0.0955809
P49167	P02406	P63173	P46776	4byn	0	None	0	0.244013
P49167	P05317	P63173	P05388	4byn	0	None	0	0.184474
P49167	P14126	P63173	P39023	4byn	0	None	0	0.154357
P49167	P26321	P63173	P46777	4byn	0	None	0	0.351092
P49167	P05748	P63173	P61313	4byn	0	None	0	0.287855
P49167	Q02753	P63173	P46778	4byn	0	None	0	0.229397
P49167	P05749	P63173	Q6P5R6	4byn	0	None	0	-0.0908326
P49167	P0CX83	P63173	P84098	4byn	0	None	0	0.183769
P49167	P05737	P63173	P18124	4byn	0	None	0	0.0990603
P49167	P41805	P63173	P27635	4byn	0	None	0	0.241222
P49167	P0CH08	P63173	P62987	4byn	0	None	0	-0.00800935
P49167	P26784	P63173	P40429	4byn	0	None	0	0.147918
P49167	P14120	P63173	P62888	4byn	0	None	0	0.170398
P49167	P0CX49	P63173	Q07020	4byn	0	None	0	0.172944
P49167	P05738	P63173	P32969	4byn	0	None	0	0.0100063
P49167	P49166	P63173	P61927	4byn	0	None	0	0.0258006
P49167	Q02326	P63173	Q02878	4byn	0	None	0	0.131225
P02406	P05317	P46776	P05388	4byn	0	None	0	0.199322
P02406	P14126	P46776	P39023	4byn	0	None	0	0.413731
P02406	P0C2H6	P46776	P61353	4byn	0	None	0	0.420408
P02406	P26321	P46776	P46777	4byn	0	None	0	0.201089
P02406	P05749	P46776	Q6P5R6	4byn	0	None	0	-0.235533
P02406	P0CH08	P46776	P62987	4byn	0	None	0	0.00533817
P02406	P26784	P46776	P40429	4byn	0	None	0	0.585571
P02406	P14120	P46776	P62888	4byn	0	None	0	0.182382
P02406	P05738	P46776	P32969	4byn	0	None	0	0.0747141
P02406	P49166	P46776	P61927	4byn	0	None	0	0.231766
P05317	P14126	P05388	P39023	4byn	0	None	0	0.203917
P05317	P0C2H6	P05388	P61353	4byn	0	None	0	0.25621
P05317	P26321	P05388	P46777	4byn	0	None	0	0.429614
P05317	P05748	P05388	P61313	4byn	0	None	0	0.174649
P05317	Q02753	P05388	P46778	4byn	0	None	0	0.224173
P05317	P05749	P05388	Q6P5R6	4byn	0	None	0	-0.0131789
P05317	P0CX83	P05388	P84098	4byn	0	None	0	0.191111
P05317	P05737	P05388	P18124	4byn	0	None	0	0.207846
P05317	P41805	P05388	P27635	4byn	0	None	0	0.194048
P05317	P0CH08	P05388	P62987	4byn	0	None	0	0.0127467
P05317	P26784	P05388	P40429	4byn	0	None	0	0.145915
P05317	P14120	P05388	P62888	4byn	0	None	0	0.420625
P05317	P0CX49	P05388	Q07020	4byn	0	None	0	0.227004
P05317	P05738	P05388	P32969	4byn	0	None	0	0.010825
P05317	P49166	P05388	P61927	4byn	0	None	0	0.104643
P05317	Q02326	P05388	Q02878	4byn	0	None	0	0.221418
P14126	P26321	P39023	P46777	4byn	0	None	0	0.181396
P14126	Q02753	P39023	P46778	4byn	0	None	0	0.248383
P14126	P05749	P39023	Q6P5R6	4byn	0	None	0	-0.11577
P14126	P0CX83	P39023	P84098	4byn	0	None	0	0.277078
P14126	P41805	P39023	P27635	4byn	0	None	0	0.214976
P14126	P0CH08	P39023	P62987	4byn	0	None	0	-0.0242719
P14126	P14120	P39023	P62888	4byn	0	None	0	0.194373
P14126	P0CX49	P39023	Q07020	4byn	0	None	0	0.302537
P14126	P05738	P39023	P32969	4byn	0	None	0	0.00105543
P0C2H6	P26321	P61353	P46777	4byn	0	None	0	0.376208
P0C2H6	P05749	P61353	Q6P5R6	4byn	0	None	0	-0.0776315
P0C2H6	P0CX83	P61353	P84098	4byn	0	None	0	0.429386
P0C2H6	P41805	P61353	P27635	4byn	0	None	0	0.318599
P0C2H6	P0CH08	P61353	P62987	4byn	0	None	0	-0.0550924
P0C2H6	P26784	P61353	P40429	4byn	0	None	0	0.238284
P0C2H6	P0CX49	P61353	Q07020	4byn	0	None	0	0.392381
P0C2H6	P05738	P61353	P32969	4byn	0	None	0	0.0179408
P0C2H6	P49166	P61353	P61927	4byn	0	None	0	0.318926
P26321	P05748	P46777	P61313	4byn	0	None	0	0.312191
P26321	P05749	P46777	Q6P5R6	4byn	0	None	0	0.208986
P26321	P0CX83	P46777	P84098	4byn	0	None	0	0.167207
P26321	P05737	P46777	P18124	4byn	0	None	0	0.147702
P26321	P0CH08	P46777	P62987	4byn	0	None	0	-0.00276551
P26321	P26784	P46777	P40429	4byn	0	None	0	0.127504
P26321	P0CX49	P46777	Q07020	4byn	0	None	0	0.178477
P26321	P05738	P46777	P32969	4byn	0	None	0	0.00448042
P26321	P49166	P46777	P61927	4byn	0	None	0	0.0481212
P26321	Q02326	P46777	Q02878	4byn	0	None	0	0.153877
P05748	Q02753	P61313	P46778	4byn	0	None	0	0.56497
P05748	P05749	P61313	Q6P5R6	4byn	0	None	0	-0.178532
P05748	P05737	P61313	P18124	4byn	0	None	0	0.299072
P05748	P41805	P61313	P27635	4byn	0	None	0	0.558806
P05748	P0CH08	P61313	P62987	4byn	0	None	0	0.0432426
P05748	P26784	P61313	P40429	4byn	0	None	0	0.525064
P05748	P14120	P61313	P62888	4byn	0	None	0	0.228985
P05748	P05738	P61313	P32969	4byn	0	None	0	0.0545439
P05748	P49166	P61313	P61927	4byn	0	None	0	0.114584
P05748	Q02326	P61313	Q02878	4byn	0	None	0	0.339038
Q02753	P05749	P46778	Q6P5R6	4byn	0	None	0	-0.170904
Q02753	P0CH08	P46778	P62987	4byn	0	None	0	-0.0213981
Q02753	P26784	P46778	P40429	4byn	0	None	0	0.643327
Q02753	P14120	P46778	P62888	4byn	0	None	0	0.187293
Q02753	P05738	P46778	P32969	4byn	0	None	0	0.0696266
Q02753	P49166	P46778	P61927	4byn	0	None	0	0.0860042
P05749	P0CX83	Q6P5R6	P84098	4byn	0	None	0	-0.283882
P05749	P05737	Q6P5R6	P18124	4byn	0	None	0	-0.143669
P05749	P41805	Q6P5R6	P27635	4byn	0	None	0	-0.215201
P05749	P0CH08	Q6P5R6	P62987	4byn	0	None	0	0.0411041
P05749	P26784	Q6P5R6	P40429	4byn	0	None	0	-0.191567
P05749	P14120	Q6P5R6	P62888	4byn	0	None	0	-0.00683928
P05749	P0CX49	Q6P5R6	Q07020	4byn	0	None	0	-0.246802
P05749	P05738	Q6P5R6	P32969	4byn	0	None	0	-0.0339952
P05749	P49166	Q6P5R6	P61927	4byn	0	None	0	-0.0706118
P05749	Q02326	Q6P5R6	Q02878	4byn	0	None	0	-0.148439
P0CX83	P0CH08	P84098	P62987	4byn	0	None	0	-0.000916618
P0CX83	P26784	P84098	P40429	4byn	0	None	0	0.706899
P0CX83	P14120	P84098	P62888	4byn	0	None	0	0.175632
P0CX83	P05738	P84098	P32969	4byn	0	None	0	0.0861489
P0CX83	Q02326	P84098	Q02878	4byn	0	None	0	0.291462
P05737	P41805	P18124	P27635	4byn	0	None	0	0.309267
P05737	P0CH08	P18124	P62987	4byn	0	None	0	-0.0477279
P05737	P26784	P18124	P40429	4byn	0	None	0	0.154696
P05737	P14120	P18124	P62888	4byn	0	None	0	0.165118
P05737	P05738	P18124	P32969	4byn	0	None	0	0.0122261
P41805	P0CH08	P27635	P62987	4byn	0	None	0	0.0165471
P41805	P26784	P27635	P40429	4byn	0	None	0	0.64668
P41805	P14120	P27635	P62888	4byn	0	None	0	0.124824
P41805	P0CX49	P27635	Q07020	4byn	0	None	0	0.686575
P41805	P05738	P27635	P32969	4byn	0	None	0	0.0861958
[truncated: 1,159 more rows]
