# Supplementary material for: Identifying direct contacts between protein complex subunits from their conditional dependence in proteomics datasets
Source: PLoS Comput Biol. 2017 Oct 12;13(10):e1005625. doi: 10.1371/journal.pcbi.1005625 (PMC5638211; doi:10.1371/journal.pcbi.1005625)
Supplement: S3 Table — List of direct contact predictions with probability score. Predictions were restricted to only pairs that are co-complex in hu.MAP [32]. (XLS) [file pcbi.1005625.s003.xls]

## Sheet: Legend
	Table of direct contact predictions, all pairs reported have been restricted to co-complex interactions in complexes >4 subunits as defined by hu.MAP (Drew et al. 2016. doi: https://doi.org/10.1101/092361 )
	ACC1	Uniprot ACC
	ACC2	Uniprot ACC
	genename1	Human genename
	genename2	Human genename
	direct_contact_prob	Probability of direct contact as calculated by Meinshausen - Bühlmann method w/ StARS stability applied to Human CF-MS dataset

## Sheet: Direct Contact Predictions
ACC1	ACC2	genename1	genename2	direct_contact_prob
Q9Y262	P60228	EIF3L	EIF3E	1
P07900	P08238	HSP90AA1	HSP90AB1	1
P19338	P06748	NCL	NPM1	1
P67870	P19784	CSNK2B	CSNK2A2	1
Q15029	Q6P2Q9	EFTUD2	PRPF8	1
P08579	P09661	SNRPB2	SNRPA1	1
O43242	Q15008	PSMD3	PSMD6	1
O60925	O15212	PFDN1	PFDN6	1
P62314	P62316	SNRPD1	SNRPD2	1
P25705	P06576	ATP5A1	ATP5B	1
P15880	P62249	RPS2	RPS16	1
Q9UQE7	Q14683	SMC3	SMC1A	1
P56556	Q9Y6M9	NDUFA6	NDUFB9	1
P06753	P67936	TPM3	TPM4	1
P03915	Q9Y6M9	MT-ND5	NDUFB9	1
O94776	Q14839	MTA2	CHD4	1
P09972	P04075	ALDOC	ALDOA	1
P09651	P22626	HNRNPA1	HNRNPA2B1	1
P03905	Q9Y6M9	MT-ND4	NDUFB9	1
Q9P0J0	Q9Y6M9	NDUFA13	NDUFB9	1
O95169	Q9Y6M9	NDUFB8	NDUFB9	1
P55209	Q99733	NAP1L1	NAP1L4	1
Q06830	P32119	PRDX1	PRDX2	1
P62258	P27348	YWHAE	YWHAQ	1
P24534	P26641	EEF1B2	EEF1G	1
Q9NTJ3	O95347	SMC4	SMC2	1
P39687	Q9BTT0	ANP32A	ANP32E	1
Q01082	Q13813	SPTBN1	SPTAN1	1
P46781	P61353	RPS9	RPL27	1
P17980	P62333	PSMC3	PSMC6	1
O43707	P12814	ACTN4	ACTN1	1
Q9H307	Q15287	PNN	RNPS1	1
Q15019	Q16181	SEPT2	SEPT7	1
P41252	Q9P2J5	IARS	LARS	1
P49756	O75400	RBM25	PRPF40A	1
P26038	P35241	MSN	RDX	0.95
Q9Y224	Q9Y3I0	C14orf166	RTCB	0.95
Q7L014	Q05519	DDX46	SRSF11	0.95
Q15233	P23246	NONO	SFPQ	0.95
P53992	Q15437	SEC24C	SEC23B	0.95
Q15459	Q12874	SF3A1	SF3A3	0.95
P43686	P62191	PSMC4	PSMC1	0.95
Q8TDP1	Q5TBB1	RNASEH2C	RNASEH2B	0.95
P51532	Q92785	SMARCA4	DPF2	0.95
O60506	O43390	SYNCRIP	HNRNPR	0.95
P05388	P05387	RPLP0	RPLP2	0.95
O15372	P60228	EIF3H	EIF3E	0.95
P67870	P68400	CSNK2B	CSNK2A1	0.95
P45880	P21796	VDAC2	VDAC1	0.9
P22061	P60174	PCMT1	TPI1	0.9
P62191	Q13200	PSMC1	PSMD2	0.9
P62424	P62241	RPL7A	RPS8	0.9
P56545	Q13363	CTBP2	CTBP1	0.9
Q09028	Q14839	RBBP4	CHD4	0.9
P51991	P09651	HNRNPA3	HNRNPA1	0.9
Q13347	O75821	EIF3I	EIF3G	0.9
P84103	P08621	SRSF3	SNRNP70	0.9
P47897	P41252	QARS	IARS	0.9
Q52LJ0	Q9Y3I0	FAM98B	RTCB	0.85
Q9UNS2	Q99627	COPS3	COPS8	0.85
Q9UBQ5	P60228	EIF3K	EIF3E	0.85
Q96A65	O60645	EXOC4	EXOC3	0.85
P60660	P35579	MYL6	MYH9	0.85
Q8WVC0	Q8N7H5	LEO1	PAF1	0.85
Q05519	Q9UHX1	SRSF11	PUF60	0.85
P42695	Q6IBW4	NCAPD3	NCAPH2	0.85
P62266	P62249	RPS23	RPS16	0.85
O60216	Q8N3U4	RAD21	STAG2	0.85
P52907	P47756	CAPZA1	CAPZB	0.85
Q9UNM6	O00232	PSMD13	PSMD12	0.85
Q13200	P35998	PSMD2	PSMC2	0.85
O75643	Q6P2Q9	SNRNP200	PRPF8	0.85
Q92797	Q9P2I0	SYMPK	CPSF2	0.85
P25786	P25788	PSMA1	PSMA3	0.85
P49736	P33991	MCM2	MCM4	0.85
P41252	Q15046	IARS	KARS	0.85
P62191	P35998	PSMC1	PSMC2	0.8
Q01130	P08621	SRSF2	SNRNP70	0.8
Q9Y3I0	Q92499	RTCB	DDX1	0.8
Q92769	Q14839	HDAC2	CHD4	0.8
P33993	Q14566	MCM7	MCM6	0.8
Q13155	P14868	AIMP2	DARS	0.8
P49736	Q14566	MCM2	MCM6	0.8
O15143	P61160	ARPC1B	ACTR2	0.8
Q9UNM6	P51665	PSMD13	PSMD7	0.8
Q13155	Q12904	AIMP2	AIMP1	0.8
Q15428	Q12874	SF3A2	SF3A3	0.8
P06733	P60174	ENO1	TPI1	0.8
Q96G25	Q9NPJ6	MED8	MED4	0.8
P26368	Q05519	U2AF2	SRSF11	0.8
Q9UNM6	Q15008	PSMD13	PSMD6	0.8
P68400	P19784	CSNK2A1	CSNK2A2	0.8
Q8WXA9	Q05519	SREK1	SRSF11	0.8
O14744	Q9BQA1	PRMT5	WDR77	0.8
P35244	P15927	RPA3	RPA2	0.8
P40227	P48643	CCT6A	CCT5	0.8
Q9UHB9	O76094	SRP68	SRP72	0.8
Q99459	O75934	CDC5L	BCAS2	0.8
P40227	P17987	CCT6A	TCP1	0.8
P48643	P17987	CCT5	TCP1	0.8
P35232	Q99623	PHB	PHB2	0.8
P47914	P63173	RPL29	RPL38	0.75
Q06265	Q15024	EXOSC9	EXOSC7	0.75
P61981	P31946	YWHAG	YWHAB	0.75
P33991	Q14566	MCM4	MCM6	0.75
Q9UJX3	Q13042	ANAPC7	CDC16	0.75
Q14141	Q16181	SEPT6	SEPT7	0.75
Q9BXP5	P52701	SRRT	MSH6	0.75
Q6I9Y2	Q13769	THOC7	THOC5	0.75
Q7L2H7	O00303	EIF3M	EIF3F	0.75
Q969G3	Q8TAQ2	SMARCE1	SMARCC2	0.75
P30419	P39748	NMT1	FEN1	0.75
Q01780	Q5RKV6	EXOSC10	EXOSC6	0.75
O43809	Q16630	NUDT21	CPSF6	0.75
P61247	P62701	RPS3A	RPS4X	0.75
P61247	P62851	RPS3A	RPS25	0.75
Q13042	P30260	CDC16	CDC27	0.75
P06744	P29401	GPI	TKT	0.7
Q9BQC6	Q8N983	MRPL57	MRPL43	0.7
P08247	P21579	SYP	SYT1	0.7
P27824	P62888	CANX	RPL30	0.7
Q15393	Q9BWJ5	SF3B3	SF3B5	0.7
O43583	Q9ULC4	DENR	MCTS1	0.7
P41252	P54136	IARS	RARS	0.7
P59998	P61160	ARPC4	ACTR2	0.7
P09211	P40926	GSTP1	MDH2	0.7
P35998	P55036	PSMC2	PSMD4	0.7
O75586	Q9NVC6	MED6	MED17	0.7
Q8WVC0	Q6PD62	LEO1	CTR9	0.7
O15143	P59998	ARPC1B	ARPC4	0.7
P18077	P62841	RPL35A	RPS15	0.7
Q8WX92	Q8IXH7	NELFB	NELFCD	0.7
P51946	P50613	CCNH	CDK7	0.7
P28070	Q99436	PSMB4	PSMB7	0.7
Q6P1J9	Q6PD62	CDC73	CTR9	0.7
P46778	P83731	RPL21	RPL24	0.7
O43847	Q7Z6Z7	NRDC	HUWE1	0.7
P48637	Q9BV20	GSS	MRI1	0.7
O15372	O15371	EIF3H	EIF3D	0.7
Q14498	Q05519	RBM39	SRSF11	0.7
Q9Y262	O15371	EIF3L	EIF3D	0.7
Q9NZ32	Q9UJW0	ACTR10	DCTN4	0.65
P61266	P08247	STX1B	SYP	0.65
Q14141	Q92599	SEPT6	SEPT8	0.65
P62854	P62244	RPS26	RPS15A	0.65
P41252	P56192	IARS	MARS	0.65
P25786	P28074	PSMA1	PSMB5	0.65
P27824	P46777	CANX	RPL5	0.65
O75792	Q5TBB1	RNASEH2A	RNASEH2B	0.65
Q14141	Q9P0V9	SEPT6	SEPT10	0.65
Q8N4J0	Q9NZJ0	CARNMT1	DTL	0.65
P05141	P12236	SLC25A5	SLC25A6	0.65
P52701	Q14839	MSH6	CHD4	0.65
Q9NY12	O60832	GAR1	DKC1	0.65
P54819	P40926	AK2	MDH2	0.65
P61266	P21579	STX1B	SYT1	0.65
P61758	Q9UHV9	VBP1	PFDN2	0.65
Q9NQ29	Q9NWB6	LUC7L	ARGLU1	0.65
P51991	P22626	HNRNPA3	HNRNPA2B1	0.65
Q9UKF6	Q9P2I0	CPSF3	CPSF2	0.65
P25788	P28074	PSMA3	PSMB5	0.6
P62917	P30050	RPL8	RPL12	0.6
O75436	Q96QK1	VPS26A	VPS35	0.6
P29083	P29084	GTF2E1	GTF2E2	0.6
Q07955	Q01130	SRSF1	SRSF2	0.6
P62266	P62854	RPS23	RPS26	0.6
Q12789	Q9Y5Q9	GTF3C1	GTF3C3	0.6
O60885	Q15059	BRD4	BRD3	0.6
P27694	P35244	RPA1	RPA3	0.6
P61758	Q99471	VBP1	PFDN5	0.6
Q9GZS1	O15446	POLR1E	CD3EAP	0.6
O15145	P61160	ARPC3	ACTR2	0.6
Q16658	P61081	FSCN1	UBE2M	0.6
Q86YP4	Q13330	GATAD2A	MTA1	0.6
Q9NZ32	O75935	ACTR10	DCTN3	0.6
P28074	Q99436	PSMB5	PSMB7	0.6
Q9UJX3	P30260	ANAPC7	CDC27	0.6
Q8WXA9	Q7L014	SREK1	DDX46	0.6
P62241	P39023	RPS8	RPL3	0.6
Q9UKM9	Q1KMD3	RALY	HNRNPUL2	0.6
P28074	P20618	PSMB5	PSMB1	0.6
P36873	P62136	PPP1CC	PPP1CA	0.6
Q9BT78	Q9UNS2	COPS4	COPS3	0.6
Q9BTT0	Q92688	ANP32E	ANP32B	0.6
Q9UMS4	O75934	PRPF19	BCAS2	0.6
O14579	P53621	COPE	COPA	0.6
P05387	P05386	RPLP2	RPLP1	0.6
P25787	P25786	PSMA2	PSMA1	0.6
Q9Y262	O00303	EIF3L	EIF3F	0.6
P28074	P28072	PSMB5	PSMB6	0.6
O15143	O15511	ARPC1B	ARPC5	0.6
Q13868	Q15024	EXOSC2	EXOSC7	0.6
P60900	P28072	PSMA6	PSMB6	0.6
Q8WUA4	Q9Y5Q9	GTF3C2	GTF3C3	0.55
P07954	Q8WUM4	FH	PDCD6IP	0.55
Q99848	Q8TDN6	EBNA1BP2	BRIX1	0.55
Q9Y2T2	O00203	AP3M1	AP3B1	0.55
P49792	P46060	RANBP2	RANGAP1	0.55
Q9NPI1	Q68CP9	BRD7	ARID2	0.55
Q9NVA2	Q92599	SEPT11	SEPT8	0.55
P61353	P39023	RPL27	RPL3	0.55
Q9NPF4	Q14657	OSGEP	LAGE3	0.55
P15880	P62266	RPS2	RPS23	0.55
Q9BV38	Q8IZL8	WDR18	PELP1	0.55
Q9NQT5	Q5RKV6	EXOSC3	EXOSC6	0.55
O00471	Q8IYI6	EXOC5	EXOC8	0.55
Q9Y2W1	Q13247	THRAP3	SRSF6	0.55
Q96KQ7	Q9H9B1	EHMT2	EHMT1	0.55
Q8WXA9	Q9UHX1	SREK1	PUF60	0.55
Q9UJX4	Q9UJX2	ANAPC5	CDC23	0.55
Q01085	P31483	TIAL1	TIA1	0.55
P50914	P62851	RPL14	RPS25	0.55
P33993	P49736	MCM7	MCM2	0.55
Q15287	O00422	RNPS1	SAP18	0.55
P67809	P16989	YBX1	YBX3	0.55
Q13370	Q8N2G8	PDE3B	GHDC	0.55
P33992	P25205	MCM5	MCM3	0.55
Q92905	Q9UBW8	COPS5	COPS7A	0.5
P41252	P14868	IARS	DARS	0.5
P48444	P53618	ARCN1	COPB1	0.5
Q86U86	Q9NPI1	PBRM1	BRD7	0.5
Q13155	P54136	AIMP2	RARS	0.5
O95983	Q13330	MBD3	MTA1	0.5
P78371	P17987	CCT2	TCP1	0.5
P84085	P18085	ARF5	ARF4	0.5
Q96HA4	O43306	C1orf159	ADCY6	0.5
Q9Y5Q8	Q9Y5Q9	GTF3C5	GTF3C3	0.5
Q9UPT5	O00471	EXOC7	EXOC5	0.5
Q9BT78	P61201	COPS4	COPS2	0.5
Q9BT78	Q99627	COPS4	COPS8	0.5
Q92552	P82673	MRPS27	MRPS35	0.5
P62310	Q9Y4Z0	LSM3	LSM4	0.5
P43243	P08621	MATR3	SNRNP70	0.5
P51531	Q92925	SMARCA2	SMARCD2	0.5
Q13601	Q99575	KRR1	POP1	0.5
Q9NQT4	Q96B26	EXOSC5	EXOSC8	0.5
Q13416	O43913	ORC2	ORC5	0.5
P21291	P61081	CSRP1	UBE2M	0.5
Q06265	Q5RKV6	EXOSC9	EXOSC6	0.5
Q92922	Q8TAQ2	SMARCC1	SMARCC2	0.5
Q9Y3U8	P61313	RPL36	RPL15	0.5
P28065	P40306	PSMB9	PSMB10	0.5
P39023	Q02878	RPL3	RPL6	0.5
Q8WVC0	Q92541	LEO1	RTF1	0.5
P25786	P28070	PSMA1	PSMB4	0.5
O15514	P62487	POLR2D	POLR2G	0.5
P46778	P36578	RPL21	RPL4	0.5
Q96G25	Q15648	MED8	MED1	0.5
Q14152	O15371	EIF3A	EIF3D	0.5
Q13601	O76094	KRR1	SRP72	0.5
O15143	O15144	ARPC1B	ARPC2	0.5
Q6ZRS2	Q15906	SRCAP	VPS72	0.5
Q13042	Q9H1A4	CDC16	ANAPC1	0.5
Q9NPE2	Q9NP92	NGRN	MRPS30	0.5
Q13155	P41252	AIMP2	IARS	0.5
P27694	P15927	RPA1	RPA2	0.5
O14617	O00203	AP3D1	AP3B1	0.5
P28074	P28070	PSMB5	PSMB4	0.5
Q9Y4W2	Q9NXF1	LAS1L	TEX10	0.5
Q5JS54	Q9BT73	PSMG4	PSMG3	0.45
Q9BRU9	Q9H501	UTP23	ESF1	0.45
Q6ZRS2	Q9NPF5	SRCAP	DMAP1	0.45
P18077	P61927	RPL35A	RPL37	0.45
Q9UJX2	Q9H1A4	CDC23	ANAPC1	0.45
P32969	P23396	RPL9P7	RPS3	0.45
P62266	P46777	RPS23	RPL5	0.45
Q6IN85	Q9NY27	PPP4R3A	PPP4R2	0.45
Q9Y3B4	Q13435	SF3B6	SF3B2	0.45
O14907	Q9Y376	TAX1BP3	CAB39	0.45
P62191	P62195	PSMC1	PSMC5	0.45
Q6PD62	Q92541	CTR9	RTF1	0.45
Q14152	O15372	EIF3A	EIF3H	0.45
O95983	Q14839	MBD3	CHD4	0.45
P35249	P35250	RFC4	RFC2	0.45
O75643	Q15029	SNRNP200	EFTUD2	0.45
Q9BUL8	Q9Y6E0	PDCD10	STK24	0.45
P51531	Q12824	SMARCA2	SMARCB1	0.45
O95232	Q13523	LUC7L3	PRPF4B	0.45
Q13243	Q13247	SRSF5	SRSF6	0.45
Q9Y6W5	Q9Y2A7	WASF2	NCKAP1	0.45
P18077	P42766	RPL35A	RPL35	0.45
O15371	P60228	EIF3D	EIF3E	0.45
P62851	P62701	RPS25	RPS4X	0.45
Q9UBL3	Q15291	ASH2L	RBBP5	0.45
O00303	P60228	EIF3F	EIF3E	0.45
O14818	P28070	PSMA7	PSMB4	0.45
Q8WUA4	Q9Y5Q8	GTF3C2	GTF3C5	0.45
Q52LJ0	Q92499	FAM98B	DDX1	0.45
Q6UN15	Q9C0J8	FIP1L1	WDR33	0.45
Q4G0J3	Q9H6F5	LARP7	CCDC86	0.45
Q9P121	Q16623	NTM	STX1A	0.45
O14972	Q8TCE6	DSCR3	FAM45A	0.45
O00505	O00629	KPNA3	KPNA4	0.45
O00232	P51665	PSMD12	PSMD7	0.45
Q9NY12	Q9H6F5	GAR1	CCDC86	0.45
Q13347	Q14152	EIF3I	EIF3A	0.45
Q8WXI9	Q14839	GATAD2B	CHD4	0.45
Q8WXI9	Q13330	GATAD2B	MTA1	0.45
Q9UBW8	Q99627	COPS7A	COPS8	0.45
Q96FV9	Q6I9Y2	THOC1	THOC7	0.45
Q07955	Q13247	SRSF1	SRSF6	0.45
Q8IZL8	Q9NXF1	PELP1	TEX10	0.45
O95372	O15498	LYPLA2	YKT6	0.45
P62917	P39023	RPL8	RPL3	0.45
Q8N7H5	Q6PD62	PAF1	CTR9	0.45
P18124	P61927	RPL7	RPL37	0.45
P61326	Q96A72	MAGOH	MAGOHB	0.4
P62249	P62244	RPS16	RPS15A	0.4
P49711	Q9NY12	CTCF	GAR1	0.4
Q9NVD7	Q13418	PARVA	ILK	0.4
P25786	P28072	PSMA1	PSMB6	0.4
P49711	Q4G0J3	CTCF	LARP7	0.4
Q07020	P61313	RPL18	RPL15	0.4
Q10570	Q6UN15	CPSF1	FIP1L1	0.4
Q15287	O95218	RNPS1	ZRANB2	0.4
Q9NY12	Q4G0J3	GAR1	LARP7	0.4
P42766	P62906	RPL35	RPL10A	0.4
P60842	Q14240	EIF4A1	EIF4A2	0.4
Q9NQT5	Q01780	EXOSC3	EXOSC10	0.4
Q12996	P33240	CSTF3	CSTF2	0.4
O14497	P51531	ARID1A	SMARCA2	0.4
P18124	P84098	RPL7	RPL19	0.4
Q9Y3B4	O75533	SF3B6	SF3B1	0.4
Q8WXF1	Q52LJ0	PSPC1	FAM98B	0.4
P28074	P49721	PSMB5	PSMB2	0.4
P61160	O15144	ACTR2	ARPC2	0.4
P62917	P62888	RPL8	RPL30	0.4
P30876	P19387	POLR2B	POLR2C	0.4
Q2NL82	Q9UIG0	TSR1	BAZ1B	0.4
O60925	Q9NQP4	PFDN1	PFDN4	0.4
Q99848	P62847	EBNA1BP2	RPS24	0.4
Q15648	Q9Y2X0	MED1	MED16	0.4
P78346	O75818	RPP30	RPP40	0.4
Q13427	Q9NYF8	PPIG	BCLAF1	0.4
Q13769	Q86W42	THOC5	THOC6	0.4
Q8NFD5	P51531	ARID1B	SMARCA2	0.4
Q13042	Q9UJX2	CDC16	CDC23	0.4
P42766	P61254	RPL35	RPL26	0.4
P51531	Q96GM5	SMARCA2	SMARCD1	0.4
Q9UJX5	Q96DE5	ANAPC4	ANAPC16	0.4
Q9UBQ5	O15372	EIF3K	EIF3H	0.4
P63173	P62750	RPL38	RPL23A	0.4
Q92925	Q96GM5	SMARCD2	SMARCD1	0.4
Q9UJX5	Q9UJX6	ANAPC4	ANAPC2	0.4
Q16629	Q13247	SRSF7	SRSF6	0.4
Q5JTH9	Q9UHB9	RRP12	SRP68	0.4
Q15008	O00231	PSMD6	PSMD11	0.4
Q9Y3C4	Q96S44	TPRKB	TP53RK	0.4
P28062	P40306	PSMB8	PSMB10	0.4
Q6P2C8	Q9NPJ6	MED27	MED4	0.4
O15212	Q9UHV9	PFDN6	PFDN2	0.4
P51532	Q8TAQ2	SMARCA4	SMARCC2	0.4
P19387	P36954	POLR2C	POLR2I	0.4
Q9NQW6	Q92599	ANLN	SEPT8	0.4
P25787	P60900	PSMA2	PSMA6	0.4
Q9P0V9	Q92599	SEPT10	SEPT8	0.4
Q08170	Q16629	SRSF4	SRSF7	0.4
Q9H9Y6	O95602	POLR1B	POLR1A	0.4
Q567U6	Q86X83	CCDC93	COMMD2	0.4
P30260	Q9H1A4	CDC27	ANAPC1	0.4
P62753	P61353	RPS6	RPL27	0.4
O00267	P63272	SUPT5H	SUPT4H1	0.4
P43243	Q07955	MATR3	SRSF1	0.4
P63261	P68133	ACTG1	ACTA1	0.4
P42766	Q02878	RPL35	RPL6	0.4
Q9UKN8	Q9Y5Q8	GTF3C4	GTF3C5	0.4
P06730	Q13541	EIF4E	EIF4EBP1	0.4
Q9H228	P33897	S1PR5	ABCD1	0.4
Q9NPD3	Q96B26	EXOSC4	EXOSC8	0.4
Q8WUA4	Q12789	GTF3C2	GTF3C1	0.4
P46776	P42766	RPL27A	RPL35	0.4
Q6P1J9	Q8N7H5	CDC73	PAF1	0.4
Q5T200	Q75N03	ZC3H13	CBLL1	0.4
Q969U7	O95456	PSMG2	PSMG1	0.4
P62269	P27824	RPS18	CANX	0.4
P25787	Q99436	PSMA2	PSMB7	0.4
Q9UPT5	Q8IYI6	EXOC7	EXOC8	0.4
P62917	P61353	RPL8	RPL27	0.4
Q9Y5U2	Q56P03	TSSC4	EAPP	0.4
P61758	O60925	VBP1	PFDN1	0.4
O43660	O75934	PLRG1	BCAS2	0.4
O60645	Q8IYI6	EXOC3	EXOC8	0.4
P33993	P33991	MCM7	MCM4	0.35
P59998	O15144	ARPC4	ARPC2	0.35
P19387	P24928	POLR2C	POLR2A	0.35
Q9BXP5	O75400	SRRT	PRPF40A	0.35
P28066	P28070	PSMA5	PSMB4	0.35
P18124	P61353	RPL7	RPL27	0.35
Q8TAG9	Q8IYI6	EXOC6	EXOC8	0.35
Q13868	Q06265	EXOSC2	EXOSC9	0.35
P61247	P50914	RPS3A	RPL14	0.35
Q6I9Y2	Q96J01	THOC7	THOC3	0.35
Q9Y3U8	P61254	RPL36	RPL26	0.35
O60828	O94906	PQBP1	PRPF6	0.35
O00505	O43847	KPNA3	NRDC	0.35
Q9UNM6	O00487	PSMD13	PSMD14	0.35
O95777	Q9UK45	LSM8	LSM7	0.35
Q9NQT5	Q9Y3B2	EXOSC3	EXOSC1	0.35
Q99460	P35998	PSMD1	PSMC2	0.35
P28065	P28062	PSMB9	PSMB8	0.35
Q96GM5	Q12824	SMARCD1	SMARCB1	0.35
Q9UJX6	Q8NHZ8	ANAPC2	CDC26	0.35
P13591	Q9UHK0	NCAM1	NUFIP1	0.35
Q8WUA4	Q9UKN8	GTF3C2	GTF3C4	0.35
P25786	O14818	PSMA1	PSMA7	0.35
Q96FV9	Q13769	THOC1	THOC5	0.35
Q969G3	Q12824	SMARCE1	SMARCB1	0.35
Q96A65	Q9UPT5	EXOC4	EXOC7	0.35
P05387	P24534	RPLP2	EEF1B2	0.35
Q9Y281	P60981	CFL2	DSTN	0.35
P60709	P68133	ACTB	ACTA1	0.35
P29692	P24534	EEF1D	EEF1B2	0.35
O94776	Q09028	MTA2	RBBP4	0.35
P25788	P20618	PSMA3	PSMB1	0.35
Q7L5N1	Q9UNS2	COPS6	COPS3	0.35
O00148	Q13838	DDX39A	DDX39B	0.35
O14777	Q9BZD4	NDC80	NUF2	0.35
Q96G25	Q9Y2X0	MED8	MED16	0.35
P49721	Q99436	PSMB2	PSMB7	0.35
Q96JC9	P55199	EAF1	ELL	0.35
Q9Y3B4	Q9BWJ5	SF3B6	SF3B5	0.35
Q9BS18	Q9UM13	ANAPC13	ANAPC10	0.35
P05388	P05386	RPLP0	RPLP1	0.35
Q8WXA9	Q13523	SREK1	PRPF4B	0.35
Q9UJX5	Q9UJX2	ANAPC4	CDC23	0.35
Q86YP4	Q9UBB5	GATAD2A	MBD2	0.35
Q9Y2X0	Q9NVC6	MED16	MED17	0.35
P42766	P61313	RPL35	RPL15	0.35
Q05193	Q9UQ16	DNM1	DNM3	0.35
Q99460	Q13200	PSMD1	PSMD2	0.35
Q8NDF8	Q9H501	PAPD5	ESF1	0.35
Q9Y262	Q14152	EIF3L	EIF3A	0.35
P62888	P30050	RPL30	RPL12	0.35
Q92905	P61201	COPS5	COPS2	0.35
Q7RTV0	Q9Y3B4	PHF5A	SF3B6	0.35
P60900	P28074	PSMA6	PSMB5	0.35
P25787	P28074	PSMA2	PSMB5	0.35
Q9Y248	Q9BRX5	GINS2	GINS3	0.35
P46776	P83731	RPL27A	RPL24	0.35
O75400	Q14839	PRPF40A	CHD4	0.35
Q9NY93	Q9H501	DDX56	ESF1	0.35
Q96A65	O00471	EXOC4	EXOC5	0.35
Q9NR33	P09884	POLE4	POLA1	0.35
Q96A65	Q96KP1	EXOC4	EXOC2	0.35
Q9H1D9	Q9BUI4	POLR3F	POLR3C	0.35
Q9Y4W2	Q9H4L4	LAS1L	SENP3	0.35
Q15428	Q15459	SF3A2	SF3A1	0.35
Q15836	Q9BV40	VAMP3	VAMP8	0.35
Q52LJ0	Q9Y224	FAM98B	C14orf166	0.35
O95478	Q9HAN9	NSA2	NMNAT1	0.35
Q9NXE4	Q96SK2	SMPD4	TMEM209	0.35
Q9NQT4	Q5RKV6	EXOSC5	EXOSC6	0.35
O95619	Q15906	YEATS4	VPS72	0.3
O75935	Q9UJW0	DCTN3	DCTN4	0.3
P62310	P62312	LSM3	LSM6	0.3
P25789	O14818	PSMA4	PSMA7	0.3
P28066	P60900	PSMA5	PSMA6	0.3
Q9Y2W1	Q16629	THRAP3	SRSF7	0.3
P53621	Q9Y678	COPA	COPG1	0.3
P51946	P51948	CCNH	MNAT1	0.3
Q6PK04	O95625	CCDC137	ZBTB11	0.3
P51531	Q9NPI1	SMARCA2	BRD7	0.3
Q9P015	Q9BQC6	MRPL15	MRPL57	0.3
Q9Y3B7	Q9BYD1	MRPL11	MRPL13	0.3
Q9Y262	O15372	EIF3L	EIF3H	0.3
Q86U86	Q96GM5	PBRM1	SMARCD1	0.3
Q92665	P82650	MRPS31	MRPS22	0.3
P46783	P32969	RPS10	RPL9P7	0.3
Q6P2C8	Q13503	MED27	MED21	0.3
P62753	P47914	RPS6	RPL29	0.3
Q14152	O75821	EIF3A	EIF3G	0.3
P05423	Q9NVU0	POLR3D	POLR3E	0.3
P59998	Q92747	ARPC4	ARPC1A	0.3
Q92841	P17844	DDX17	DDX5	0.3
Q92572	Q9Y2T2	AP3S1	AP3M1	0.3
P61964	Q9UBL3	WDR5	ASH2L	0.3
Q9H5J8	Q15572	TAF1D	TAF1C	0.3
P46778	Q00325	RPL21	SLC25A3	0.3
O14972	Q9P000	DSCR3	COMMD9	0.3
Q12824	Q92922	SMARCB1	SMARCC1	0.3
Q92769	Q09028	HDAC2	RBBP4	0.3
P05141	P35232	SLC25A5	PHB	0.3
P12270	P49792	TPR	RANBP2	0.3
O60244	Q9NPJ6	MED14	MED4	0.3
P28072	Q99436	PSMB6	PSMB7	0.3
P35250	P40937	RFC2	RFC5	0.3
Q86XI2	Q6IBW4	NCAPG2	NCAPH2	0.3
P62854	P10412	RPS26	HIST1H1E	0.3
P50613	P51948	CDK7	MNAT1	0.3
Q9UBQ5	Q9Y262	EIF3K	EIF3L	0.3
O15498	P12532	YKT6	CKMT1A	0.3
Q9H307	Q9NYF8	PNN	BCLAF1	0.3
Q8WTW3	Q9UP83	COG1	COG5	0.3
Q5VWQ0	Q6PCB5	RSBN1	RSBN1L	0.3
Q9P121	P08247	NTM	SYP	0.3
Q0PNE2	Q96EB1	ELP6	ELP4	0.3
P07900	P05386	HSP90AA1	RPLP1	0.3
Q13330	Q9UBB5	MTA1	MBD2	0.3
Q15428	Q9BWJ5	SF3A2	SF3B5	0.3
P25786	P20618	PSMA1	PSMB1	0.3
Q13155	O43324	AIMP2	EEF1E1	0.3
Q9NP92	Q8IXM3	MRPS30	MRPL41	0.3
Q15648	Q93074	MED1	MED12	0.3
O95777	Q9Y4Z0	LSM8	LSM4	0.3
Q969G3	Q92785	SMARCE1	DPF2	0.3
Q9NPD3	Q15024	EXOSC4	EXOSC7	0.3
P19447	Q13889	ERCC3	GTF2H3	0.3
Q13503	Q93074	MED21	MED12	0.3
P19447	Q92759	ERCC3	GTF2H4	0.3
Q9NV70	Q8IYI6	EXOC1	EXOC8	0.3
Q9H204	Q9H944	MED28	MED20	0.3
P25788	P28072	PSMA3	PSMB6	0.3
Q15008	P51665	PSMD6	PSMD7	0.3
P61758	Q9NQP4	VBP1	PFDN4	0.3
Q9ULW3	Q9H501	ABT1	ESF1	0.3
P62424	P62753	RPL7A	RPS6	0.3
P36578	P83731	RPL4	RPL24	0.3
P18077	Q02878	RPL35A	RPL6	0.3
Q9Y2W1	Q9UQ35	THRAP3	SRRM2	0.3
Q7KZF4	Q9Y490	SND1	TLN1	0.3
P28066	P28074	PSMA5	PSMB5	0.3
P28072	P28070	PSMB6	PSMB4	0.3
O60645	Q96KP1	EXOC3	EXOC2	0.3
Q969H6	P78345	POP5	RPP38	0.3
Q9Y2X0	Q93074	MED16	MED12	0.3
Q9UBQ5	O00303	EIF3K	EIF3F	0.3
P12236	P48047	SLC25A6	ATP5O	0.3
Q9Y3U8	P39023	RPL36	RPL3	0.3
Q9Y5Q8	Q12789	GTF3C5	GTF3C1	0.3
P61601	Q99880	NCALD	HIST1H2BL	0.3
Q8NI27	Q86W42	THOC2	THOC6	0.3
P46776	P61313	RPL27A	RPL15	0.3
O43167	Q9H501	ZBTB24	ESF1	0.3
Q9NYV4	O43395	CDK12	PRPF3	0.3
P35637	Q13492	FUS	PICALM	0.3
Q04917	P61981	YWHAH	YWHAG	0.3
Q01130	Q13247	SRSF2	SRSF6	0.3
Q13503	Q9Y2X0	MED21	MED16	0.3
Q9BTT4	Q9Y2X0	MED10	MED16	0.3
Q13601	Q9UHB9	KRR1	SRP68	0.3
Q92547	Q0VDF9	TOPBP1	HSPA14	0.25
P61927	P62841	RPL37	RPS15	0.25
Q15050	Q9BRT6	RRS1	LLPH	0.25
Q10570	Q9C0J8	CPSF1	WDR33	0.25
P62424	P62906	RPL7A	RPL10A	0.25
Q9BXV9	Q14657	GON7	LAGE3	0.25
Q86X83	O60826	COMMD2	CCDC22	0.25
Q86VX2	Q9GZQ3	COMMD7	COMMD5	0.25
O95639	Q9C0J8	CPSF4	WDR33	0.25
Q96DV4	Q9H0U6	MRPL38	MRPL18	0.25
P47897	Q9P2J5	QARS	LARS	0.25
Q9UJX4	Q9H1A4	ANAPC5	ANAPC1	0.25
Q9BYD3	Q8N983	MRPL4	MRPL43	0.25
Q9Y2X0	O75448	MED16	MED24	0.25
Q92925	Q92922	SMARCD2	SMARCC1	0.25
Q9Y4W2	Q8IZL8	LAS1L	PELP1	0.25
P62424	P39023	RPL7A	RPL3	0.25
P60510	Q9NY27	PPP4C	PPP4R2	0.25
P61353	P62906	RPL27	RPL10A	0.25
P12270	Q15029	TPR	EFTUD2	0.25
O15014	P41212	ZNF609	ETV6	0.25
Q86YP4	Q8WXI9	GATAD2A	GATAD2B	0.25
O15145	P59998	ARPC3	ARPC4	0.25
O14686	Q6ZW49	KMT2D	PAXIP1	0.25
P62753	P62917	RPS6	RPL8	0.25
O00303	O15371	EIF3F	EIF3D	0.25
O75935	P42025	DCTN3	ACTR1B	0.25
Q9Y3U8	P61927	RPL36	RPL37	0.25
O95983	Q8WXI9	MBD3	GATAD2B	0.25
P62269	P61353	RPS18	RPL27	0.25
Q9H8T0	Q8N612	AKTIP	FAM160A2	0.25
O15318	Q9H1D9	POLR3G	POLR3F	0.25
P18077	P39023	RPL35A	RPL3	0.25
Q92572	O00203	AP3S1	AP3B1	0.25
O14497	Q9NPI1	ARID1A	BRD7	0.25
Q8WUB8	Q9NPI1	PHF10	BRD7	0.25
Q08170	Q13243	SRSF4	SRSF5	0.25
Q9P253	Q9H269	VPS18	VPS16	0.25
Q9UKN8	Q9Y5Q9	GTF3C4	GTF3C3	0.25
P62701	P62081	RPS4X	RPS7	0.25
P20618	P28070	PSMB1	PSMB4	0.25
Q641Q2	Q12768	WASHC2A	WASHC5	0.25
P62269	P62917	RPS18	RPL8	0.25
P15880	P46777	RPS2	RPL5	0.25
Q9BXP5	Q15393	SRRT	SF3B3	0.25
P61313	P62906	RPL15	RPL10A	0.25
Q96G25	Q9BTT4	MED8	MED10	0.25
P42766	P62979	RPL35	RPS27A	0.25
P51531	Q68CP9	SMARCA2	ARID2	0.25
Q9BRJ6	Q5VWQ0	C7orf50	RSBN1	0.25
Q12891	P18075	HYAL2	BMP7	0.25
P46776	Q00325	RPL27A	SLC25A3	0.25
Q06265	Q01780	EXOSC9	EXOSC10	0.25
Q6IN85	P60510	PPP4R3A	PPP4C	0.25
O14519	Q9BTC8	CDK2AP1	MTA3	0.25
O14972	Q7Z3J2	DSCR3	C16orf62	0.25
P62263	P23396	RPS14	RPS3	0.25
Q14141	Q9NVA2	SEPT6	SEPT11	0.25
Q13200	P62195	PSMD2	PSMC5	0.25
P16402	P16401	HIST1H1D	HIST1H1B	0.25
Q16623	P08247	STX1A	SYP	0.25
Q9NX58	O00541	LYAR	PES1	0.25
Q9Y2W1	Q9NYF8	THRAP3	BCLAF1	0.25
P46778	P84098	RPL21	RPL19	0.25
P53618	Q9Y678	COPB1	COPG1	0.25
P82663	O75616	MRPS25	ERAL1	0.25
P47914	P62750	RPL29	RPL23A	0.25
Q8NHZ8	Q9UJX2	CDC26	CDC23	0.25
P30260	Q9UJX2	CDC27	CDC23	0.25
Q13042	Q9UJX4	CDC16	ANAPC5	0.25
P50570	Q9UQ16	DNM2	DNM3	0.25
Q9P015	Q8N983	MRPL15	MRPL43	0.25
Q96GM5	Q92785	SMARCD1	DPF2	0.25
Q9UBW8	P61201	COPS7A	COPS2	0.25
P62312	Q9Y333	LSM6	LSM2	0.25
P14550	P55263	AKR1A1	ADK	0.25
P51991	P31942	HNRNPA3	HNRNPH3	0.25
Q9NPF4	Q9BXV9	OSGEP	GON7	0.25
Q92665	P82673	MRPS31	MRPS35	0.25
Q9BV38	Q9NXF1	WDR18	TEX10	0.25
P49792	O75643	RANBP2	SNRNP200	0.25
Q5JTH9	O76094	RRP12	SRP72	0.25
Q13200	P62333	PSMD2	PSMC6	0.25
Q8WXA9	P26368	SREK1	U2AF2	0.25
Q9H9H4	Q99816	VPS37B	TSG101	0.25
O15226	Q9HAN9	NKRF	NMNAT1	0.25
Q92552	Q9Y3D9	MRPS27	MRPS23	0.25
P62913	P62701	RPL11	RPS4X	0.25
Q9NQW6	O75150	ANLN	RNF40	0.25
P19447	P32780	ERCC3	GTF2H1	0.25
Q15050	O95625	RRS1	ZBTB11	0.25
O95232	Q9NWB6	LUC7L3	ARGLU1	0.25
O00267	P13984	SUPT5H	GTF2F2	0.25
Q9H0U6	Q86TS9	MRPL18	MRPL52	0.25
Q96B26	Q01780	EXOSC8	EXOSC10	0.25
Q9UKI8	Q86UE8	TLK1	TLK2	0.25
Q86XI2	P42695	NCAPG2	NCAPD3	0.25
P61160	Q92747	ACTR2	ARPC1A	0.25
Q96JB2	Q9UP83	COG3	COG5	0.25
Q8TAE8	Q13405	GADD45GIP1	MRPL49	0.25
Q96EY7	P82933	PTCD3	MRPS9	0.25
P27348	P61981	YWHAQ	YWHAG	0.25
P25788	Q99436	PSMA3	PSMB7	0.25
P25786	Q99436	PSMA1	PSMB7	0.25
Q5SSJ5	P49711	HP1BP3	CTCF	0.25
Q8TDP1	O75792	RNASEH2C	RNASEH2A	0.25
Q7Z5K2	Q8N3U4	WAPL	STAG2	0.25
Q7L2H7	P60228	EIF3M	EIF3E	0.25
Q8WVC0	Q96ST2	LEO1	IWS1	0.25
P26368	Q7L014	U2AF2	DDX46	0.25
Q96FV9	Q8NI27	THOC1	THOC2	0.25
P35268	P42766	RPL22	RPL35	0.25
Q9NPF5	Q15906	DMAP1	VPS72	0.25
Q9BUQ8	Q8WWY3	DDX23	PRPF31	0.25
O14653	Q9BV40	GOSR2	VAMP8	0.25
P62854	P63173	RPS26	RPL38	0.2
Q2TAY7	Q13123	SMU1	IK	0.2
O75342	P22735	ALOX12B	TGM1	0.2
Q9Y3B7	Q6P1L8	MRPL11	MRPL14	0.2
P18124	Q02878	RPL7	RPL6	0.2
Q9BYD1	Q6P1L8	MRPL13	MRPL14	0.2
Q15020	Q15029	SART3	EFTUD2	0.2
Q6P6C2	Q9NVM6	ALKBH5	DNAJC17	0.2
Q9NPI1	Q92785	BRD7	DPF2	0.2
Q9ULC4	Q9NVM6	MCTS1	DNAJC17	0.2
P36578	P84098	RPL4	RPL19	0.2
Q7L5N1	P61201	COPS6	COPS2	0.2
P46778	Q02878	RPL21	RPL6	0.2
P26368	O95232	U2AF2	LUC7L3	0.2
Q9GZR2	O95625	REXO4	ZBTB11	0.2
P62258	P61981	YWHAE	YWHAG	0.2
Q9UBQ0	O75436	VPS29	VPS26A	0.2
Q16186	Q9Y5K5	ADRM1	UCHL5	0.2
P36542	P22695	ATP5C1	UQCRC2	0.2
P25787	P28070	PSMA2	PSMB4	0.2
Q4VC05	Q92782	BCL7A	DPF1	0.2
Q9P0U4	O15047	CXXC1	SETD1A	0.2
Q8WUB8	Q68CP9	PHF10	ARID2	0.2
Q9NPI1	O96019	BRD7	ACTL6A	0.2
Q9Y312	Q56P03	AAR2	EAPP	0.2
P62140	P62136	PPP1CB	PPP1CA	0.2
P83731	P84098	RPL24	RPL19	0.2
Q96GM5	Q9NPI1	SMARCD1	BRD7	0.2
Q9UQE7	O60216	SMC3	RAD21	0.2
P55795	Q32P51	HNRNPH2	HNRNPA1L2	0.2
P15880	P62244	RPS2	RPS15A	0.2
Q9Y2X0	Q9NPJ6	MED16	MED4	0.2
P62424	P61353	RPL7A	RPL27	0.2
O75438	O96000	NDUFB1	NDUFB10	0.2
P61353	Q02878	RPL27	RPL6	0.2
P13591	Q16143	NCAM1	SNCB	0.2
Q2NL82	P62081	TSR1	RPS7	0.2
Q92599	Q16181	SEPT8	SEPT7	0.2
Q96GM5	Q68CP9	SMARCD1	ARID2	0.2
O75533	Q13435	SF3B1	SF3B2	0.2
P62266	P62244	RPS23	RPS15A	0.2
Q9H307	Q9NWB6	PNN	ARGLU1	0.2
Q13131	Q9Y478	PRKAA1	PRKAB1	0.2
Q9NR33	Q9NRF9	POLE4	POLE3	0.2
Q9H175	O95685	CSRNP2	PPP1R3D	0.2
P84103	Q01130	SRSF3	SRSF2	0.2
Q9UJX5	Q9H1A4	ANAPC4	ANAPC1	0.2
Q5SY16	Q9H4L4	NOL9	SENP3	0.2
Q8TE02	Q96EB1	ELP5	ELP4	0.2
O15511	P59998	ARPC5	ARPC4	0.2
Q99547	Q9Y3B2	MPHOSPH6	EXOSC1	0.2
Q9NPI1	Q02880	BRD7	TOP2B	0.2
Q9BQC6	Q9BYD3	MRPL57	MRPL4	0.2
O43242	O00231	PSMD3	PSMD11	0.2
Q06323	Q9UL46	PSME1	PSME2	0.2
P39687	Q92688	ANP32A	ANP32B	0.2
O60244	Q9Y2X0	MED14	MED16	0.2
Q99627	P61201	COPS8	COPS2	0.2
Q9HAT2	Q495W5	SIAE	FUT11	0.2
Q9Y2V7	Q9H9E3	COG6	COG4	0.2
Q9UJX3	Q9UJX2	ANAPC7	CDC23	0.2
Q96DE5	Q9UJX2	ANAPC16	CDC23	0.2
Q9P253	P49754	VPS18	VPS41	0.2
Q15287	Q16629	RNPS1	SRSF7	0.2
O14579	P61923	COPE	COPZ1	0.2
Q15361	O95625	TTF1	ZBTB11	0.2
P27635	P62841	RPL10	RPS15	0.2
Q14197	Q8N983	MRPL58	MRPL43	0.2
O15143	O15145	ARPC1B	ARPC3	0.2
P62269	P62906	RPS18	RPL10A	0.2
Q9BS18	Q96DE5	ANAPC13	ANAPC16	0.2
P46782	P23396	RPS5	RPS3	0.2
Q92925	Q12824	SMARCD2	SMARCB1	0.2
O43752	Q9BV40	STX6	VAMP8	0.2
Q9UM13	Q9UJX4	ANAPC10	ANAPC5	0.2
Q8WUB8	Q96GM5	PHF10	SMARCD1	0.2
P62995	O75494	TRA2B	SRSF10	0.2
Q8IYI6	Q96KP1	EXOC8	EXOC2	0.2
Q9UM13	Q9UJX6	ANAPC10	ANAPC2	0.2
Q9NQP4	Q99471	PFDN4	PFDN5	0.2
P43686	P62195	PSMC4	PSMC5	0.2
P48047	P56385	ATP5O	ATP5I	0.2
Q7L5N1	Q9UBW8	COPS6	COPS7A	0.2
Q9UL33	Q9Y296	TRAPPC2L	TRAPPC4	0.2
P62979	P62906	RPS27A	RPL10A	0.2
P49757	Q8TEQ0	NUMB	SNX29	0.2
O14972	Q9UBI1	DSCR3	COMMD3	0.2
O14818	Q99436	PSMA7	PSMB7	0.2
P17987	P49368	TCP1	CCT3	0.2
Q96DE5	Q8NHZ8	ANAPC16	CDC26	0.2
O15145	O15144	ARPC3	ARPC2	0.2
Q14203	O75935	DCTN1	DCTN3	0.2
P42262	Q9UHK0	GRIA2	NUFIP1	0.2
Q9H0S4	Q00577	DDX47	PURA	0.2
P25786	P49721	PSMA1	PSMB2	0.2
P25788	P49721	PSMA3	PSMB2	0.2
P25789	P49721	PSMA4	PSMB2	0.2
P35249	P40938	RFC4	RFC3	0.2
Q96G25	Q6P2C8	MED8	MED27	0.2
P62277	P62841	RPS13	RPS15	0.2
O75694	Q5SRE5	NUP155	NUP188	0.2
Q9H6T3	Q9NWS0	RPAP3	PIH1D1	0.2
Q15428	Q9BUQ8	SF3A2	DDX23	0.2
O14497	Q92925	ARID1A	SMARCD2	0.2
Q13868	Q9NPD3	EXOSC2	EXOSC4	0.2
P62249	P62854	RPS16	RPS26	0.2
Q9H6D7	Q68CZ6	HAUS4	HAUS3	0.2
P50914	P67809	RPL14	YBX1	0.2
Q9H165	Q96K83	BCL11A	ZNF521	0.2
Q8TAG9	O00471	EXOC6	EXOC5	0.2
P62424	P30050	RPL7A	RPL12	0.2
Q9Y2X7	Q14161	GIT1	GIT2	0.2
P62753	P83731	RPS6	RPL24	0.2
Q9UHA3	Q9HAN9	RSL24D1	NMNAT1	0.2
P49756	P52701	RBM25	MSH6	0.2
Q13155	Q15046	AIMP2	KARS	0.2
Q9BQG0	Q5VWQ0	MYBBP1A	RSBN1	0.2
Q8IYB3	Q13247	SRRM1	SRSF6	0.2
Q99543	Q0VDF9	DNAJC2	HSPA14	0.2
Q16623	Q99880	STX1A	HIST1H2BL	0.2
Q969G3	Q92925	SMARCE1	SMARCD2	0.2
P62269	P62888	RPS18	RPL30	0.2
P62851	P62979	RPS25	RPS27A	0.2
Q2M389	Q12768	WASHC4	WASHC5	0.2
P50914	P62979	RPL14	RPS27A	0.2
P37198	P35658	NUP62	NUP214	0.2
Q9Y248	Q9BRT9	GINS2	GINS4	0.2
Q9UGJ1	P23258	TUBGCP4	TUBG1	0.2
Q9Y4W2	Q5SY16	LAS1L	NOL9	0.2
Q9H0A8	Q7Z3J2	COMMD4	C16orf62	0.2
Q9HBM1	O14777	SPC25	NDC80	0.2
Q86X83	Q7Z3J2	COMMD2	C16orf62	0.2
Q96CT7	Q9NZI8	CCDC124	IGF2BP1	0.2
P61964	Q15291	WDR5	RBBP5	0.2
P51532	Q92922	SMARCA4	SMARCC1	0.2
Q9Y3U8	P42766	RPL36	RPL35	0.2
P16402	P10412	HIST1H1D	HIST1H1E	0.2
Q96DE5	P30260	ANAPC16	CDC27	0.2
P61313	P39023	RPL15	RPL3	0.2
Q7L2H7	Q9Y262	EIF3M	EIF3L	0.2
P53618	P53621	COPB1	COPA	0.2
P42766	P39023	RPL35	RPL3	0.2
P62701	P62829	RPS4X	RPL23	0.2
Q7Z3J2	Q9GZQ3	C16orf62	COMMD5	0.2
P60228	O75607	EIF3E	NPM3	0.2
Q96B26	Q15024	EXOSC8	EXOSC7	0.2
Q8NFH5	Q8TEM1	NUP35	NUP210	0.2
Q9Y248	Q14691	GINS2	GINS1	0.2
Q5SSJ5	Q9H6F5	HP1BP3	CCDC86	0.2
O43815	Q9Y3A3	STRN	MOB4	0.2
Q99733	O75607	NAP1L4	NPM3	0.2
P62249	P62829	RPS16	RPL23	0.2
P32780	Q13889	GTF2H1	GTF2H3	0.2
P46776	P36578	RPL27A	RPL4	0.2
Q9Y281	O00244	CFL2	ATOX1	0.2
P19338	Q9Y5B9	NCL	SUPT16H	0.2
Q9Y399	O75616	MRPS2	ERAL1	0.2
Q7L014	Q9UHX1	DDX46	PUF60	0.2
Q99460	P62191	PSMD1	PSMC1	0.2
P19388	O95602	POLR2E	POLR1A	0.2
Q15007	Q69YN4	WTAP	KIAA1429	0.2
Q9H307	P62995	PNN	TRA2B	0.2
O14579	P53618	COPE	COPB1	0.2
P07948	P07947	LYN	YES1	0.2
O95983	Q86YP4	MBD3	GATAD2A	0.2
Q9H981	Q9ULG1	ACTR8	INO80	0.15
P46778	P46776	RPL21	RPL27A	0.15
Q9NQ50	Q9H2W6	MRPL40	MRPL46	0.15
P00505	P11766	GOT2	ADH5	0.15
P39019	P46782	RPS19	RPS5	0.15
P35754	O00244	GLRX	ATOX1	0.15
P62995	Q16629	TRA2B	SRSF7	0.15
Q9BZE4	Q9UHA3	GTPBP4	RSL24D1	0.15
Q92925	Q68CP9	SMARCD2	ARID2	0.15
P49756	Q14839	RBM25	CHD4	0.15
Q13409	P63172	DYNC1I2	DYNLT1	0.15
Q9NVA2	Q16181	SEPT11	SEPT7	0.15
Q13601	Q6DKI1	KRR1	RPL7L1	0.15
Q6P4R8	Q8NBZ0	NFRKB	INO80E	0.15
Q15287	Q9HCG8	RNPS1	CWC22	0.15
P49792	Q6P2Q9	RANBP2	PRPF8	0.15
P12270	Q6P2Q9	TPR	PRPF8	0.15
P18077	P46776	RPL35A	RPL27A	0.15
Q96K58	Q9H5H4	ZNF668	ZNF768	0.15
Q9Y3B4	Q15427	SF3B6	SF3B4	0.15
Q9UJX5	Q9UM13	ANAPC4	ANAPC10	0.15
Q8WUZ0	Q9BQE9	BCL7C	BCL7B	0.15
Q9BXP5	Q14839	SRRT	CHD4	0.15
Q8WV22	Q96MF7	NSMCE1	NSMCE2	0.15
P62195	Q16401	PSMC5	PSMD5	0.15
Q9UQM7	P17600	CAMK2A	SYN1	0.15
P46783	P05455	RPS10	SSB	0.15
Q14691	Q9BRX5	GINS1	GINS3	0.15
O95400	Q96DI7	CD2BP2	SNRNP40	0.15
Q9P2B7	Q9UJJ9	CFAP97	GNPTG	0.15
Q6P2C8	O75448	MED27	MED24	0.15
Q8WXI9	Q9UBB5	GATAD2B	MBD2	0.15
O75586	Q9NX70	MED6	MED29	0.15
Q8NC51	Q9UQ80	SERBP1	PA2G4	0.15
Q9ULG1	Q8NBZ0	INO80	INO80E	0.15
O75586	Q96G25	MED6	MED8	0.15
P49411	P26373	TUFM	RPL13	0.15
P62851	P67809	RPS25	YBX1	0.15
Q9Y2V7	P83436	COG6	COG7	0.15
Q9BUE0	O75586	MED18	MED6	0.15
P60900	P28070	PSMA6	PSMB4	0.15
Q4G0J3	O60832	LARP7	DKC1	0.15
O14497	Q68CP9	ARID1A	ARID2	0.15
Q96B26	Q5RKV6	EXOSC8	EXOSC6	0.15
Q9Y3B2	Q5RKV6	EXOSC1	EXOSC6	0.15
O75586	Q9BWU1	MED6	CDK19	0.15
P62891	P62273	RPL39	RPS29	0.15
P46781	P62424	RPS9	RPL7A	0.15
Q8IZL8	Q9H4L4	PELP1	SENP3	0.15
Q01469	P04179	FABP5	SOD2	0.15
P49721	P28070	PSMB2	PSMB4	0.15
Q96G25	O75448	MED8	MED24	0.15
O43617	Q9UL33	TRAPPC3	TRAPPC2L	0.15
Q9UJZ1	O43678	STOML2	NDUFA2	0.15
Q92466	Q13619	DDB2	CUL4A	0.15
Q9BTT4	Q9NPJ6	MED10	MED4	0.15
P25786	P25789	PSMA1	PSMA4	0.15
P09471	P17600	GNAO1	SYN1	0.15
P28074	P25789	PSMB5	PSMA4	0.15
P30876	P19388	POLR2B	POLR2E	0.15
O15381	Q9GZR2	NVL	REXO4	0.15
O60645	Q9NV70	EXOC3	EXOC1	0.15
Q9H307	Q9Y2W1	PNN	THRAP3	0.15
Q9NZM4	Q4VC05	GLTSCR1	BCL7A	0.15
Q15287	Q9Y2W1	RNPS1	THRAP3	0.15
P35998	P62333	PSMC2	PSMC6	0.15
Q96A65	Q9NV70	EXOC4	EXOC1	0.15
Q9H0U6	Q13405	MRPL18	MRPL49	0.15
Q96I25	Q9NYF8	RBM17	BCLAF1	0.15
P40227	P49368	CCT6A	CCT3	0.15
Q9H3P2	P18615	NELFA	NELFE	0.15
P46776	P84098	RPL27A	RPL19	0.15
Q96JG6	Q9UID3	VPS50	VPS51	0.15
Q13435	O60264	SF3B2	SMARCA5	0.15
P62891	P84098	RPL39	RPL19	0.15
Q07020	P84098	RPL18	RPL19	0.15
P53680	Q8TEQ0	AP2S1	SNX29	0.15
Q9BYN8	O75616	MRPS26	ERAL1	0.15
Q9UM13	Q96DE5	ANAPC10	ANAPC16	0.15
Q9Y676	O75616	MRPS18B	ERAL1	0.15
Q9NQZ2	O95625	UTP3	ZBTB11	0.15
Q6I9Y2	Q86W42	THOC7	THOC6	0.15
Q96FV9	Q86W42	THOC1	THOC6	0.15
Q08170	O75494	SRSF4	SRSF10	0.15
O75438	O95168	NDUFB1	NDUFB4	0.15
P49721	P20618	PSMB2	PSMB1	0.15
P60900	P25786	PSMA6	PSMA1	0.15
Q9NV31	Q9NQZ2	IMP3	UTP3	0.15
Q9P2E9	P60866	RRBP1	RPS20	0.15
O94842	Q96QC0	TOX4	PPP1R10	0.15
Q99459	Q9UMS4	CDC5L	PRPF19	0.15
O95391	Q8WUQ7	SLU7	CACTIN	0.15
Q6PK04	Q9NQZ2	CCDC137	UTP3	0.15
Q07020	P12236	RPL18	SLC25A6	0.15
P67936	P35579	TPM4	MYH9	0.15
Q15428	O43290	SF3A2	SART1	0.15
P14868	P54136	DARS	RARS	0.15
Q9BS18	Q9UJX6	ANAPC13	ANAPC2	0.15
P25787	P25788	PSMA2	PSMA3	0.15
P14868	O43324	DARS	EEF1E1	0.15
O95232	Q05519	LUC7L3	SRSF11	0.15
Q12904	O43324	AIMP1	EEF1E1	0.15
Q52LJ0	Q01844	FAM98B	EWSR1	0.15
Q9UIG0	Q9BQ67	BAZ1B	GRWD1	0.15
Q12824	Q92785	SMARCB1	DPF2	0.15
O00232	O00231	PSMD12	PSMD11	0.15
Q14498	O95232	RBM39	LUC7L3	0.15
Q13283	P20290	G3BP1	BTF3	0.15
Q9BYN8	P82932	MRPS26	MRPS6	0.15
P62995	Q08170	TRA2B	SRSF4	0.15
P61160	Q9BPX5	ACTR2	ARPC5L	0.15
Q13547	O60341	HDAC1	KDM1A	0.15
O60925	Q9UHV9	PFDN1	PFDN2	0.15
Q9Y6G9	O43237	DYNC1LI1	DYNC1LI2	0.15
Q96DE5	Q9H1A4	ANAPC16	ANAPC1	0.15
Q6P2C8	Q9NVC6	MED27	MED17	0.15
Q9UJX6	Q9H1A4	ANAPC2	ANAPC1	0.15
Q96G25	O60244	MED8	MED14	0.15
P46783	P05198	RPS10	EIF2S1	0.15
Q96RN5	Q9NVC6	MED15	MED17	0.15
O00232	Q15008	PSMD12	PSMD6	0.15
Q92572	O14617	AP3S1	AP3D1	0.15
Q9H204	Q9NVC6	MED28	MED17	0.15
O00399	P42025	DCTN6	ACTR1B	0.15
P35241	P15311	RDX	EZR	0.15
Q14203	Q13561	DCTN1	DCTN2	0.15
Q9H3P2	Q8IXH7	NELFA	NELFCD	0.15
P18615	Q8IXH7	NELFE	NELFCD	0.15
Q9Y2T7	Q9NVN8	YBX2	GNL3L	0.15
O75643	Q07955	SNRNP200	SRSF1	0.15
P16615	P22695	ATP2A2	UQCRC2	0.15
Q8N1F7	Q92621	NUP93	NUP205	0.15
P05388	P24534	RPLP0	EEF1B2	0.15
P83731	P61353	RPL24	RPL27	0.15
Q14197	Q9BQC6	MRPL58	MRPL57	0.15
P08243	Q14376	ASNS	GALE	0.15
P48047	O75964	ATP5O	ATP5L	0.15
Q641Q2	Q9Y4E1	WASHC2A	WASHC2C	0.15
Q13347	O15372	EIF3I	EIF3H	0.15
Q96DV4	P49406	MRPL38	MRPL19	0.15
Q969Q0	P42677	RPL36AL	RPS27	0.15
P51532	Q96GM5	SMARCA4	SMARCD1	0.15
Q9NQW6	Q9P0V9	ANLN	SEPT10	0.15
P49207	P42677	RPL34	RPS27	0.15
Q15008	O00487	PSMD6	PSMD14	0.15
Q9UQ35	Q86VM9	SRRM2	ZC3H18	0.15
P62854	O00541	RPS26	PES1	0.15
Q15287	Q86VM9	RNPS1	ZC3H18	0.15
Q13769	Q96J01	THOC5	THOC3	0.15
P18124	P39023	RPL7	RPL3	0.15
Q8NBT2	Q9BZD4	SPC24	NUF2	0.15
P62851	P62899	RPS25	RPL31	0.15
Q9H307	Q86VM9	PNN	ZC3H18	0.15
O43920	Q9NX14	NDUFS5	NDUFB11	0.15
Q13099	Q9UG01	IFT88	IFT172	0.15
Q6P2C8	Q9Y2X0	MED27	MED16	0.15
Q8TDN6	P62847	BRIX1	RPS24	0.15
Q9P121	Q99880	NTM	HIST1H2BL	0.15
Q96G25	Q96RN5	MED8	MED15	0.15
Q9Y2V7	Q8WTW3	COG6	COG1	0.15
P62424	Q02878	RPL7A	RPL6	0.15
Q96JG6	Q5VIR6	VPS50	VPS53	0.15
Q567U6	Q7Z3J2	CCDC93	C16orf62	0.15
O43854	Q99880	EDIL3	HIST1H2BL	0.15
Q9UJX5	Q9UJX4	ANAPC4	ANAPC5	0.15
Q9UJX6	Q9UJX4	ANAPC2	ANAPC5	0.15
Q08170	Q9NQ29	SRSF4	LUC7L	0.15
Q9NTI5	Q29RF7	PDS5B	PDS5A	0.15
Q92785	Q8TAQ2	DPF2	SMARCC2	0.15
Q13416	Q9UFC0	ORC2	LRWD1	0.15
Q96ST2	Q8N7H5	IWS1	PAF1	0.15
Q9UJX5	Q8NHZ8	ANAPC4	CDC26	0.15
Q9UHD8	Q9NQW6	SEPT9	ANLN	0.15
Q8IZA0	O00214	KIAA0319L	LGALS8	0.15
P51532	O96019	SMARCA4	ACTL6A	0.15
Q92925	Q8TAQ2	SMARCD2	SMARCC2	0.15
Q7L3S4	Q96C57	ZNF771	C12orf43	0.15
Q06265	Q96B26	EXOSC9	EXOSC8	0.15
Q13868	Q96B26	EXOSC2	EXOSC8	0.15
P20618	Q99436	PSMB1	PSMB7	0.15
Q9ULD2	Q8TBC3	MTUS1	SHKBP1	0.15
P62877	Q13620	RBX1	CUL4B	0.15
Q9UHB7	Q03111	AFF4	MLLT1	0.15
P62140	P36873	PPP1CB	PPP1CC	0.15
P62753	P62241	RPS6	RPS8	0.15
Q9BQG0	Q9BRJ6	MYBBP1A	C7orf50	0.15
P62195	P35998	PSMC5	PSMC2	0.15
O94842	Q6P6C2	TOX4	ALKBH5	0.15
Q99547	Q01780	MPHOSPH6	EXOSC10	0.15
Q96ST2	Q92541	IWS1	RTF1	0.15
Q8WXE9	Q9NSY1	STON2	BMP2K	0.15
Q01469	P13804	FABP5	ETFA	0.15
Q9H307	Q9NQ29	PNN	LUC7L	0.15
P25788	O14818	PSMA3	PSMA7	0.15
P28074	O14818	PSMB5	PSMA7	0.15
P48059	Q13418	LIMS1	ILK	0.15
Q15287	Q9NQ29	RNPS1	LUC7L	0.15
P62753	P39023	RPS6	RPL3	0.15
P05387	P08238	RPLP2	HSP90AB1	0.15
O95218	O00422	ZRANB2	SAP18	0.15
O60244	Q9H944	MED14	MED20	0.15
P55084	Q99623	HADHB	PHB2	0.15
Q08170	Q13427	SRSF4	PPIG	0.15
P62244	P63173	RPS15A	RPL38	0.15
P05388	P62829	RPLP0	RPL23	0.15
O76003	Q9BXV9	GLRX3	GON7	0.15
Q9UQ88	Q9UHR5	CDK11A	SAP30BP	0.15
P15880	P62829	RPS2	RPL23	0.15
Q7L5N1	Q99627	COPS6	COPS8	0.15
P36542	P24539	ATP5C1	ATP5F1	0.15
P62851	P62829	RPS25	RPL23	0.15
P62269	P62829	RPS18	RPL23	0.15
P41223	Q9BSD7	BUD31	NTPCR	0.15
P08648	P17301	ITGA5	ITGA2	0.15
P62753	P62829	RPS6	RPL23	0.15
P22695	P24539	UQCRC2	ATP5F1	0.15
Q96A65	Q8IYI6	EXOC4	EXOC8	0.15
P62277	P62829	RPS13	RPL23	0.15
Q9ULI3	Q58EX2	HEG1	SDK2	0.15
Q14498	Q9UQ35	RBM39	SRRM2	0.15
P56192	Q9P2J5	MARS	LARS	0.15
P30876	P24928	POLR2B	POLR2A	0.15
P30049	P22695	ATP5D	UQCRC2	0.15
P35232	P22695	PHB	UQCRC2	0.15
Q8NFC6	O15047	BOD1L1	SETD1A	0.15
P07910	P27824	HNRNPC	CANX	0.15
P35268	P63173	RPL22	RPL38	0.15
P48047	P26373	ATP5O	RPL13	0.15
Q9GZQ3	Q9Y6G5	COMMD5	COMMD10	0.15
Q99547	Q9NPD3	MPHOSPH6	EXOSC4	0.15
Q86U86	P51531	PBRM1	SMARCA2	0.15
O60645	Q9UPT5	EXOC3	EXOC7	0.15
P46777	P62888	RPL5	RPL30	0.15
Q8WUB8	Q92925	PHF10	SMARCD2	0.15
Q07955	Q9UKV3	SRSF1	ACIN1	0.15
Q96GM8	Q9H0S4	TOE1	DDX47	0.15
Q92759	P32780	GTF2H4	GTF2H1	0.15
P46108	Q9Y570	CRK	PPME1	0.15
Q9BXP5	O75533	SRRT	SF3B1	0.15
P00390	P55263	GSR	ADK	0.15
Q9NQT4	Q06265	EXOSC5	EXOSC9	0.15
Q86U86	Q92925	PBRM1	SMARCD2	0.15
Q6PK04	Q15050	CCDC137	RRS1	0.15
Q9NQZ2	Q15050	UTP3	RRS1	0.15
Q9P121	P21579	NTM	SYT1	0.15
Q9H8M2	Q6STE5	BRD9	SMARCD3	0.15
Q8NHZ8	P30260	CDC26	CDC27	0.15
Q9UH65	Q9Y5K8	SWAP70	ATP6V1D	0.15
P67809	P07910	YBX1	HNRNPC	0.15
Q96I25	Q13595	RBM17	TRA2A	0.1
Q96ST2	Q6PD62	IWS1	CTR9	0.1
P62829	P62906	RPL23	RPL10A	0.1
Q9H7D0	Q96JJ3	DOCK5	ELMO2	0.1
O14972	Q9GZQ3	DSCR3	COMMD5	0.1
O75475	O94906	PSIP1	PRPF6	0.1
P09471	Q9UQM7	GNAO1	CAMK2A	0.1
P25787	P20618	PSMA2	PSMB1	0.1
Q9BQ39	Q9H6F5	DDX50	CCDC86	0.1
Q96GQ7	Q6ZN55	DDX27	ZNF574	0.1
Q9NQT5	Q15024	EXOSC3	EXOSC7	0.1
Q9UNX4	Q12788	WDR3	TBL3	0.1
Q9HCG8	Q13595	CWC22	TRA2A	0.1
O15318	Q9UHW5	POLR3G	GPN3	0.1
Q16555	Q14195	DPYSL2	DPYSL3	0.1
Q96GM5	Q8TAQ2	SMARCD1	SMARCC2	0.1
P52701	O94906	MSH6	PRPF6	0.1
P25788	P28070	PSMA3	PSMB4	0.1
O94973	O95782	AP2A2	AP2A1	0.1
Q13503	O75448	MED21	MED24	0.1
Q92665	P82933	MRPS31	MRPS9	0.1
Q86X83	Q9GZQ3	COMMD2	COMMD5	0.1
Q8TCE6	Q9GZQ3	FAM45A	COMMD5	0.1
P49711	Q9H6F5	CTCF	CCDC86	0.1
Q9NW08	Q9NVU0	POLR3B	POLR3E	0.1
O43583	Q00688	DENR	FKBP3	0.1
Q6UWP8	P05089	SBSN	ARG1	0.1
Q9H0A8	Q9GZQ3	COMMD4	COMMD5	0.1
O14531	Q14195	DPYSL4	DPYSL3	0.1
P62241	Q02878	RPS8	RPL6	0.1
Q969H6	O75817	POP5	POP7	0.1
Q15287	Q9NWB6	RNPS1	ARGLU1	0.1
O75586	O75448	MED6	MED24	0.1
P62995	Q9NWB6	TRA2B	ARGLU1	0.1
Q9BPX5	Q92747	ARPC5L	ARPC1A	0.1
Q13427	Q9NWB6	PPIG	ARGLU1	0.1
Q9UII4	O43167	HERC5	ZBTB24	0.1
P59998	Q9BPX5	ARPC4	ARPC5L	0.1
Q9BTT4	O75448	MED10	MED24	0.1
Q9H204	A0JLT2	MED28	MED19	0.1
Q9NZ32	O00399	ACTR10	DCTN6	0.1
Q9H7D7	Q6VN20	WDR26	RANBP10	0.1
Q6P4R8	Q9ULG1	NFRKB	INO80	0.1
P46783	P23396	RPS10	RPS3	0.1
P61163	O75935	ACTR1A	DCTN3	0.1
Q9NX58	Q9Y3C1	LYAR	NOP16	0.1
P0C1Z6	Q9C086	TFPT	INO80B	0.1
Q08170	Q13247	SRSF4	SRSF6	0.1
Q15287	Q13247	RNPS1	SRSF6	0.1
P39019	P40939	RPS19	HADHA	0.1
Q9BY44	Q0VDF9	EIF2A	HSPA14	0.1
O60826	Q7Z3J2	CCDC22	C16orf62	0.1
Q9UBI1	Q7Z3J2	COMMD3	C16orf62	0.1
O75817	Q9BUL9	POP7	RPP25	0.1
Q96EY7	Q9Y2Q9	PTCD3	MRPS28	0.1
P62873	P62879	GNB1	GNB2	0.1
Q9BUQ8	Q9BWJ5	DDX23	SF3B5	0.1
Q9ULR0	Q9HCS7	ISY1	XAB2	0.1
Q13601	P46087	KRR1	NOP2	0.1
P17040	P17029	ZSCAN20	ZKSCAN1	0.1
P05386	P08238	RPLP1	HSP90AB1	0.1
Q00839	P08238	HNRNPU	HSP90AB1	0.1
Q8N9T8	Q9BRT6	KRI1	LLPH	0.1
Q99848	Q9BRT6	EBNA1BP2	LLPH	0.1
Q16560	Q96LT9	SNRNP35	RNPC3	0.1
Q6PD62	Q9GZS3	CTR9	WDR61	0.1
P49711	O60832	CTCF	DKC1	0.1
Q9UQ35	Q13247	SRRM2	SRSF6	0.1
Q9Y2D4	O00471	EXOC6B	EXOC5	0.1
Q8WTW3	P83436	COG1	COG7	0.1
Q9NV70	O00471	EXOC1	EXOC5	0.1
P62829	P62244	RPL23	RPS15A	0.1
O60645	O00471	EXOC3	EXOC5	0.1
O75964	P22695	ATP5L	UQCRC2	0.1
Q15050	Q9H7B2	RRS1	RPF2	0.1
Q14498	P08621	RBM39	SNRNP70	0.1
Q8WXA9	P08621	SREK1	SNRNP70	0.1
Q92558	Q9Y6W5	WASF1	WASF2	0.1
P42766	P62244	RPL35	RPS15A	0.1
Q13823	Q9H7B2	GNL2	RPF2	0.1
Q9BXB4	Q96SU4	OSBPL11	OSBPL9	0.1
Q9Y2V7	Q9UP83	COG6	COG5	0.1
Q9ULU4	Q8N1G0	ZMYND8	ZNF687	0.1
P30049	P24539	ATP5D	ATP5F1	0.1
Q9BUE0	Q9BWU1	MED18	CDK19	0.1
P05388	P08238	RPLP0	HSP90AB1	0.1
Q92922	Q92785	SMARCC1	DPF2	0.1
Q96NB3	Q9HCS7	ZNF830	XAB2	0.1
Q9Y221	Q9HAN9	NIP7	NMNAT1	0.1
Q9NRG0	Q9NRF9	CHRAC1	POLE3	0.1
Q9NVC6	Q9UHV7	MED17	MED13	0.1
P09884	Q9NRF9	POLA1	POLE3	0.1
Q93074	Q9UHV7	MED12	MED13	0.1
Q9NZM4	Q92782	GLTSCR1	DPF1	0.1
Q9BYD1	Q9NP92	MRPL13	MRPS30	0.1
P50914	P62906	RPL14	RPL10A	0.1
Q96G25	Q9UHV7	MED8	MED13	0.1
O94979	P55735	SEC31A	SEC13	0.1
P46777	P47914	RPL5	RPL29	0.1
O95602	O15446	POLR1A	CD3EAP	0.1
Q9H8M2	Q4VC05	BRD9	BCL7A	0.1
Q99613	P60228	EIF3C	EIF3E	0.1
Q8WUZ0	Q4VC05	BCL7C	BCL7A	0.1
Q14152	P60228	EIF3A	EIF3E	0.1
Q03701	Q9NZM5	CEBPZ	GLTSCR2	0.1
O00399	O75935	DCTN6	DCTN3	0.1
Q13347	O15371	EIF3I	EIF3D	0.1
P20930	Q08188	FLG	TGM3	0.1
Q15050	Q9H7E9	RRS1	C8orf33	0.1
Q9NVD7	Q15404	PARVA	RSU1	0.1
P39023	P61927	RPL3	RPL37	0.1
Q9H116	Q9BRT6	GZF1	LLPH	0.1
O14979	P14866	HNRNPDL	HNRNPL	0.1
Q9H7B2	Q9BRT6	RPF2	LLPH	0.1
P84098	P61927	RPL19	RPL37	0.1
Q9UJX6	Q9UJX2	ANAPC2	CDC23	0.1
Q15056	P14866	EIF4H	HNRNPL	0.1
O14497	Q92785	ARID1A	DPF2	0.1
Q9H0U6	P49406	MRPL18	MRPL19	0.1
P39060	Q8IWF2	COL18A1	FOXRED2	0.1
Q9Y676	Q9BYN8	MRPS18B	MRPS26	0.1
Q13200	P55036	PSMD2	PSMD4	0.1
P62913	P62906	RPL11	RPL10A	0.1
Q9BRD0	Q9NVN8	BUD13	GNL3L	0.1
P78345	O75818	RPP38	RPP40	0.1
O95059	O75818	RPP14	RPP40	0.1
P16104	Q9UNX3	H2AFX	RPL26L1	0.1
Q9UP83	P83436	COG5	COG7	0.1
P48444	O14579	ARCN1	COPE	0.1
Q96G03	P78417	PGM2	GSTO1	0.1
P00505	Q01469	GOT2	FABP5	0.1
Q9Y333	Q9Y4Z0	LSM2	LSM4	0.1
Q8WUB8	P51531	PHF10	SMARCA2	0.1
O14972	Q9H0A8	DSCR3	COMMD4	0.1
Q86X83	Q9H0A8	COMMD2	COMMD4	0.1
Q9NPD3	Q06265	EXOSC4	EXOSC9	0.1
Q07866	Q12840	KLC1	KIF5A	0.1
Q9H814	Q9UKD2	PHAX	MRTO4	0.1
Q9BQ39	Q9UKD2	DDX50	MRTO4	0.1
P46783	Q9H0S4	RPS10	DDX47	0.1
Q8WUZ0	Q6STE5	BCL7C	SMARCD3	0.1
Q96JB2	Q8WTW3	COG3	COG1	0.1
Q13835	Q5VU13	PKP1	VSIG8	0.1
P61266	P13591	STX1B	NCAM1	0.1
P27635	P42677	RPL10	RPS27	0.1
O14497	Q96GM5	ARID1A	SMARCD1	0.1
P46778	P42677	RPL21	RPS27	0.1
O95400	O60828	CD2BP2	PQBP1	0.1
Q9UHA4	Q96GS4	LAMTOR3	BORCS6	0.1
Q8NFD5	Q12824	ARID1B	SMARCB1	0.1
Q16658	P21291	FSCN1	CSRP1	0.1
Q96SB8	Q8IY18	SMC6	SMC5	0.1
Q9NQS1	Q5VW36	AVEN	FOCAD	0.1
Q9BTT4	Q9P086	MED10	MED11	0.1
P62753	P62277	RPS6	RPS13	0.1
P62910	P62277	RPL32	RPS13	0.1
P62269	P62277	RPS18	RPS13	0.1
Q9UKZ1	Q9UIV1	CNOT11	CNOT7	0.1
Q6P1J9	Q14498	CDC73	RBM39	0.1
Q9BUE0	Q9NX70	MED18	MED29	0.1
Q9H204	Q9NX70	MED28	MED29	0.1
P39023	P30050	RPL3	RPL12	0.1
Q8WUZ0	Q8NFD5	BCL7C	ARID1B	0.1
O14497	Q8NFD5	ARID1A	ARID1B	0.1
P46778	P62854	RPL21	RPS26	0.1
P62081	P37108	RPS7	SRP14	0.1
P62140	P63261	PPP1CB	ACTG1	0.1
Q8WUB8	Q86U86	PHF10	PBRM1	0.1
P46778	P62753	RPL21	RPS6	0.1
Q9NQT4	Q9NPD3	EXOSC5	EXOSC4	0.1
P62263	P83731	RPS14	RPL24	0.1
Q96DV4	Q8TAE8	MRPL38	GADD45GIP1	0.1
P16989	O95793	YBX3	STAU1	0.1
Q9UJX5	Q13042	ANAPC4	CDC16	0.1
P62847	P61254	RPS24	RPL26	0.1
P63173	P61254	RPL38	RPL26	0.1
Q9NV70	Q9Y2D4	EXOC1	EXOC6B	0.1
Q9UNX3	P61254	RPL26L1	RPL26	0.1
Q9H0E3	O75446	SAP130	SAP30	0.1
Q9NYL9	Q13045	TMOD3	FLII	0.1
Q9UBW8	Q9BT78	COPS7A	COPS4	0.1
P50914	P62829	RPL14	RPL23	0.1
Q96MG7	Q8WV22	NSMCE3	NSMCE1	0.1
Q9UBI1	Q9NX08	COMMD3	COMMD8	0.1
Q9H204	Q96RN5	MED28	MED15	0.1
P62424	P62917	RPL7A	RPL8	0.1
Q96KQ7	O95785	EHMT2	WIZ	0.1
P52701	O75400	MSH6	PRPF40A	0.1
Q9UJX5	P30260	ANAPC4	CDC27	0.1
Q9BQ39	Q969S3	DDX50	ZNF622	0.1
P78362	Q969S3	SRPK2	ZNF622	0.1
P61247	P62829	RPS3A	RPL23	0.1
P48444	P53621	ARCN1	COPA	0.1
Q9NVD7	P48059	PARVA	LIMS1	0.1
O60244	Q9ULK4	MED14	MED23	0.1
P55084	P27824	HADHB	CANX	0.1
P22830	Q9ULQ0	FECH	STRIP2	0.1
P60866	P26373	RPS20	RPL13	0.1
P35232	P48047	PHB	ATP5O	0.1
O15318	Q9HCN4	POLR3G	GPN1	0.1
Q9UKF6	Q9C0J8	CPSF3	WDR33	0.1
O75586	Q9H944	MED6	MED20	0.1
P12236	P26373	SLC25A6	RPL13	0.1
Q6P2C8	Q9H944	MED27	MED20	0.1
Q96FV9	Q96J01	THOC1	THOC3	0.1
P46778	P49411	RPL21	TUFM	0.1
Q9Y6W5	Q8IZP0	WASF2	ABI1	0.1
P62995	Q9NQ29	TRA2B	LUC7L	0.1
Q99547	Q96B26	MPHOSPH6	EXOSC8	0.1
Q9NQT5	Q96B26	EXOSC3	EXOSC8	0.1
O75694	P37198	NUP155	NUP62	0.1
P28062	Q99436	PSMB8	PSMB7	0.1
P84077	P07864	ARF1	LDHC	0.1
Q16143	Q9UHK0	SNCB	NUFIP1	0.1
P22676	Q9UHK0	CALB2	NUFIP1	0.1
Q6PK04	Q49A26	CCDC137	GLYR1	0.1
Q9H8H2	Q49A26	DDX31	GLYR1	0.1
Q9UNP9	Q96NB3	PPIE	ZNF830	0.1
Q4KMQ1	P27482	TPRN	CALML3	0.1
Q96GM5	Q92922	SMARCD1	SMARCC1	0.1
Q9UBW8	Q9UNS2	COPS7A	COPS3	0.1
P22087	Q9Y2X3	FBL	NOP58	0.1
P46778	P27797	RPL21	CALR	0.1
Q2NL82	Q9NR30	TSR1	DDX21	0.1
Q9BRJ6	Q9NR30	C7orf50	DDX21	0.1
Q13615	Q9NYA4	MTMR3	MTMR4	0.1
O95644	P48454	NFATC1	PPP3CC	0.1
Q9UBP9	Q9NSY1	GULP1	BMP2K	0.1
O43852	Q15293	CALU	RCN1	0.1
P04920	Q8NB49	SLC4A2	ATP11C	0.1
Q92905	Q9BT78	COPS5	COPS4	0.1
O43847	O00629	NRDC	KPNA4	0.1
Q99519	Q99666	NEU1	RGPD6	0.1
P09661	O75475	SNRPA1	PSIP1	0.1
Q8IYB3	P84103	SRRM1	SRSF3	0.1
Q9UBQ5	Q7L2H7	EIF3K	EIF3M	0.1
Q8TAG9	O60645	EXOC6	EXOC3	0.1
Q6I9Y2	Q8NI27	THOC7	THOC2	0.1
Q13769	Q8NI27	THOC5	THOC2	0.1
Q13347	Q9Y262	EIF3I	EIF3L	0.1
Q9Y291	O75616	MRPS33	ERAL1	0.1
Q99547	Q9NQT5	MPHOSPH6	EXOSC3	0.1
Q9NYV6	P62875	RRN3	POLR2L	0.1
Q8NBT2	Q9HBM1	SPC24	SPC25	0.1
Q15428	Q9Y3B4	SF3A2	SF3B6	0.1
Q7L5N1	Q92905	COPS6	COPS5	0.1
Q96C24	Q8N398	SYTL4	VWA5B2	0.1
O43236	Q99719	SEPT4	SEPT5	0.1
P16615	P36542	ATP2A2	ATP5C1	0.1
P28066	P25786	PSMA5	PSMA1	0.1
Q86VX2	Q7Z4G1	COMMD7	COMMD6	0.1
Q15428	Q9ULR0	SF3A2	ISY1	0.1
P50914	P62269	RPL14	RPS18	0.1
P12270	O75643	TPR	SNRNP200	0.1
Q86VM9	Q9NYF8	ZC3H18	BCLAF1	0.1
P46776	P35268	RPL27A	RPL22	0.1
P50914	P35268	RPL14	RPL22	0.1
Q9Y2R9	Q96EY7	MRPS7	PTCD3	0.1
Q969Q0	P10412	RPL36AL	HIST1H1E	0.1
P57678	Q9UHI6	GEMIN4	DDX20	0.1
Q9UJX5	Q9BS18	ANAPC4	ANAPC13	0.1
Q9BUE0	Q9BTT4	MED18	MED10	0.1
Q07020	P46778	RPL18	RPL21	0.1
Q92759	Q13889	GTF2H4	GTF2H3	0.1
Q8NFC6	P61964	BOD1L1	WDR5	0.1
Q9NPI1	Q9BZK7	BRD7	TBL1XR1	0.1
O15379	Q9BZK7	HDAC3	TBL1XR1	0.1
P16401	P10412	HIST1H1B	HIST1H1E	0.1
P50914	P46776	RPL14	RPL27A	0.1
P78310	P07948	CXADR	LYN	0.1
P18077	Q9Y3U8	RPL35A	RPL36	0.1
P46776	Q9Y3U8	RPL27A	RPL36	0.1
Q8IYB3	P62995	SRRM1	TRA2B	0.1
Q15287	P62995	RNPS1	TRA2B	0.1
P16403	P10412	HIST1H1C	HIST1H1E	0.1
Q5T200	Q15007	ZC3H13	WTAP	0.1
Q07020	P18124	RPL18	RPL7	0.1
P46778	P18124	RPL21	RPL7	0.1
P46776	P18124	RPL27A	RPL7	0.1
O75586	Q9H204	MED6	MED28	0.1
P37837	P49773	TALDO1	HINT1	0.1
O60353	P56199	FZD6	ITGA1	0.1
Q7L5N1	Q9BT78	COPS6	COPS4	0.1
Q15528	Q9NWA0	MED22	MED9	0.1
Q8NBT2	O14777	SPC24	NDC80	0.1
Q9H307	Q7L4I2	PNN	RSRC2	0.1
Q05DH4	Q8N612	FAM160A1	FAM160A2	0.1
Q9UHV7	Q9NWA0	MED13	MED9	0.1
Q07020	P40429	RPL18	RPL13A	0.1
Q02543	P40429	RPL18A	RPL13A	0.1
Q9NVC6	Q9NWA0	MED17	MED9	0.1
O95983	O94776	MBD3	MTA2	0.1
P46778	P62979	RPL21	RPS27A	0.1
P24863	Q9NWA0	CCNC	MED9	0.1
P62269	P62979	RPS18	RPS27A	0.1
Q9H9H4	Q96EY5	VPS37B	MVB12A	0.1
Q6ZVX7	Q16610	NCCRP1	ECM1	0.1
Q71F56	Q9NWA0	MED13L	MED9	0.1
Q9P086	Q9NWA0	MED11	MED9	0.1
Q86X83	Q9P000	COMMD2	COMMD9	0.1
P18124	P62424	RPL7	RPL7A	0.1
P42766	P62424	RPL35	RPL7A	0.1
Q6P2C8	Q9NWA0	MED27	MED9	0.1
Q9BTT4	Q9NWA0	MED10	MED9	0.1
Q96G25	Q9NWA0	MED8	MED9	0.1
Q9BUE0	Q9NWA0	MED18	MED9	0.1
O14972	Q86X83	DSCR3	COMMD2	0.1
Q96ME7	Q6DKI1	ZNF512	RPL7L1	0.1
Q9BVP2	Q6DKI1	GNL3	RPL7L1	0.1
Q96G25	Q13503	MED8	MED21	0.1
Q6ZVX7	Q8WVV4	NCCRP1	POF1B	0.1
Q14141	Q15019	SEPT6	SEPT2	0.1
P43686	Q13200	PSMC4	PSMD2	0.1
Q9H204	O60244	MED28	MED14	0.1
Q9Y2T2	O14617	AP3M1	AP3D1	0.1
P22694	P17612	PRKACB	PRKACA	0.1
P48735	O75874	IDH2	IDH1	0.1
Q12904	P41252	AIMP1	IARS	0.1
Q9H6S0	O43818	YTHDC2	RRP9	0.1
P60900	P25788	PSMA6	PSMA3	0.1
Q9NZM5	Q6DKI1	GLTSCR2	RPL7L1	0.1
Q9BYN8	Q6DKI1	MRPS26	RPL7L1	0.1
Q96DE5	Q9UJX6	ANAPC16	ANAPC2	0.1
O60925	Q99471	PFDN1	PFDN5	0.1
Q13098	Q9UBW8	GPS1	COPS7A	0.1
Q6XQN6	Q86V21	NAPRT	AACS	0.1
Q03701	Q6DKI1	CEBPZ	RPL7L1	0.1
Q49A26	Q6DKI1	GLYR1	RPL7L1	0.1
Q1ED39	Q6DKI1	KNOP1	RPL7L1	0.1
Q15397	Q6DKI1	PUM3	RPL7L1	0.1
Q9H8H2	Q6DKI1	DDX31	RPL7L1	0.1
P36578	P26373	RPL4	RPL13	0.1
Q13042	Q8NHZ8	CDC16	CDC26	0.1
Q9NVC6	O75448	MED17	MED24	0.1
O95900	Q96GC5	TRUB2	MRPL48	0.1
Q9H944	Q9NVC6	MED20	MED17	0.1
Q13503	Q9NVC6	MED21	MED17	0.1
O60244	Q9NVC6	MED14	MED17	0.1
P49754	Q9H269	VPS41	VPS16	0.1
P35998	O00231	PSMC2	PSMD11	0.1
Q7Z7F7	Q96GC5	MRPL55	MRPL48	0.1
P67809	P62899	YBX1	RPL31	0.1
Q8NFC6	Q9UBL3	BOD1L1	ASH2L	0.1
Q9Y676	P82932	MRPS18B	MRPS6	0.1
Q9H944	Q9Y2X0	MED20	MED16	0.1
Q5SRE5	Q92621	NUP188	NUP205	0.1
P46776	P27635	RPL27A	RPL10	0.1
Q96G25	Q93074	MED8	MED12	0.1
Q14197	Q9BYD3	MRPL58	MRPL4	0.1
Q9NPJ6	Q9NVC6	MED4	MED17	0.1
P08559	O75964	PDHA1	ATP5L	0.1
Q92973	O14787	TNPO1	TNPO2	0.1
Q9UJX3	Q9H1A4	ANAPC7	ANAPC1	0.1
Q9Y3B2	Q01780	EXOSC1	EXOSC10	0.1
Q02543	P84098	RPL18A	RPL19	0.1
Q13868	Q01780	EXOSC2	EXOSC10	0.1
P43686	P35998	PSMC4	PSMC2	0.1
Q9NX65	Q53GI3	ZSCAN32	ZNF394	0.1
O43809	Q8N684	NUDT21	CPSF7	0.1
Q9UBQ5	Q99613	EIF3K	EIF3C	0.1
O60216	Q14683	RAD21	SMC1A	0.1
Q9BVP2	Q9BYG3	GNL3	NIFK	0.1
Q7L2H7	Q99613	EIF3M	EIF3C	0.1
Q96B26	Q9Y3B2	EXOSC8	EXOSC1	0.1
Q9Y262	Q99613	EIF3L	EIF3C	0.1
Q9UFC0	O43913	LRWD1	ORC5	0.1
P52789	Q9Y570	HK2	PPME1	0.1
Q9H2M9	Q15042	RAB3GAP2	RAB3GAP1	0.1
Q16623	P21579	STX1A	SYT1	0.1
Q9H944	Q9NPJ6	MED20	MED4	0.1
P62910	P16401	RPL32	HIST1H1B	0.1
P61163	Q9UJW0	ACTR1A	DCTN4	0.1
Q969Q0	P16401	RPL36AL	HIST1H1B	0.1
Q969G3	Q02880	SMARCE1	TOP2B	0.1
Q99547	Q5RKV6	MPHOSPH6	EXOSC6	0.1
Q9NPD3	Q5RKV6	EXOSC4	EXOSC6	0.1
Q9UNS2	P61201	COPS3	COPS2	0.1
P61758	O15212	VBP1	PFDN6	0.1
P42766	P63173	RPL35	RPL38	0.1
P62241	P61313	RPS8	RPL15	0.1
Q9H9Y6	Q9Y2S0	POLR1B	POLR1D	0.1
Q13740	Q08722	ALCAM	CD47	0.1
O75586	Q9NPJ6	MED6	MED4	0.1
Q6PI98	Q8NBZ0	INO80C	INO80E	0.1
P62249	P46777	RPS16	RPL5	0.1
Q8TAE8	Q9P0M9	GADD45GIP1	MRPL27	0.1
P62263	P63173	RPS14	RPL38	0.1
P0C1Z6	Q8NBZ0	TFPT	INO80E	0.1
Q99733	P46777	NAP1L4	RPL5	0.1
P83731	P63173	RPL24	RPL38	0.1
P62917	P46777	RPL8	RPL5	0.1
Q9H981	Q8NBZ0	ACTR8	INO80E	0.1
P61353	P63173	RPL27	RPL38	0.1
Q12769	Q96SK2	NUP160	TMEM209	0.1
O14715	Q96SK2	RGPD8	TMEM209	0.1
O00487	P51665	PSMD14	PSMD7	0.1
Q9P015	Q9BYD3	MRPL15	MRPL4	0.1
P00390	P09211	GSR	GSTP1	0.1
Q8TDN6	Q15050	BRIX1	RRS1	0.1
Q9H4G4	P17677	GLIPR2	GAP43	0.1
P28066	P28072	PSMA5	PSMB6	0.1
Q7L2E3	Q14684	DHX30	RRP1B	0.1
Q13427	Q13523	PPIG	PRPF4B	0.1
Q9H981	Q9H9F9	ACTR8	ACTR5	0.1
P39023	Q00325	RPL3	SLC25A3	0.1
P83731	Q00325	RPL24	SLC25A3	0.1
Q9BZD4	Q96IY1	NUF2	NSL1	0.1
P50750	O60563	CDK9	CCNT1	0.1
P61764	P17600	STXBP1	SYN1	0.1
Q96EY7	P82650	PTCD3	MRPS22	0.1
Q9BTT4	Q15528	MED10	MED22	0.1
Q16718	P49821	NDUFA5	NDUFV1	0.1
Q14498	Q7L014	RBM39	DDX46	0.1
Q92925	Q9NPI1	SMARCD2	BRD7	0.1
Q01130	Q16629	SRSF2	SRSF7	0.1
P61313	Q00325	RPL15	SLC25A3	0.1
Q9UHD8	Q16181	SEPT9	SEPT7	0.1
O75528	Q92831	TADA3	KAT2B	0.1
Q13596	O60749	SNX1	SNX2	0.1
P12236	Q00325	SLC25A6	SLC25A3	0.1
Q96GM5	O96019	SMARCD1	ACTL6A	0.1
P20042	O75934	EIF2S2	BCAS2	0.1
Q96NB3	O60306	ZNF830	AQR	0.1
P62277	P61353	RPS13	RPL27	0.1
Q15776	O95625	ZKSCAN8	ZBTB11	0.1
Q567U6	O60826	CCDC93	CCDC22	0.1
P49207	Q00325	RPL34	SLC25A3	0.1
P62913	P26373	RPL11	RPL13	0.1
P00505	P40926	GOT2	MDH2	0.1
Q9UBI1	O60826	COMMD3	CCDC22	0.1
Q9H307	Q16629	PNN	SRSF7	0.1
P14550	P00390	AKR1A1	GSR	0.1
O15381	Q6DKI1	NVL	RPL7L1	0.05
O60907	Q9BZK7	TBL1X	TBL1XR1	0.05
Q9NQW6	Q16181	ANLN	SEPT7	0.05
Q9NW08	O14802	POLR3B	POLR3A	0.05
P42677	P10412	RPS27	HIST1H1E	0.05
Q53GI3	P17029	ZNF394	ZKSCAN1	0.05
P08238	P55884	HSP90AB1	EIF3B	0.05
Q8IY57	Q99496	YAF2	RNF2	0.05
Q9P2E5	Q495W5	CHPF2	FUT11	0.05
Q12824	Q68CP9	SMARCB1	ARID2	0.05
Q9UEG4	Q6DKI1	ZNF629	RPL7L1	0.05
O00541	P10412	PES1	HIST1H1E	0.05
Q9UIW2	Q495W5	PLXNA1	FUT11	0.05
O96000	O00217	NDUFB10	NDUFS8	0.05
Q9H116	Q6DKI1	GZF1	RPL7L1	0.05
P60981	O00244	DSTN	ATOX1	0.05
Q5T3J3	Q92830	LRIF1	KAT2A	0.05
Q8N5N7	Q13405	MRPL50	MRPL49	0.05
Q9NV31	Q6DKI1	IMP3	RPL7L1	0.05
Q969G3	Q68CP9	SMARCE1	ARID2	0.05
Q8WV22	Q9NXX6	NSMCE1	NSMCE4A	0.05
Q96MF7	Q9NXX6	NSMCE2	NSMCE4A	0.05
Q14203	Q9UJW0	DCTN1	DCTN4	0.05
Q13620	Q13619	CUL4B	CUL4A	0.05
Q13503	Q9NWA0	MED21	MED9	0.05
Q9NX70	Q9NWA0	MED29	MED9	0.05
Q92558	Q9Y2A7	WASF1	NCKAP1	0.05
O75575	O14802	CRCP	POLR3A	0.05
P25789	P28070	PSMA4	PSMB4	0.05
P29992	P06241	GNA11	FYN	0.05
Q9NXF1	Q9H4L4	TEX10	SENP3	0.05
Q96RN5	Q9NWA0	MED15	MED9	0.05
Q8NFD5	Q68CP9	ARID1B	ARID2	0.05
Q9BQ95	O00217	ECSIT	NDUFS8	0.05
Q9Y2X0	Q9NWA0	MED16	MED9	0.05
Q9NPJ6	Q9NWA0	MED4	MED9	0.05
Q9BQE9	Q9BZK7	BCL7B	TBL1XR1	0.05
A0JLT2	Q9NWA0	MED19	MED9	0.05
Q92782	Q9BZK7	DPF1	TBL1XR1	0.05
Q86U86	Q68CP9	PBRM1	ARID2	0.05
Q15532	Q68CP9	SS18	ARID2	0.05
O75448	Q9NWA0	MED24	MED9	0.05
O15160	O14802	POLR1C	POLR3A	0.05
Q9Y5K5	Q8NBZ0	UCHL5	INO80E	0.05
P63010	O95782	AP2B1	AP2A1	0.05
Q9Y3S1	Q9BYP7	WNK2	WNK3	0.05
Q9H9F9	Q8NBZ0	ACTR5	INO80E	0.05
Q15776	Q6DKI1	ZKSCAN8	RPL7L1	0.05
Q9GZR2	Q6DKI1	REXO4	RPL7L1	0.05
Q8TAE8	Q8N5N7	GADD45GIP1	MRPL50	0.05
Q8WU68	Q13523	U2AF1L4	PRPF4B	0.05
Q13595	Q9NYF8	TRA2A	BCLAF1	0.05
O00399	Q9UJW0	DCTN6	DCTN4	0.05
P42262	Q16143	GRIA2	SNCB	0.05
P48643	P49368	CCT5	CCT3	0.05
P50991	P49368	CCT4	CCT3	0.05
P22676	Q16143	CALB2	SNCB	0.05
Q9UM13	Q9H1A4	ANAPC10	ANAPC1	0.05
Q01201	Q15653	RELB	NFKBIB	0.05
Q92747	O15144	ARPC1A	ARPC2	0.05
Q9UI10	Q13144	EIF2B4	EIF2B5	0.05
Q9BQG0	Q9NVP1	MYBBP1A	DDX18	0.05
Q9BYD3	Q8N5N7	MRPL4	MRPL50	0.05
Q96DV4	Q8N5N7	MRPL38	MRPL50	0.05
P48552	Q9P0K8	NRIP1	FOXJ2	0.05
P35250	P40938	RFC2	RFC3	0.05
Q12860	Q01484	CNTN1	ANK2	0.05
Q9NVS2	Q86TS9	MRPS18A	MRPL52	0.05
P50914	P10412	RPL14	HIST1H1E	0.05
Q99460	P62333	PSMD1	PSMC6	0.05
P08559	P11177	PDHA1	PDHB	0.05
O43837	P51553	IDH3B	IDH3G	0.05
Q69YN4	Q75N03	KIAA1429	CBLL1	0.05
O15381	O95625	NVL	ZBTB11	0.05
Q9BYN8	O95625	MRPS26	ZBTB11	0.05
Q9H9Y6	P62875	POLR1B	POLR2L	0.05
Q9UK41	Q99816	VPS28	TSG101	0.05
Q9BYD6	Q86TS9	MRPL1	MRPL52	0.05
P26038	P15311	MSN	EZR	0.05
Q9NWB6	Q9NYF8	ARGLU1	BCLAF1	0.05
Q15287	Q9NYF8	RNPS1	BCLAF1	0.05
P62851	P10412	RPS25	HIST1H1E	0.05
Q96EY5	Q99816	MVB12A	TSG101	0.05
Q01484	P11137	ANK2	MAP2	0.05
Q92782	Q68CP9	DPF1	ARID2	0.05
Q8TAG9	Q96KP1	EXOC6	EXOC2	0.05
O00471	Q96KP1	EXOC5	EXOC2	0.05
P62917	P61927	RPL8	RPL37	0.05
P62854	P61927	RPS26	RPL37	0.05
Q6P587	Q16798	FAHD1	ME3	0.05
P50613	P15927	CDK7	RPA2	0.05
O94763	Q9NVU0	URI1	POLR3E	0.05
P82930	P82932	MRPS34	MRPS6	0.05
Q9UJW0	P42025	DCTN4	ACTR1B	0.05
P62910	P10412	RPL32	HIST1H1E	0.05
Q9UBQ0	Q96QK1	VPS29	VPS35	0.05
Q92665	P82932	MRPS31	MRPS6	0.05
Q92993	O43257	KAT5	ZNHIT1	0.05
Q9Y399	P82932	MRPS2	MRPS6	0.05
P35249	P40937	RFC4	RFC5	0.05
Q96D71	Q0JRZ9	REPS1	FCHO2	0.05
P23246	P14866	SFPQ	HNRNPL	0.05
Q99729	P14866	HNRNPAB	HNRNPL	0.05
P62081	Q9BQ67	RPS7	GRWD1	0.05
Q2NL82	Q9BQ67	TSR1	GRWD1	0.05
Q05BQ5	Q15906	MBTD1	VPS72	0.05
P51665	O00231	PSMD7	PSMD11	0.05
Q9GZN1	Q15906	ACTR6	VPS72	0.05
Q02539	P10412	HIST1H1A	HIST1H1E	0.05
Q9H204	Q9NWA0	MED28	MED9	0.05
P62891	P26373	RPL39	RPL13	0.05
Q9H228	Q9NXB9	S1PR5	ELOVL2	0.05
Q9P206	Q8IZP0	KIAA1522	ABI1	0.05
P05141	Q00325	SLC25A5	SLC25A3	0.05
P18124	P62841	RPL7	RPS15	0.05
P83731	P62906	RPL24	RPL10A	0.05
P62891	Q00325	RPL39	SLC25A3	0.05
P27824	P62906	CANX	RPL10A	0.05
P50914	Q00325	RPL14	SLC25A3	0.05
Q969Q0	Q00325	RPL36AL	SLC25A3	0.05
P29992	P62879	GNA11	GNB2	0.05
P53680	Q9NSY1	AP2S1	BMP2K	0.05
P36578	Q00325	RPL4	SLC25A3	0.05
P55084	Q00325	HADHB	SLC25A3	0.05
Q13283	Q9UN86	G3BP1	G3BP2	0.05
Q9Y2A7	Q8IZP0	NCKAP1	ABI1	0.05
O95467	P62879	GNAS	GNB2	0.05
P60866	P62906	RPS20	RPL10A	0.05
Q96F07	Q8IZP0	CYFIP2	ABI1	0.05
Q8WUW1	Q8IZP0	BRK1	ABI1	0.05
Q96HA7	Q6ZRQ5	TONSL	MMS22L	0.05
Q15424	Q14683	SAFB	SMC1A	0.05
P20648	Q9UHK0	ATP4A	NUFIP1	0.05
Q9NUL3	Q14684	STAU2	RRP1B	0.05
Q9NV31	Q14684	IMP3	RRP1B	0.05
Q9UEG4	Q14684	ZNF629	RRP1B	0.05
P18077	P62906	RPL35A	RPL10A	0.05
Q9HBI1	Q13418	PARVB	ILK	0.05
Q7RTV0	Q9BWJ5	PHF5A	SF3B5	0.05
P46776	P62906	RPL27A	RPL10A	0.05
Q9Y3U8	P62906	RPL36	RPL10A	0.05
O00571	Q09161	DDX3X	NCBP1	0.05
P28066	Q99436	PSMA5	PSMB7	0.05
Q9P2E9	P62906	RRBP1	RPL10A	0.05
P48059	Q15404	LIMS1	RSU1	0.05
Q9HCE1	Q14684	MOV10	RRP1B	0.05
Q9P289	O00506	STK26	STK25	0.05
Q07864	Q9NRF9	POLE	POLE3	0.05
Q9BUL8	O00506	PDCD10	STK25	0.05
P60900	Q99436	PSMA6	PSMB7	0.05
P47914	O75607	RPL29	NPM3	0.05
Q9NYB9	Q8IZP0	ABI2	ABI1	0.05
P25705	P62750	ATP5A1	RPL23A	0.05
P17987	P50991	TCP1	CCT4	0.05
P62917	Q00325	RPL8	SLC25A3	0.05
P62081	P16989	RPS7	YBX3	0.05
O75964	Q00325	ATP5L	SLC25A3	0.05
Q9Y5P8	Q9ULQ0	PPP2R3B	STRIP2	0.05
P84098	P26373	RPL19	RPL13	0.05
P61313	P26373	RPL15	RPL13	0.05
P62277	P26373	RPS13	RPL13	0.05
P40429	P26373	RPL13A	RPL13	0.05
P84098	Q00325	RPL19	SLC25A3	0.05
P62910	P26373	RPL32	RPL13	0.05
P62269	P26373	RPS18	RPL13	0.05
P46776	Q02878	RPL27A	RPL6	0.05
Q9Y3U8	Q02878	RPL36	RPL6	0.05
P62851	P26373	RPS25	RPL13	0.05
P62753	Q02878	RPS6	RPL6	0.05
P39019	P26373	RPS19	RPL13	0.05
Q07020	P26373	RPL18	RPL13	0.05
O76021	P16989	RSL1D1	YBX3	0.05
O75586	Q9ULK4	MED6	MED23	0.05
P27797	Q00325	CALR	SLC25A3	0.05
Q14686	Q6ZW49	NCOA6	PAXIP1	0.05
P11802	P42772	CDK4	CDKN2B	0.05
Q12788	Q96P11	TBL3	NSUN5	0.05
P78371	P50991	CCT2	CCT4	0.05
Q9Y224	Q92499	C14orf166	DDX1	0.05
P50990	P50991	CCT8	CCT4	0.05
O14639	Q96FS4	ABLIM1	SIPA1	0.05
Q9UBL3	Q6ZW49	ASH2L	PAXIP1	0.05
Q9UNX4	Q96P11	WDR3	NSUN5	0.05
Q14498	Q9UHX1	RBM39	PUF60	0.05
P62269	Q00325	RPS18	SLC25A3	0.05
Q96GA3	Q969S3	LTV1	ZNF622	0.05
Q13895	Q969S3	BYSL	ZNF622	0.05
Q9ULP9	Q96CF2	TBC1D24	CHMP4C	0.05
P30049	Q00325	ATP5D	SLC25A3	0.05
Q99547	Q13901	MPHOSPH6	C1D	0.05
P62906	Q02878	RPL10A	RPL6	0.05
P46778	P62906	RPL21	RPL10A	0.05
P49821	O43181	NDUFV1	NDUFS4	0.05
Q9H9E3	P83436	COG4	COG7	0.05
Q5TA45	Q96HW7	INTS11	INTS4	0.05
O75367	Q8IUE6	H2AFY	HIST2H2AB	0.05
P30049	O75947	ATP5D	ATP5H	0.05
Q9BYN8	Q9H501	MRPS26	ESF1	0.05
P22695	O75947	UQCRC2	ATP5H	0.05
P24539	O75947	ATP5F1	ATP5H	0.05
P09884	Q07864	POLA1	POLE	0.05
Q9BZE4	Q9HAN9	GTPBP4	NMNAT1	0.05
Q9BSC4	Q9HAN9	NOL10	NMNAT1	0.05
P62753	P63173	RPS6	RPL38	0.05
Q9BRT6	Q9H501	LLPH	ESF1	0.05
Q9P2E9	P40939	RRBP1	HADHA	0.05
Q8WTT2	Q9H501	NOC3L	ESF1	0.05
Q9UII4	Q9H501	HERC5	ESF1	0.05
Q9BRD0	Q9H501	BUD13	ESF1	0.05
Q14201	Q14106	BTG3	TOB2	0.05
P62851	P40939	RPS25	HADHA	0.05
O00571	P38919	DDX3X	EIF4A3	0.05
Q8NEJ9	Q9H501	NGDN	ESF1	0.05
P62851	P37108	RPS25	SRP14	0.05
P62701	P37108	RPS4X	SRP14	0.05
Q8N668	Q9Y6G5	COMMD1	COMMD10	0.05
Q96NL6	O94972	SCLT1	TRIM37	0.05
Q9BRT9	Q9BRX5	GINS4	GINS3	0.05
Q86VX2	Q9Y6G5	COMMD7	COMMD10	0.05
Q14683	Q8N3U4	SMC1A	STAG2	0.05
Q13362	Q16537	PPP2R5C	PPP2R5E	0.05
Q14746	Q9UP83	COG2	COG5	0.05
Q9H9A5	Q9UIV1	CNOT10	CNOT7	0.05
Q13838	P09012	DDX39B	SNRPA	0.05
P48047	P40939	ATP5O	HADHA	0.05
Q9NZN8	Q9UIV1	CNOT2	CNOT7	0.05
P62266	P63173	RPS23	RPL38	0.05
P62280	P40939	RPS11	HADHA	0.05
P62910	P63173	RPL32	RPL38	0.05
P25705	P30050	ATP5A1	RPL12	0.05
P40939	P37108	HADHA	SRP14	0.05
Q02543	P26373	RPL18A	RPL13	0.05
Q92841	P38919	DDX17	EIF4A3	0.05
Q9UEG4	O95793	ZNF629	STAU1	0.05
P35268	P62750	RPL22	RPL23A	0.05
P46778	P40939	RPL21	HADHA	0.05
P68363	P27708	TUBA1B	CAD	0.05
O75947	P56385	ATP5H	ATP5I	0.05
P36542	P56385	ATP5C1	ATP5I	0.05
Q86W11	O14709	ZSCAN30	ZNF197	0.05
Q9UNP9	Q9HCS7	PPIE	XAB2	0.05
P40939	P62899	HADHA	RPL31	0.05
P16104	P42677	H2AFX	RPS27	0.05
Q71UM5	P42677	RPS27L	RPS27	0.05
P83731	P42677	RPL24	RPS27	0.05
O60306	Q9HCS7	AQR	XAB2	0.05
P62273	P42677	RPS29	RPS27	0.05
Q9H0U6	Q9NRX2	MRPL18	MRPL17	0.05
Q99848	P42677	EBNA1BP2	RPS27	0.05
Q9HAP6	Q6H8Q1	LIN7B	ABLIM2	0.05
P83731	P62750	RPL24	RPL23A	0.05
P62910	P62750	RPL32	RPL23A	0.05
P56181	O43181	NDUFV3	NDUFS4	0.05
Q9BRT6	P62847	LLPH	RPS24	0.05
Q9P0U4	Q15291	CXXC1	RBBP5	0.05
Q9UHV7	O75448	MED13	MED24	0.05
P55058	Q7Z7M0	PLTP	MEGF8	0.05
P62906	P61254	RPL10A	RPL26	0.05
Q8WUH2	Q8N3P4	TGFBRAP1	VPS8	0.05
Q12874	Q9BWJ5	SF3A3	SF3B5	0.05
P39023	P61254	RPL3	RPL26	0.05
P61353	P61254	RPL27	RPL26	0.05
Q13435	Q9BWJ5	SF3B2	SF3B5	0.05
Q9Y6J9	O94864	TAF6L	SUPT7L	0.05
P18077	P61254	RPL35A	RPL26	0.05
P17600	P21579	SYN1	SYT1	0.05
Q13753	P78537	LAMC2	BLOC1S1	0.05
P09471	P21579	GNAO1	SYT1	0.05
O75533	Q9BWJ5	SF3B1	SF3B5	0.05
Q4VC05	Q6STE5	BCL7A	SMARCD3	0.05
Q8WWY3	Q9BWJ5	PRPF31	SF3B5	0.05
Q8NFD5	Q6STE5	ARID1B	SMARCD3	0.05
Q15427	Q9BWJ5	SF3B4	SF3B5	0.05
P16402	P40939	HIST1H1D	HADHA	0.05
Q71UM5	Q9UNQ2	RPS27L	DIMT1	0.05
Q93074	O75448	MED12	MED24	0.05
Q14134	P07476	TRIM29	IVL	0.05
Q12972	P36873	PPP1R8	PPP1CC	0.05
Q9Y5P8	P22830	PPP2R3B	FECH	0.05
P83731	P27797	RPL24	CALR	0.05
Q13098	Q9UNS2	GPS1	COPS3	0.05
Q969G3	Q92922	SMARCE1	SMARCC1	0.05
Q9NV70	Q9UPT5	EXOC1	EXOC7	0.05
Q8TAG9	Q9UPT5	EXOC6	EXOC7	0.05
Q8WUF8	Q6PIJ6	FAM172A	FBXO38	0.05
Q9ULR0	Q96NB3	ISY1	ZNF830	0.05
Q96GM8	Q00577	TOE1	PURA	0.05
Q1ED39	Q9UEG4	KNOP1	ZNF629	0.05
Q9Y3B4	Q8WWY3	SF3B6	PRPF31	0.05
Q15428	Q8WWY3	SF3A2	PRPF31	0.05
Q7RTV0	Q8WWY3	PHF5A	PRPF31	0.05
Q9UJX4	Q8NHZ8	ANAPC5	CDC26	0.05
Q9UM13	Q8NHZ8	ANAPC10	CDC26	0.05
O75694	Q8N1F7	NUP155	NUP93	0.05
O15145	O15511	ARPC3	ARPC5	0.05
P62140	P60709	PPP1CB	ACTB	0.05
Q9NQT5	Q06265	EXOSC3	EXOSC9	0.05
Q99575	Q9BXY0	POP1	MAK16	0.05
Q9UJX6	P30260	ANAPC2	CDC27	0.05
Q14103	Q99729	HNRNPD	HNRNPAB	0.05
P62854	P62917	RPS26	RPL8	0.05
P62249	P62917	RPS16	RPL8	0.05
P18124	P62917	RPL7	RPL8	0.05
Q9Y3U8	P62917	RPL36	RPL8	0.05
O75643	Q15020	SNRNP200	SART3	0.05
Q15007	Q15020	WTAP	SART3	0.05
Q9NX70	Q96RN5	MED29	MED15	0.05
Q9BTT4	Q96RN5	MED10	MED15	0.05
Q86W42	Q96J01	THOC6	THOC3	0.05
Q71UM5	P49411	RPS27L	TUFM	0.05
P40429	P49411	RPL13A	TUFM	0.05
Q9UHD8	Q9P0V9	SEPT9	SEPT10	0.05
P50613	P18074	CDK7	ERCC2	0.05
P51946	P18074	CCNH	ERCC2	0.05
O75494	Q9NQ29	SRSF10	LUC7L	0.05
Q9Y3T9	Q13610	NOC2L	PWP1	0.05
Q9H5H4	Q13610	ZNF768	PWP1	0.05
P09914	O14879	IFIT1	IFIT3	0.05
Q86X83	Q9UBI1	COMMD2	COMMD3	0.05
Q71UM5	P16104	RPS27L	H2AFX	0.05
Q969Q0	P16104	RPL36AL	H2AFX	0.05
P19256	O00592	CD58	PODXL	0.05
P09493	P67936	TPM1	TPM4	0.05
Q9NW13	Q9BU76	RBM28	MMTAG2	0.05
Q99460	P62195	PSMD1	PSMC5	0.05
Q969Q0	Q71UM5	RPL36AL	RPS27L	0.05
P46776	Q71UM5	RPL27A	RPS27L	0.05
P46778	Q71UM5	RPL21	RPS27L	0.05
Q9P121	P13591	NTM	NCAM1	0.05
Q7Z5K2	Q9UQE7	WAPL	SMC3	0.05
P07108	Q01469	DBI	FABP5	0.05
Q8IYB3	Q8WXA9	SRRM1	SREK1	0.05
Q9UKD2	Q99575	MRTO4	POP1	0.05
P49711	Q99575	CTCF	POP1	0.05
Q1ED39	Q99575	KNOP1	POP1	0.05
Q9Y2W1	Q9UKV3	THRAP3	ACIN1	0.05
O15400	Q86Y82	STX7	STX12	0.05
Q8NFD5	Q96GM5	ARID1B	SMARCD1	0.05
Q8TAF3	O94782	WDR48	USP1	0.05
Q86U86	Q12824	PBRM1	SMARCB1	0.05
Q567U6	Q9UBI1	CCDC93	COMMD3	0.05
P00505	P51649	GOT2	ALDH5A1	0.05
Q9Y664	Q96MD2	KPTN	C12orf66	0.05
Q32MZ4	Q13045	LRRFIP1	FLII	0.05
Q92797	Q10570	SYMPK	CPSF1	0.05
P62249	P62241	RPS16	RPS8	0.05
P42766	P62241	RPL35	RPS8	0.05
P51532	Q12824	SMARCA4	SMARCB1	0.05
P11766	Q9Y281	ADH5	CFL2	0.05
O14497	Q12824	ARID1A	SMARCB1	0.05
Q9BXP5	O60828	SRRT	PQBP1	0.05
Q9H204	Q71F56	MED28	MED13L	0.05
Q9BTT0	Q9UK58	ANP32E	CCNL1	0.05
O14531	Q9BPU6	DPYSL4	DPYSL5	0.05
Q92797	Q9UKF6	SYMPK	CPSF3	0.05
O95639	Q9UKF6	CPSF4	CPSF3	0.05
O75494	Q13427	SRSF10	PPIG	0.05
Q96T58	Q13427	SPEN	PPIG	0.05
Q8WXA9	Q13427	SREK1	PPIG	0.05
Q8NFD5	Q15532	ARID1B	SS18	0.05
Q9HBM6	Q15542	TAF9B	TAF5	0.05
Q96RY7	Q9P2L0	IFT140	WDR35	0.05
P49748	O75964	ACADVL	ATP5L	0.05
P31483	P60981	TIA1	DSTN	0.05
P35754	P60981	GLRX	DSTN	0.05
P00505	P60981	GOT2	DSTN	0.05
Q9NQT4	Q01780	EXOSC5	EXOSC10	0.05
O43242	P35998	PSMD3	PSMC2	0.05
Q99575	Q9BYG3	POP1	NIFK	0.05
Q5SSJ5	Q9BYG3	HP1BP3	NIFK	0.05
Q9NPD3	Q9Y3B2	EXOSC4	EXOSC1	0.05
Q9BSC4	O15226	NOL10	NKRF	0.05
Q8WXE0	Q9UPY6	CASKIN2	WASF3	0.05
Q9Y244	P28062	POMP	PSMB8	0.05
Q14686	Q9UBL3	NCOA6	ASH2L	0.05
P11441	P46379	UBL4A	BAG6	0.05
Q6P1X5	Q9HBM6	TAF2	TAF9B	0.05
P98082	O75128	DAB2	COBL	0.05
P62266	O00541	RPS23	PES1	0.05
Q02539	O00541	HIST1H1A	PES1	0.05
O75694	Q92621	NUP155	NUP205	0.05
Q96CN7	P09211	ISOC1	GSTP1	0.05
Q9H116	Q15050	GZF1	RRS1	0.05
Q15459	O75533	SF3A1	SF3B1	0.05
P06732	Q9Y570	CKM	PPME1	0.05
P21283	P26885	ATP6V1C1	FKBP2	0.05
P82675	P82930	MRPS5	MRPS34	0.05
O15511	P61160	ARPC5	ACTR2	0.05
Q9HC84	P08311	MUC5B	CTSG	0.05
Q92620	Q13838	DHX38	DDX39B	0.05
Q9Y2V7	Q14746	COG6	COG2	0.05
Q96JB2	Q14746	COG3	COG2	0.05
Q96RN5	Q9Y2X0	MED15	MED16	0.05
Q9H204	Q9Y2X0	MED28	MED16	0.05
O75586	Q9Y2X0	MED6	MED16	0.05
Q9BUE0	Q9Y2X0	MED18	MED16	0.05
P63220	Q8IUF8	RPS21	RIOX2	0.05
Q86U86	O96019	PBRM1	ACTL6A	0.05
Q8WUB8	Q15532	PHF10	SS18	0.05
P46776	P62829	RPL27A	RPL23	0.05
Q96G25	Q15528	MED8	MED22	0.05
P19387	P62487	POLR2C	POLR2G	0.05
Q9Y657	Q9BUA3	SPIN1	C11orf84	0.05
P62269	P48047	RPS18	ATP5O	0.05
P36542	P48047	ATP5C1	ATP5O	0.05
P18124	P48047	RPL7	ATP5O	0.05
P46776	P48047	RPL27A	ATP5O	0.05
Q02543	P48047	RPL18A	ATP5O	0.05
P62995	Q13242	TRA2B	SRSF9	0.05
P62829	P27824	RPL23	CANX	0.05
P62917	P27824	RPL8	CANX	0.05
P27797	P27824	CALR	CANX	0.05
Q15046	Q9P2J5	KARS	LARS	0.05
Q12904	Q9P2J5	AIMP1	LARS	0.05
Q13155	Q9P2J5	AIMP2	LARS	0.05
O60841	P62829	EIF5B	RPL23	0.05
P83731	P62829	RPL24	RPL23	0.05
P62979	P62829	RPS27A	RPL23	0.05
Q9BTC8	Q13330	MTA3	MTA1	0.05
Q9BUE0	Q9H944	MED18	MED20	0.05
Q96G25	Q9H944	MED8	MED20	0.05
Q12824	Q9NPI1	SMARCB1	BRD7	0.05
O75306	O75489	NDUFS2	NDUFS3	0.05
P11766	P00390	ADH5	GSR	0.05
Q01844	Q15056	EWSR1	EIF4H	0.05
P16403	P16402	HIST1H1C	HIST1H1D	0.05
Q6P5R6	P16402	RPL22L1	HIST1H1D	0.05
O43768	Q96C19	ENSA	EFHD2	0.05
Q6ZN17	Q659C4	LIN28B	LARP1B	0.05
P27824	P61353	CANX	RPL27	0.05
Q9BTT4	Q9H944	MED10	MED20	0.05
P62829	P61353	RPL23	RPL27	0.05
P62249	P61353	RPS16	RPL27	0.05
P36578	P61353	RPL4	RPL27	0.05
Q9Y3U8	P61353	RPL36	RPL27	0.05
P46778	P61353	RPL21	RPL27	0.05
Q96RN5	Q9H944	MED15	MED20	0.05
Q9NX70	Q9H944	MED29	MED20	0.05
Q13601	Q5JTH9	KRR1	RRP12	0.05
Q8NFD5	Q92925	ARID1B	SMARCD2	0.05
Q9NPJ6	O75448	MED4	MED24	0.05
P05455	Q7KZF4	SSB	SND1	0.05
P62158	P07951	CALM2	TPM2	0.05
Q7RTS9	Q8TCG1	DYM	KIAA1524	0.05
P50452	P48637	SERPINB8	GSS	0.05
Q969Q0	P62269	RPL36AL	RPS18	0.05
P46776	P62269	RPL27A	RPS18	0.05
P05141	P62269	SLC25A5	RPS18	0.05
P18124	P12236	RPL7	SLC25A6	0.05
P46776	P12236	RPL27A	SLC25A6	0.05
Q9UHD8	Q14141	SEPT9	SEPT6	0.05
Q13835	Q8TF66	PKP1	LRRC15	0.05
O14972	Q567U6	DSCR3	CCDC93	0.05
Q9Y2R9	P51398	MRPS7	DAP3	0.05
P09455	Q96CN7	RBP1	ISOC1	0.05
Q6P1J9	Q8WVC0	CDC73	LEO1	0.05
Q9BXP5	P49756	SRRT	RBM25	0.05
P61266	Q9P121	STX1B	NTM	0.05
Q15648	Q6P2C8	MED1	MED27	0.05
Q8NBT2	Q6P1K2	SPC24	PMF1	0.05
Q8WX92	P18615	NELFB	NELFE	0.05
P62851	Q99733	RPS25	NAP1L4	0.05
P00505	P49773	GOT2	HINT1	0.05
Q9BQ39	Q9BQG0	DDX50	MYBBP1A	0.05
O00567	Q9BQG0	NOP56	MYBBP1A	0.05
Q2NL82	Q9BQG0	TSR1	MYBBP1A	0.05
Q9HAF1	Q96L91	MEAF6	EP400	0.05
Q9UI15	P04040	TAGLN3	CAT	0.05
Q9H0A0	Q7L2J0	NAT10	MEPCE	0.05
Q8WXF1	Q01844	PSPC1	EWSR1	0.05
P28066	P25788	PSMA5	PSMA3	0.05
P49207	Q9P2E9	RPL34	RRBP1	0.05
Q969Q0	Q9P2E9	RPL36AL	RRBP1	0.05
P84103	Q07955	SRSF3	SRSF1	0.05
Q8IYB3	Q07955	SRRM1	SRSF1	0.05
P08865	P05198	RPSA	EIF2S1	0.05
Q15648	O60244	MED1	MED14	0.05
Q9BTT4	O60244	MED10	MED14	0.05
Q9NVU7	Q15397	SDAD1	PUM3	0.05
Q6ZU15	Q9UH03	SEPT14	SEPT3	0.05
O75586	Q15648	MED6	MED1	0.05
Q15287	O75494	RNPS1	SRSF10	0.05
Q9H307	O75494	PNN	SRSF10	0.05
Q9H6S0	Q96GQ7	YTHDC2	DDX27	0.05
Q96MG7	Q96SB8	NSMCE3	SMC6	0.05
P18077	P18124	RPL35A	RPL7	0.05
P62891	P18124	RPL39	RPL7	0.05
Q9HBG6	Q8NEZ3	IFT122	WDR19	0.05
P11940	Q9Y3U8	PABPC1	RPL36	0.05
P62913	Q9Y3U8	RPL11	RPL36	0.05
P62891	P46776	RPL39	RPL27A	0.05
Q07020	P46776	RPL18	RPL27A	0.05
P28066	P25787	PSMA5	PSMA2	0.05
P11940	P18077	PABPC1	RPL35A	0.05
P62891	P18077	RPL39	RPL35A	0.05
Q9BS18	P60006	ANAPC13	ANAPC15	0.05
Q6P087	O95900	RPUSD3	TRUB2	0.05
P63220	Q12894	RPS21	IFRD2	0.05
[truncated: 435 more rows]
