# Supplementary material for: Identifying direct contacts between protein complex subunits from their conditional dependence in proteomics datasets
Source: PLoS Comput Biol. 2017 Oct 12;13(10):e1005625. doi: 10.1371/journal.pcbi.1005625 (PMC5638211; doi:10.1371/journal.pcbi.1005625)
Supplement: S1 File — PDB formatted file consisting of the structural homology models of TPRKB, TP53RK, OSGEP, LAGE3 and C14ORF142 interacting in complex. (PDB) [file pcbi.1005625.s004.pdb]

ATOM      1  N   MET A   1      35.343  64.005 123.645  1.00 57.79           N  
ATOM      2  CA  MET A   1      36.516  64.825 123.261  1.00 57.79           C  
ATOM      3  C   MET A   1      36.152  65.986 122.400  1.00 57.79           C  
ATOM      4  O   MET A   1      34.978  66.273 122.174  1.00 57.79           O  
ATOM      5  CB  MET A   1      37.584  63.960 122.564  1.00 57.79           C  
ATOM      6  CG  MET A   1      38.201  62.930 123.500  1.00 57.79           C  
ATOM      7  SD  MET A   1      39.439  61.842 122.734  1.00 57.79           S  
ATOM      8  CE  MET A   1      39.785  60.908 124.252  1.00 57.79           C  
ATOM      9  N   GLN A   2      37.173  66.693 121.873  1.00134.35           N  
ATOM     10  CA  GLN A   2      36.965  67.918 121.158  1.00134.35           C  
ATOM     11  C   GLN A   2      37.426  67.756 119.740  1.00134.35           C  
ATOM     12  O   GLN A   2      38.077  66.772 119.377  1.00134.35           O  
ATOM     13  CB  GLN A   2      37.786  69.053 121.755  1.00134.35           C  
ATOM     14  CG  GLN A   2      37.521  69.247 123.245  1.00134.35           C  
ATOM     15  CD  GLN A   2      38.602  70.157 123.801  1.00134.35           C  
ATOM     16  NE2 GLN A   2      39.523  70.624 122.913  1.00134.35           N  
ATOM     17  OE1 GLN A   2      38.631  70.448 124.994  1.00134.35           O  
ATOM     18  N   LEU A   3      37.053  68.740 118.892  1.00 57.64           N  
ATOM     19  CA  LEU A   3      37.469  68.775 117.509  1.00 57.64           C  
ATOM     20  C   LEU A   3      38.056  70.135 117.274  1.00 57.64           C  
ATOM     21  O   LEU A   3      37.507  71.136 117.746  1.00 57.64           O  
ATOM     22  CB  LEU A   3      36.315  68.590 116.521  1.00 57.64           C  
ATOM     23  CG  LEU A   3      36.721  68.622 115.034  1.00 57.64           C  
ATOM     24  CD1 LEU A   3      37.587  67.404 114.667  1.00 57.64           C  
ATOM     25  CD2 LEU A   3      35.482  68.760 114.130  1.00 57.64           C  
ATOM     26  N   THR A   4      39.186  70.219 116.550  1.00116.87           N  
ATOM     27  CA  THR A   4      39.780  71.509 116.304  1.00116.87           C  
ATOM     28  C   THR A   4      40.118  71.597 114.851  1.00116.87           C  
ATOM     29  O   THR A   4      40.320  70.583 114.181  1.00116.87           O  
ATOM     30  CB  THR A   4      41.057  71.724 117.066  1.00116.87           C  
ATOM     31  CG2 THR A   4      40.811  71.451 118.556  1.00116.87           C  
ATOM     32  OG1 THR A   4      42.058  70.851 116.567  1.00116.87           O  
ATOM     33  N   HIS A   5      40.192  72.836 114.302  1.00 61.54           N  
ATOM     34  CA  HIS A   5      40.483  72.964 112.903  1.00 61.54           C  
ATOM     35  C   HIS A   5      41.202  74.260 112.677  1.00 61.54           C  
ATOM     36  O   HIS A   5      41.100  75.190 113.476  1.00 61.54           O  
ATOM     37  CB  HIS A   5      39.190  72.972 112.052  1.00 61.54           C  
ATOM     38  CG  HIS A   5      39.388  72.563 110.628  1.00 61.54           C  
ATOM     39  CD2 HIS A   5      39.647  73.295 109.508  1.00 61.54           C  
ATOM     40  ND1 HIS A   5      39.287  71.257 110.211  1.00 61.54           N  
ATOM     41  CE1 HIS A   5      39.500  71.255 108.871  1.00 61.54           C  
ATOM     42  NE2 HIS A   5      39.720  72.470 108.401  1.00 61.54           N  
ATOM     43  N   GLN A   6      41.990  74.353 111.584  1.00101.22           N  
ATOM     44  CA  GLN A   6      42.702  75.561 111.268  1.00101.22           C  
ATOM     45  C   GLN A   6      41.799  76.438 110.458  1.00101.22           C  
ATOM     46  O   GLN A   6      40.894  75.964 109.782  1.00101.22           O  
ATOM     47  CB  GLN A   6      43.994  75.359 110.449  1.00101.22           C  
ATOM     48  CG  GLN A   6      45.119  74.639 111.212  1.00101.22           C  
ATOM     49  CD  GLN A   6      44.898  73.137 111.085  1.00101.22           C  
ATOM     50  NE2 GLN A   6      43.832  72.745 110.347  1.00101.22           N  
ATOM     51  OE1 GLN A   6      45.667  72.343 111.626  1.00101.22           O  
ATOM     52  N   LEU A   7      42.014  77.765 110.531  1.00 48.53           N  
ATOM     53  CA  LEU A   7      41.229  78.696 109.763  1.00 48.53           C  
ATOM     54  C   LEU A   7      41.724  78.661 108.355  1.00 48.53           C  
ATOM     55  O   LEU A   7      42.889  78.365 108.110  1.00 48.53           O  
ATOM     56  CB  LEU A   7      41.292  80.148 110.259  1.00 48.53           C  
ATOM     57  CG  LEU A   7      40.649  80.354 111.647  1.00 48.53           C  
ATOM     58  CD1 LEU A   7      40.728  81.821 112.104  1.00 48.53           C  
ATOM     59  CD2 LEU A   7      39.204  79.803 111.669  1.00 48.53           C  
ATOM     60  N   ASP A   8      40.836  78.963 107.400  1.00 61.19           N  
ATOM     61  CA  ASP A   8      41.183  78.836 106.014  1.00 61.19           C  
ATOM     62  C   ASP A   8      42.363  79.711 105.667  1.00 61.19           C  
ATOM     63  O   ASP A   8      43.389  79.218 105.219  1.00 61.19           O  
ATOM     64  CB  ASP A   8      40.009  79.256 105.114  1.00 61.19           C  
ATOM     65  CG  ASP A   8      40.246  78.769 103.695  1.00 61.19           C  
ATOM     66  OD1 ASP A   8      41.369  78.277 103.404  1.00 61.19           O  
ATOM     67  OD2 ASP A   8      39.298  78.882 102.881  1.00 61.19           O1-
ATOM     68  N   LEU A   9      42.215  81.035 105.841  1.00126.88           N  
ATOM     69  CA  LEU A   9      43.220  82.015 105.554  1.00126.88           C  
ATOM     70  C   LEU A   9      44.277  82.076 106.611  1.00126.88           C  
ATOM     71  O   LEU A   9      45.425  82.377 106.306  1.00126.88           O  
ATOM     72  CB  LEU A   9      42.654  83.432 105.361  1.00126.88           C  
ATOM     73  CG  LEU A   9      41.769  83.562 104.103  1.00126.88           C  
ATOM     74  CD1 LEU A   9      42.576  83.259 102.835  1.00126.88           C  
ATOM     75  CD2 LEU A   9      40.490  82.710 104.225  1.00126.88           C  
ATOM     76  N   PHE A  10      43.902  81.854 107.888  1.00159.04           N  
ATOM     77  CA  PHE A  10      44.862  82.022 108.942  1.00159.04           C  
ATOM     78  C   PHE A  10      45.124  80.673 109.551  1.00159.04           C  
ATOM     79  O   PHE A  10      44.365  80.215 110.399  1.00159.04           O  
ATOM     80  CB  PHE A  10      44.338  82.911 110.072  1.00159.04           C  
ATOM     81  CG  PHE A  10      43.986  84.237 109.488  1.00159.04           C  
ATOM     82  CD1 PHE A  10      42.731  84.458 108.981  1.00159.04           C  
ATOM     83  CD2 PHE A  10      44.914  85.250 109.430  1.00159.04           C  
ATOM     84  CE1 PHE A  10      42.391  85.677 108.430  1.00159.04           C  
ATOM     85  CE2 PHE A  10      44.591  86.469 108.882  1.00159.04           C  
ATOM     86  CZ  PHE A  10      43.325  86.683 108.377  1.00159.04           C  
ATOM     87  N   PRO A  11      46.195  80.051 109.153  1.00146.29           N  
ATOM     88  CA  PRO A  11      46.540  78.768 109.705  1.00146.29           C  
ATOM     89  C   PRO A  11      46.968  78.886 111.137  1.00146.29           C  
ATOM     90  O   PRO A  11      46.988  77.873 111.836  1.00146.29           O  
ATOM     91  CB  PRO A  11      47.600  78.175 108.767  1.00146.29           C  
ATOM     92  CG  PRO A  11      47.985  79.338 107.822  1.00146.29           C  
ATOM     93  CD  PRO A  11      46.740  80.239 107.826  1.00146.29           C  
ATOM     94  N   GLU A  12      47.328  80.099 111.571  1.00126.66           N  
ATOM     95  CA  GLU A  12      47.798  80.326 112.910  1.00126.66           C  
ATOM     96  C   GLU A  12      46.671  80.133 113.877  1.00126.66           C  
ATOM     97  O   GLU A  12      46.897  79.816 115.038  1.00126.66           O  
ATOM     98  CB  GLU A  12      48.343  81.751 113.182  1.00126.66           C  
ATOM     99  CG  GLU A  12      47.269  82.834 113.393  1.00126.66           C  
ATOM    100  CD  GLU A  12      46.818  83.371 112.046  1.00126.66           C  
ATOM    101  OE1 GLU A  12      47.257  82.818 111.001  1.00126.66           O  
ATOM    102  OE2 GLU A  12      46.033  84.349 112.043  1.00126.66           O1-
ATOM    103  N   CYS A  13      45.415  80.373 113.424  1.00 56.13           N  
ATOM    104  CA  CYS A  13      44.308  80.337 114.334  1.00 56.13           C  
ATOM    105  C   CYS A  13      43.604  79.018 114.260  1.00 56.13           C  
ATOM    106  O   CYS A  13      43.583  78.382 113.210  1.00 56.13           O  
ATOM    107  CB  CYS A  13      43.273  81.440 114.065  1.00 56.13           C  
ATOM    108  SG  CYS A  13      43.979  83.109 114.236  1.00 56.13           S  
ATOM    109  N   ARG A  14      43.019  78.569 115.390  1.00146.84           N  
ATOM    110  CA  ARG A  14      42.308  77.325 115.379  1.00146.84           C  
ATOM    111  C   ARG A  14      40.982  77.512 116.056  1.00146.84           C  
ATOM    112  O   ARG A  14      40.836  78.324 116.961  1.00146.84           O  
ATOM    113  CB  ARG A  14      43.047  76.158 116.041  1.00146.84           C  
ATOM    114  CG  ARG A  14      44.341  75.832 115.288  1.00146.84           C  
ATOM    115  CD  ARG A  14      45.188  74.743 115.930  1.00146.84           C  
ATOM    116  NE  ARG A  14      46.568  75.016 115.443  1.00146.84           N  
ATOM    117  CZ  ARG A  14      47.308  75.949 116.120  1.00146.84           C  
ATOM    118  NH1 ARG A  14      46.801  76.527 117.240  1.00146.84           N1+
ATOM    119  NH2 ARG A  14      48.530  76.321 115.642  1.00146.84           N  
ATOM    120  N   VAL A  15      39.977  76.740 115.591  1.00 44.20           N  
ATOM    121  CA  VAL A  15      38.669  76.810 116.170  1.00 44.20           C  
ATOM    122  C   VAL A  15      38.466  75.542 116.912  1.00 44.20           C  
ATOM    123  O   VAL A  15      38.774  74.458 116.405  1.00 44.20           O  
ATOM    124  CB  VAL A  15      37.574  76.904 115.139  1.00 44.20           C  
ATOM    125  CG1 VAL A  15      36.214  76.976 115.848  1.00 44.20           C  
ATOM    126  CG2 VAL A  15      37.874  78.108 114.226  1.00 44.20           C  
ATOM    127  N   THR A  16      37.968  75.640 118.158  1.00 46.73           N  
ATOM    128  CA  THR A  16      37.779  74.441 118.930  1.00 46.73           C  
ATOM    129  C   THR A  16      36.329  74.317 119.248  1.00 46.73           C  
ATOM    130  O   THR A  16      35.672  75.294 119.607  1.00 46.73           O  
ATOM    131  CB  THR A  16      38.550  74.444 120.224  1.00 46.73           C  
ATOM    132  CG2 THR A  16      38.304  73.113 120.937  1.00 46.73           C  
ATOM    133  OG1 THR A  16      39.936  74.608 119.956  1.00 46.73           O  
ATOM    134  N   LEU A  17      35.786  73.085 119.108  1.00114.94           N  
ATOM    135  CA  LEU A  17      34.396  72.878 119.398  1.00114.94           C  
ATOM    136  C   LEU A  17      34.317  71.925 120.552  1.00114.94           C  
ATOM    137  O   LEU A  17      34.964  70.863 120.534  1.00114.94           O  
ATOM    138  CB  LEU A  17      33.577  72.225 118.265  1.00114.94           C  
ATOM    139  CG  LEU A  17      33.507  73.014 116.953  1.00114.94           C  
ATOM    140  CD1 LEU A  17      33.027  74.450 117.180  1.00114.94           C  
ATOM    141  CD2 LEU A  17      34.805  72.912 116.131  1.00114.94           C  
ATOM    142  N   LEU A  18      33.529  72.273 121.581  1.00113.45           N  
ATOM    143  CA  LEU A  18      33.325  71.427 122.719  1.00113.45           C  
ATOM    144  C   LEU A  18      31.848  71.137 122.776  1.00113.45           C  
ATOM    145  O   LEU A  18      31.040  72.069 122.681  1.00113.45           O  
ATOM    146  CB  LEU A  18      33.596  72.093 124.083  1.00113.45           C  
ATOM    147  CG  LEU A  18      34.995  72.705 124.280  1.00113.45           C  
ATOM    148  CD1 LEU A  18      36.092  71.654 124.160  1.00113.45           C  
ATOM    149  CD2 LEU A  18      35.212  73.930 123.385  1.00113.45           C  
ATOM    150  N   LEU A  19      31.453  69.864 122.933  1.00 54.56           N  
ATOM    151  CA  LEU A  19      30.052  69.546 122.991  1.00 54.56           C  
ATOM    152  C   LEU A  19      29.754  69.016 124.368  1.00 54.56           C  
ATOM    153  O   LEU A  19      30.583  68.318 124.953  1.00 54.56           O  
ATOM    154  CB  LEU A  19      29.635  68.477 121.966  1.00 54.56           C  
ATOM    155  CG  LEU A  19      28.128  68.169 121.941  1.00 54.56           C  
ATOM    156  CD1 LEU A  19      27.330  69.412 121.514  1.00 54.56           C  
ATOM    157  CD2 LEU A  19      27.819  66.953 121.065  1.00 54.56           C  
ATOM    158  N   PHE A  20      28.578  69.377 124.932  1.00 67.77           N  
ATOM    159  CA  PHE A  20      28.207  68.955 126.259  1.00 67.77           C  
ATOM    160  C   PHE A  20      26.769  68.546 126.280  1.00 67.77           C  
ATOM    161  O   PHE A  20      25.924  69.175 125.648  1.00 67.77           O  
ATOM    162  CB  PHE A  20      28.334  70.058 127.317  1.00 67.77           C  
ATOM    163  CG  PHE A  20      29.775  70.344 127.540  1.00 67.77           C  
ATOM    164  CD1 PHE A  20      30.504  69.591 128.439  1.00 67.77           C  
ATOM    165  CD2 PHE A  20      30.404  71.368 126.867  1.00 67.77           C  
ATOM    166  CE1 PHE A  20      31.841  69.849 128.647  1.00 67.77           C  
ATOM    167  CE2 PHE A  20      31.736  71.634 127.070  1.00 67.77           C  
ATOM    168  CZ  PHE A  20      32.460  70.874 127.965  1.00 67.77           C  
ATOM    169  N   LYS A  21      26.454  67.489 127.049  1.00154.69           N  
ATOM    170  CA  LYS A  21      25.105  67.011 127.189  1.00154.69           C  
ATOM    171  C   LYS A  21      24.777  66.994 128.654  1.00154.69           C  
ATOM    172  O   LYS A  21      25.664  66.937 129.495  1.00154.69           O  
ATOM    173  CB  LYS A  21      24.918  65.592 126.580  1.00154.69           C  
ATOM    174  CG  LYS A  21      23.597  64.888 126.900  1.00154.69           C  
ATOM    175  CD  LYS A  21      23.526  64.327 128.322  1.00154.69           C  
ATOM    176  CE  LYS A  21      22.125  63.859 128.740  1.00154.69           C  
ATOM    177  NZ  LYS A  21      21.824  62.539 128.154  1.00154.69           N1+
ATOM    178  N   ASP A  22      23.467  67.054 128.973  1.00 96.23           N  
ATOM    179  CA  ASP A  22      23.007  67.027 130.330  1.00 96.23           C  
ATOM    180  C   ASP A  22      23.568  68.191 131.097  1.00 96.23           C  
ATOM    181  O   ASP A  22      24.095  68.025 132.200  1.00 96.23           O  
ATOM    182  CB  ASP A  22      23.392  65.737 131.069  1.00 96.23           C  
ATOM    183  CG  ASP A  22      22.640  65.698 132.387  1.00 96.23           C  
ATOM    184  OD1 ASP A  22      21.888  66.657 132.672  1.00 96.23           O  
ATOM    185  OD2 ASP A  22      22.823  64.691 133.128  1.00 96.23           O1-
ATOM    186  N   VAL A  23      23.468  69.410 130.536  1.00 63.86           N  
ATOM    187  CA  VAL A  23      23.959  70.584 131.224  1.00 63.86           C  
ATOM    188  C   VAL A  23      22.857  71.152 132.081  1.00 63.86           C  
ATOM    189  O   VAL A  23      21.747  71.399 131.627  1.00 63.86           O  
ATOM    190  CB  VAL A  23      24.430  71.662 130.286  1.00 63.86           C  
ATOM    191  CG1 VAL A  23      24.839  72.888 131.106  1.00 63.86           C  
ATOM    192  CG2 VAL A  23      25.561  71.087 129.428  1.00 63.86           C  
ATOM    193  N   LYS A  24      23.154  71.282 133.394  1.00161.72           N  
ATOM    194  CA  LYS A  24      22.260  71.802 134.400  1.00161.72           C  
ATOM    195  C   LYS A  24      22.155  73.302 134.390  1.00161.72           C  
ATOM    196  O   LYS A  24      21.062  73.843 134.547  1.00161.72           O  
ATOM    197  CB  LYS A  24      22.728  71.411 135.808  1.00161.72           C  
ATOM    198  CG  LYS A  24      22.950  69.909 135.994  1.00161.72           C  
ATOM    199  CD  LYS A  24      21.733  69.039 135.682  1.00161.72           C  
ATOM    200  CE  LYS A  24      20.558  69.271 136.635  1.00161.72           C  
ATOM    201  NZ  LYS A  24      19.441  68.382 136.266  1.00161.72           N1+
ATOM    202  N   ASN A  25      23.288  74.008 134.222  1.00131.52           N  
ATOM    203  CA  ASN A  25      23.304  75.436 134.443  1.00131.52           C  
ATOM    204  C   ASN A  25      23.399  76.210 133.161  1.00131.52           C  
ATOM    205  O   ASN A  25      24.250  77.085 133.013  1.00131.52           O  
ATOM    206  CB  ASN A  25      24.511  75.844 135.312  1.00131.52           C  
ATOM    207  CG  ASN A  25      25.796  75.455 134.576  1.00131.52           C  
ATOM    208  ND2 ASN A  25      26.730  76.429 134.427  1.00131.52           N  
ATOM    209  OD1 ASN A  25      25.947  74.327 134.113  1.00131.52           O  
ATOM    210  N   ALA A  26      22.481  75.952 132.224  1.00 42.05           N  
ATOM    211  CA  ALA A  26      22.489  76.676 130.982  1.00 42.05           C  
ATOM    212  C   ALA A  26      22.209  78.107 131.284  1.00 42.05           C  
ATOM    213  O   ALA A  26      22.824  79.007 130.716  1.00 42.05           O  
ATOM    214  CB  ALA A  26      21.404  76.186 130.019  1.00 42.05           C  
ATOM    215  N   GLY A  27      21.281  78.354 132.221  1.00 33.08           N  
ATOM    216  CA  GLY A  27      20.863  79.694 132.514  1.00 33.08           C  
ATOM    217  C   GLY A  27      22.053  80.494 132.988  1.00 33.08           C  
ATOM    218  O   GLY A  27      22.172  81.662 132.627  1.00 33.08           O  
ATOM    219  N   ASP A  28      22.912  79.913 133.838  1.00 54.37           N  
ATOM    220  CA  ASP A  28      24.053  80.604 134.371  1.00 54.37           C  
ATOM    221  C   ASP A  28      25.069  80.900 133.320  1.00 54.37           C  
ATOM    222  O   ASP A  28      25.626  81.991 133.263  1.00 54.37           O  
ATOM    223  CB  ASP A  28      24.803  79.822 135.466  1.00 54.37           C  
ATOM    224  CG  ASP A  28      23.993  79.841 136.747  1.00 54.37           C  
ATOM    225  OD1 ASP A  28      22.740  79.974 136.673  1.00 54.37           O  
ATOM    226  OD2 ASP A  28      24.620  79.697 137.835  1.00 54.37           O1-
ATOM    227  N   LEU A  29      25.328  79.917 132.431  1.00 58.00           N  
ATOM    228  CA  LEU A  29      26.350  80.020 131.418  1.00 58.00           C  
ATOM    229  C   LEU A  29      25.997  81.148 130.512  1.00 58.00           C  
ATOM    230  O   LEU A  29      26.885  81.853 130.025  1.00 58.00           O  
ATOM    231  CB  LEU A  29      26.436  78.746 130.549  1.00 58.00           C  
ATOM    232  CG  LEU A  29      26.934  77.511 131.313  1.00 58.00           C  
ATOM    233  CD1 LEU A  29      27.007  76.274 130.407  1.00 58.00           C  
ATOM    234  CD2 LEU A  29      28.286  77.800 131.997  1.00 58.00           C  
ATOM    235  N   ARG A  30      24.702  81.324 130.225  1.00101.53           N  
ATOM    236  CA  ARG A  30      24.226  82.365 129.365  1.00101.53           C  
ATOM    237  C   ARG A  30      24.499  83.698 129.982  1.00101.53           C  
ATOM    238  O   ARG A  30      24.988  84.610 129.312  1.00101.53           O  
ATOM    239  CB  ARG A  30      22.714  82.250 129.124  1.00101.53           C  
ATOM    240  CG  ARG A  30      22.082  83.441 128.399  1.00101.53           C  
ATOM    241  CD  ARG A  30      22.425  83.565 126.912  1.00101.53           C  
ATOM    242  NE  ARG A  30      21.677  84.755 126.407  1.00101.53           N  
ATOM    243  CZ  ARG A  30      21.828  85.182 125.121  1.00101.53           C  
ATOM    244  NH1 ARG A  30      22.661  84.508 124.270  1.00101.53           N1+
ATOM    245  NH2 ARG A  30      21.148  86.278 124.674  1.00101.53           N  
ATOM    246  N   ARG A  31      24.210  83.858 131.286  1.00 60.42           N  
ATOM    247  CA  ARG A  31      24.364  85.133 131.926  1.00 60.42           C  
ATOM    248  C   ARG A  31      25.808  85.499 131.938  1.00 60.42           C  
ATOM    249  O   ARG A  31      26.160  86.654 131.709  1.00 60.42           O  
ATOM    250  CB  ARG A  31      23.817  85.125 133.367  1.00 60.42           C  
ATOM    251  CG  ARG A  31      22.306  84.893 133.382  1.00 60.42           C  
ATOM    252  CD  ARG A  31      21.646  84.916 134.760  1.00 60.42           C  
ATOM    253  NE  ARG A  31      20.199  84.644 134.546  1.00 60.42           N  
ATOM    254  CZ  ARG A  31      19.297  84.866 135.547  1.00 60.42           C  
ATOM    255  NH1 ARG A  31      19.716  85.347 136.753  1.00 60.42           N1+
ATOM    256  NH2 ARG A  31      17.972  84.615 135.337  1.00 60.42           N  
ATOM    257  N   LYS A  32      26.689  84.510 132.192  1.00115.02           N  
ATOM    258  CA  LYS A  32      28.101  84.739 132.264  1.00115.02           C  
ATOM    259  C   LYS A  32      28.684  85.083 130.924  1.00115.02           C  
ATOM    260  O   LYS A  32      29.685  85.791 130.868  1.00115.02           O  
ATOM    261  CB  LYS A  32      28.885  83.572 132.899  1.00115.02           C  
ATOM    262  CG  LYS A  32      28.804  83.594 134.430  1.00115.02           C  
ATOM    263  CD  LYS A  32      29.555  82.467 135.144  1.00115.02           C  
ATOM    264  CE  LYS A  32      28.712  81.230 135.475  1.00115.02           C  
ATOM    265  NZ  LYS A  32      28.826  80.234 134.399  1.00115.02           N1+
ATOM    266  N   ALA A  33      28.107  84.591 129.816  1.00 39.59           N  
ATOM    267  CA  ALA A  33      28.671  84.841 128.523  1.00 39.59           C  
ATOM    268  C   ALA A  33      28.679  86.324 128.263  1.00 39.59           C  
ATOM    269  O   ALA A  33      29.693  86.851 127.789  1.00 39.59           O  
ATOM    270  CB  ALA A  33      27.881  84.167 127.389  1.00 39.59           C  
ATOM    271  N   MET A  34      27.578  87.027 128.582  1.00102.00           N  
ATOM    272  CA  MET A  34      27.438  88.458 128.388  1.00102.00           C  
ATOM    273  C   MET A  34      28.410  89.214 129.244  1.00102.00           C  
ATOM    274  O   MET A  34      28.999  90.194 128.792  1.00102.00           O  
ATOM    275  CB  MET A  34      26.057  89.026 128.744  1.00102.00           C  
ATOM    276  CG  MET A  34      24.909  88.685 127.783  1.00102.00           C  
ATOM    277  SD  MET A  34      24.221  87.022 127.981  1.00102.00           S  
ATOM    278  CE  MET A  34      23.562  87.380 129.632  1.00102.00           C  
ATOM    279  N   GLU A  35      28.575  88.815 130.522  1.00159.18           N  
ATOM    280  CA  GLU A  35      29.494  89.449 131.420  1.00159.18           C  
ATOM    281  C   GLU A  35      30.864  89.236 130.851  1.00159.18           C  
ATOM    282  O   GLU A  35      31.732  90.100 130.978  1.00159.18           O  
ATOM    283  CB  GLU A  35      29.471  88.832 132.830  1.00159.18           C  
ATOM    284  CG  GLU A  35      28.202  89.156 133.619  1.00159.18           C  
ATOM    285  CD  GLU A  35      28.262  88.435 134.965  1.00159.18           C  
ATOM    286  OE1 GLU A  35      28.921  88.970 135.892  1.00159.18           O  
ATOM    287  OE2 GLU A  35      27.648  87.342 135.064  1.00159.18           O1-
ATOM    288  N   GLY A  36      31.086  88.081 130.194  1.00 46.49           N  
ATOM    289  CA  GLY A  36      32.361  87.849 129.591  1.00 46.49           C  
ATOM    290  C   GLY A  36      33.230  87.011 130.481  1.00 46.49           C  
ATOM    291  O   GLY A  36      34.441  86.953 130.301  1.00 46.49           O  
ATOM    292  N   THR A  37      32.628  86.376 131.506  1.00 75.17           N  
ATOM    293  CA  THR A  37      33.369  85.517 132.399  1.00 75.17           C  
ATOM    294  C   THR A  37      33.730  84.229 131.700  1.00 75.17           C  
ATOM    295  O   THR A  37      34.596  83.501 132.170  1.00 75.17           O  
ATOM    296  CB  THR A  37      32.633  85.212 133.667  1.00 75.17           C  
ATOM    297  CG2 THR A  37      32.257  86.536 134.352  1.00 75.17           C  
ATOM    298  OG1 THR A  37      31.458  84.453 133.398  1.00 75.17           O  
ATOM    299  N   ILE A  38      33.024  83.872 130.602  1.00125.36           N  
ATOM    300  CA  ILE A  38      33.315  82.633 129.909  1.00125.36           C  
ATOM    301  C   ILE A  38      33.697  82.952 128.493  1.00125.36           C  
ATOM    302  O   ILE A  38      33.105  83.808 127.846  1.00125.36           O  
ATOM    303  CB  ILE A  38      32.120  81.741 129.781  1.00125.36           C  
ATOM    304  CG1 ILE A  38      31.610  81.269 131.142  1.00125.36           C  
ATOM    305  CG2 ILE A  38      32.493  80.583 128.855  1.00125.36           C  
ATOM    306  CD1 ILE A  38      30.265  80.547 131.017  1.00125.36           C  
ATOM    307  N   ASP A  39      34.727  82.243 127.958  1.00 56.45           N  
ATOM    308  CA  ASP A  39      35.136  82.468 126.603  1.00 56.45           C  
ATOM    309  C   ASP A  39      34.266  81.658 125.675  1.00 56.45           C  
ATOM    310  O   ASP A  39      33.630  80.687 126.085  1.00 56.45           O  
ATOM    311  CB  ASP A  39      36.602  82.088 126.319  1.00 56.45           C  
ATOM    312  CG  ASP A  39      37.507  83.121 126.989  1.00 56.45           C  
ATOM    313  OD1 ASP A  39      36.992  84.219 127.334  1.00 56.45           O  
ATOM    314  OD2 ASP A  39      38.712  82.829 127.149  1.00 56.45           O1-
ATOM    315  N   GLY A  40      34.219  82.065 124.384  1.00 41.85           N  
ATOM    316  CA  GLY A  40      33.563  81.265 123.381  1.00 41.85           C  
ATOM    317  C   GLY A  40      32.157  81.689 123.110  1.00 41.85           C  
ATOM    318  O   GLY A  40      31.563  82.495 123.832  1.00 41.85           O  
ATOM    319  N   SER A  41      31.599  81.104 122.029  1.00 55.38           N  
ATOM    320  CA  SER A  41      30.250  81.349 121.626  1.00 55.38           C  
ATOM    321  C   SER A  41      29.485  80.162 122.126  1.00 55.38           C  
ATOM    322  O   SER A  41      29.885  79.025 121.893  1.00 55.38           O  
ATOM    323  CB  SER A  41      30.080  81.369 120.098  1.00 55.38           C  
ATOM    324  OG  SER A  41      30.968  82.318 119.538  1.00 55.38           O  
ATOM    325  N   LEU A  42      28.390  80.402 122.868  1.00113.24           N  
ATOM    326  CA  LEU A  42      27.575  79.336 123.354  1.00113.24           C  
ATOM    327  C   LEU A  42      26.539  79.126 122.298  1.00113.24           C  
ATOM    328  O   LEU A  42      25.782  80.046 121.990  1.00113.24           O  
ATOM    329  CB  LEU A  42      26.838  79.659 124.661  1.00113.24           C  
ATOM    330  CG  LEU A  42      27.737  79.713 125.912  1.00113.24           C  
ATOM    331  CD1 LEU A  42      28.141  78.299 126.363  1.00113.24           C  
ATOM    332  CD2 LEU A  42      28.950  80.625 125.718  1.00113.24           C  
ATOM    333  N   ILE A  43      26.469  77.904 121.736  1.00 67.18           N  
ATOM    334  CA  ILE A  43      25.599  77.689 120.614  1.00 67.18           C  
ATOM    335  C   ILE A  43      24.678  76.521 120.835  1.00 67.18           C  
ATOM    336  O   ILE A  43      25.042  75.532 121.484  1.00 67.18           O  
ATOM    337  CB  ILE A  43      26.370  77.393 119.354  1.00 67.18           C  
ATOM    338  CG1 ILE A  43      27.252  78.595 118.990  1.00 67.18           C  
ATOM    339  CG2 ILE A  43      25.374  76.994 118.258  1.00 67.18           C  
ATOM    340  CD1 ILE A  43      28.328  78.276 117.941  1.00 67.18           C  
ATOM    341  N   ASN A  44      23.445  76.623 120.289  1.00 74.31           N  
ATOM    342  CA  ASN A  44      22.438  75.596 120.369  1.00 74.31           C  
ATOM    343  C   ASN A  44      22.821  74.481 119.413  1.00 74.31           C  
ATOM    344  O   ASN A  44      22.902  74.700 118.204  1.00 74.31           O  
ATOM    345  CB  ASN A  44      21.039  76.103 119.958  1.00 74.31           C  
ATOM    346  CG  ASN A  44      19.981  75.077 120.344  1.00 74.31           C  
ATOM    347  ND2 ASN A  44      18.743  75.563 120.624  1.00 74.31           N  
ATOM    348  OD1 ASN A  44      20.248  73.872 120.378  1.00 74.31           O  
ATOM    349  N   PRO A  45      23.065  73.305 119.944  1.00131.66           N  
ATOM    350  CA  PRO A  45      23.472  72.162 119.159  1.00131.66           C  
ATOM    351  C   PRO A  45      22.408  71.489 118.344  1.00131.66           C  
ATOM    352  O   PRO A  45      22.748  70.696 117.469  1.00131.66           O  
ATOM    353  CB  PRO A  45      24.142  71.186 120.145  1.00131.66           C  
ATOM    354  CG  PRO A  45      23.711  71.682 121.535  1.00131.66           C  
ATOM    355  CD  PRO A  45      23.480  73.191 121.328  1.00131.66           C  
ATOM    356  N   THR A  46      21.122  71.763 118.626  1.00127.72           N  
ATOM    357  CA  THR A  46      20.036  71.113 117.940  1.00127.72           C  
ATOM    358  C   THR A  46      20.046  71.498 116.482  1.00127.72           C  
ATOM    359  O   THR A  46      19.652  70.720 115.613  1.00127.72           O  
ATOM    360  CB  THR A  46      18.704  71.510 118.497  1.00127.72           C  
ATOM    361  CG2 THR A  46      18.493  73.020 118.268  1.00127.72           C  
ATOM    362  OG1 THR A  46      17.680  70.773 117.866  1.00127.72           O  
ATOM    363  N   VAL A  47      20.414  72.754 116.218  1.00122.44           N  
ATOM    364  CA  VAL A  47      20.464  73.387 114.916  1.00122.44           C  
ATOM    365  C   VAL A  47      21.701  73.086 114.111  1.00122.44           C  
ATOM    366  O   VAL A  47      21.828  73.626 113.013  1.00122.44           O  
ATOM    367  CB  VAL A  47      20.297  74.878 114.984  1.00122.44           C  
ATOM    368  CG1 VAL A  47      18.870  75.171 115.504  1.00122.44           C  
ATOM    369  CG2 VAL A  47      21.411  75.485 115.857  1.00122.44           C  
ATOM    370  N   ILE A  48      22.710  72.362 114.644  1.00 97.50           N  
ATOM    371  CA  ILE A  48      23.890  72.181 113.833  1.00 97.50           C  
ATOM    372  C   ILE A  48      23.988  70.772 113.311  1.00 97.50           C  
ATOM    373  O   ILE A  48      24.113  69.808 114.054  1.00 97.50           O  
ATOM    374  CB  ILE A  48      25.136  72.566 114.574  1.00 97.50           C  
ATOM    375  CG1 ILE A  48      25.052  74.069 114.855  1.00 97.50           C  
ATOM    376  CG2 ILE A  48      26.372  72.137 113.765  1.00 97.50           C  
ATOM    377  CD1 ILE A  48      26.121  74.595 115.805  1.00 97.50           C  
ATOM    378  N   VAL A  49      23.880  70.665 111.970  1.00143.56           N  
ATOM    379  CA  VAL A  49      23.969  69.436 111.215  1.00143.56           C  
ATOM    380  C   VAL A  49      25.384  68.943 111.097  1.00143.56           C  
ATOM    381  O   VAL A  49      25.608  67.743 111.011  1.00143.56           O  
ATOM    382  CB  VAL A  49      23.409  69.613 109.836  1.00143.56           C  
ATOM    383  CG1 VAL A  49      23.827  71.000 109.324  1.00143.56           C  
ATOM    384  CG2 VAL A  49      23.940  68.495 108.948  1.00143.56           C  
ATOM    385  N   ASP A  50      26.377  69.857 111.027  1.00100.45           N  
ATOM    386  CA  ASP A  50      27.740  69.423 110.864  1.00100.45           C  
ATOM    387  C   ASP A  50      28.646  70.520 111.347  1.00100.45           C  
ATOM    388  O   ASP A  50      28.295  71.691 111.288  1.00100.45           O  
ATOM    389  CB  ASP A  50      28.057  69.144 109.378  1.00100.45           C  
ATOM    390  CG  ASP A  50      29.393  68.438 109.274  1.00100.45           C  
ATOM    391  OD1 ASP A  50      30.430  69.059 109.614  1.00100.45           O  
ATOM    392  OD2 ASP A  50      29.407  67.253 108.832  1.00100.45           O1-
ATOM    393  N   PRO A  51      29.818  70.172 111.855  1.00 92.48           N  
ATOM    394  CA  PRO A  51      30.741  71.170 112.336  1.00 92.48           C  
ATOM    395  C   PRO A  51      31.195  72.091 111.253  1.00 92.48           C  
ATOM    396  O   PRO A  51      31.612  73.210 111.559  1.00 92.48           O  
ATOM    397  CB  PRO A  51      31.850  70.389 113.040  1.00 92.48           C  
ATOM    398  CG  PRO A  51      31.123  69.130 113.558  1.00 92.48           C  
ATOM    399  CD  PRO A  51      29.981  68.904 112.553  1.00 92.48           C  
ATOM    400  N   PHE A  52      31.076  71.676 109.985  1.00 62.46           N  
ATOM    401  CA  PHE A  52      31.529  72.457 108.856  1.00 62.46           C  
ATOM    402  C   PHE A  52      30.792  73.751 108.909  1.00 62.46           C  
ATOM    403  O   PHE A  52      31.329  74.806 108.547  1.00 62.46           O  
ATOM    404  CB  PHE A  52      31.189  71.762 107.523  1.00 62.46           C  
ATOM    405  CG  PHE A  52      31.713  72.579 106.392  1.00 62.46           C  
ATOM    406  CD1 PHE A  52      33.025  72.465 106.005  1.00 62.46           C  
ATOM    407  CD2 PHE A  52      30.887  73.436 105.707  1.00 62.46           C  
ATOM    408  CE1 PHE A  52      33.521  73.201 104.954  1.00 62.46           C  
ATOM    409  CE2 PHE A  52      31.366  74.186 104.654  1.00 62.46           C  
ATOM    410  CZ  PHE A  52      32.683  74.066 104.271  1.00 62.46           C  
ATOM    411  N   GLN A  53      29.528  73.707 109.362  1.00 61.55           N  
ATOM    412  CA  GLN A  53      28.687  74.851 109.448  1.00 61.55           C  
ATOM    413  C   GLN A  53      29.315  75.853 110.365  1.00 61.55           C  
ATOM    414  O   GLN A  53      29.299  77.052 110.099  1.00 61.55           O  
ATOM    415  CB  GLN A  53      27.302  74.455 110.007  1.00 61.55           C  
ATOM    416  CG  GLN A  53      26.285  75.590 110.149  1.00 61.55           C  
ATOM    417  CD  GLN A  53      24.983  74.978 110.640  1.00 61.55           C  
ATOM    418  NE2 GLN A  53      24.097  75.818 111.244  1.00 61.55           N  
ATOM    419  OE1 GLN A  53      24.744  73.781 110.495  1.00 61.55           O  
ATOM    420  N   ILE A  54      29.913  75.374 111.481  1.00 97.07           N  
ATOM    421  CA  ILE A  54      30.561  76.240 112.424  1.00 97.07           C  
ATOM    422  C   ILE A  54      31.743  76.874 111.770  1.00 97.07           C  
ATOM    423  O   ILE A  54      31.979  78.071 111.899  1.00 97.07           O  
ATOM    424  CB  ILE A  54      31.099  75.511 113.626  1.00 97.07           C  
ATOM    425  CG1 ILE A  54      29.983  74.788 114.392  1.00 97.07           C  
ATOM    426  CG2 ILE A  54      31.871  76.544 114.472  1.00 97.07           C  
ATOM    427  CD1 ILE A  54      28.902  75.723 114.929  1.00 97.07           C  
ATOM    428  N   LEU A  55      32.527  76.075 111.019  1.00 45.88           N  
ATOM    429  CA  LEU A  55      33.752  76.550 110.438  1.00 45.88           C  
ATOM    430  C   LEU A  55      33.476  77.699 109.523  1.00 45.88           C  
ATOM    431  O   LEU A  55      34.157  78.715 109.578  1.00 45.88           O  
ATOM    432  CB  LEU A  55      34.489  75.478 109.633  1.00 45.88           C  
ATOM    433  CG  LEU A  55      34.949  74.275 110.471  1.00 45.88           C  
ATOM    434  CD1 LEU A  55      35.723  73.262 109.607  1.00 45.88           C  
ATOM    435  CD2 LEU A  55      35.740  74.718 111.720  1.00 45.88           C  
ATOM    436  N   VAL A  56      32.438  77.587 108.671  1.00 32.29           N  
ATOM    437  CA  VAL A  56      32.146  78.631 107.737  1.00 32.29           C  
ATOM    438  C   VAL A  56      31.859  79.888 108.501  1.00 32.29           C  
ATOM    439  O   VAL A  56      32.330  80.970 108.149  1.00 32.29           O  
ATOM    440  CB  VAL A  56      30.945  78.342 106.878  1.00 32.29           C  
ATOM    441  CG1 VAL A  56      30.613  79.580 106.037  1.00 32.29           C  
ATOM    442  CG2 VAL A  56      31.249  77.088 106.034  1.00 32.29           C  
ATOM    443  N   ALA A  57      31.061  79.781 109.584  1.00 36.97           N  
ATOM    444  CA  ALA A  57      30.694  80.925 110.366  1.00 36.97           C  
ATOM    445  C   ALA A  57      31.903  81.534 111.000  1.00 36.97           C  
ATOM    446  O   ALA A  57      32.012  82.762 111.081  1.00 36.97           O  
ATOM    447  CB  ALA A  57      29.713  80.568 111.502  1.00 36.97           C  
ATOM    448  N   ALA A  58      32.827  80.697 111.518  1.00 37.32           N  
ATOM    449  CA  ALA A  58      34.002  81.192 112.184  1.00 37.32           C  
ATOM    450  C   ALA A  58      34.899  81.895 111.216  1.00 37.32           C  
ATOM    451  O   ALA A  58      35.410  82.979 111.511  1.00 37.32           O  
ATOM    452  CB  ALA A  58      34.829  80.073 112.846  1.00 37.32           C  
ATOM    453  N   ASN A  59      35.117  81.306 110.033  1.00 43.58           N  
ATOM    454  CA  ASN A  59      36.000  81.917 109.089  1.00 43.58           C  
ATOM    455  C   ASN A  59      35.433  83.256 108.728  1.00 43.58           C  
ATOM    456  O   ASN A  59      36.128  84.267 108.715  1.00 43.58           O  
ATOM    457  CB  ASN A  59      36.140  81.135 107.773  1.00 43.58           C  
ATOM    458  CG  ASN A  59      36.984  79.885 108.025  1.00 43.58           C  
ATOM    459  ND2 ASN A  59      36.420  78.697 107.689  1.00 43.58           N  
ATOM    460  OD1 ASN A  59      38.112  79.977 108.495  1.00 43.58           O  
ATOM    461  N   LYS A  60      34.112  83.282 108.493  1.00 78.79           N  
ATOM    462  CA  LYS A  60      33.458  84.469 108.033  1.00 78.79           C  
ATOM    463  C   LYS A  60      33.679  85.567 109.041  1.00 78.79           C  
ATOM    464  O   LYS A  60      33.997  86.693 108.671  1.00 78.79           O  
ATOM    465  CB  LYS A  60      31.947  84.222 107.910  1.00 78.79           C  
ATOM    466  CG  LYS A  60      31.141  85.280 107.170  1.00 78.79           C  
ATOM    467  CD  LYS A  60      29.732  84.793 106.832  1.00 78.79           C  
ATOM    468  CE  LYS A  60      28.875  85.809 106.083  1.00 78.79           C  
ATOM    469  NZ  LYS A  60      28.542  86.941 106.964  1.00 78.79           N1+
ATOM    470  N   ALA A  61      33.505  85.252 110.336  1.00 42.19           N  
ATOM    471  CA  ALA A  61      33.624  86.192 111.408  1.00 42.19           C  
ATOM    472  C   ALA A  61      35.018  86.722 111.543  1.00 42.19           C  
ATOM    473  O   ALA A  61      35.207  87.932 111.724  1.00 42.19           O  
ATOM    474  CB  ALA A  61      33.230  85.592 112.762  1.00 42.19           C  
ATOM    475  N   VAL A  62      36.029  85.846 111.473  1.00114.38           N  
ATOM    476  CA  VAL A  62      37.381  86.296 111.661  1.00114.38           C  
ATOM    477  C   VAL A  62      37.785  87.225 110.561  1.00114.38           C  
ATOM    478  O   VAL A  62      38.465  88.219 110.804  1.00114.38           O  
ATOM    479  CB  VAL A  62      38.381  85.180 111.749  1.00114.38           C  
ATOM    480  CG1 VAL A  62      38.240  84.529 113.130  1.00114.38           C  
ATOM    481  CG2 VAL A  62      38.112  84.193 110.619  1.00114.38           C  
ATOM    482  N   HIS A  63      37.337  86.951 109.322  1.00 66.13           N  
ATOM    483  CA  HIS A  63      37.743  87.760 108.204  1.00 66.13           C  
ATOM    484  C   HIS A  63      37.329  89.180 108.464  1.00 66.13           C  
ATOM    485  O   HIS A  63      38.079  90.090 108.157  1.00 66.13           O  
ATOM    486  CB  HIS A  63      37.090  87.327 106.879  1.00 66.13           C  
ATOM    487  CG  HIS A  63      37.593  86.002 106.379  1.00 66.13           C  
ATOM    488  CD2 HIS A  63      38.540  85.180 106.892  1.00 66.13           C  
ATOM    489  ND1 HIS A  63      37.124  85.377 105.242  1.00 66.13           N  
ATOM    490  CE1 HIS A  63      37.817  84.220 105.128  1.00 66.13           C  
ATOM    491  NE2 HIS A  63      38.687  84.052 106.099  1.00 66.13           N  
ATOM    492  N   LEU A  64      36.099  89.380 108.985  1.00 54.40           N  
ATOM    493  CA  LEU A  64      35.574  90.678 109.288  1.00 54.40           C  
ATOM    494  C   LEU A  64      36.264  91.272 110.476  1.00 54.40           C  
ATOM    495  O   LEU A  64      36.533  92.473 110.527  1.00 54.40           O  
ATOM    496  CB  LEU A  64      34.067  90.632 109.598  1.00 54.40           C  
ATOM    497  CG  LEU A  64      33.247  90.138 108.389  1.00 54.40           C  
ATOM    498  CD1 LEU A  64      31.742  90.142 108.689  1.00 54.40           C  
ATOM    499  CD2 LEU A  64      33.608  90.932 107.121  1.00 54.40           C  
ATOM    500  N   TYR A  65      36.589  90.431 111.476  1.00 55.03           N  
ATOM    501  CA  TYR A  65      37.161  90.889 112.714  1.00 55.03           C  
ATOM    502  C   TYR A  65      38.474  91.570 112.454  1.00 55.03           C  
ATOM    503  O   TYR A  65      38.776  92.599 113.058  1.00 55.03           O  
ATOM    504  CB  TYR A  65      37.413  89.710 113.675  1.00 55.03           C  
ATOM    505  CG  TYR A  65      38.001  90.259 114.931  1.00 55.03           C  
ATOM    506  CD1 TYR A  65      37.205  90.866 115.854  1.00 55.03           C  
ATOM    507  CD2 TYR A  65      39.348  90.134 115.173  1.00 55.03           C  
ATOM    508  CE1 TYR A  65      37.734  91.370 117.014  1.00 55.03           C  
ATOM    509  CE2 TYR A  65      39.888  90.637 116.343  1.00 55.03           C  
ATOM    510  CZ  TYR A  65      39.082  91.259 117.257  1.00 55.03           C  
ATOM    511  OH  TYR A  65      39.631  91.768 118.448  1.00 55.03           O  
ATOM    512  N   LYS A  66      39.287  91.019 111.535  1.00115.37           N  
ATOM    513  CA  LYS A  66      40.591  91.564 111.289  1.00115.37           C  
ATOM    514  C   LYS A  66      40.423  92.997 110.864  1.00115.37           C  
ATOM    515  O   LYS A  66      41.202  93.864 111.276  1.00115.37           O  
ATOM    516  CB  LYS A  66      41.336  90.824 110.164  1.00115.37           C  
ATOM    517  CG  LYS A  66      41.549  89.334 110.423  1.00115.37           C  
ATOM    518  CD  LYS A  66      42.440  89.035 111.626  1.00115.37           C  
ATOM    519  CE  LYS A  66      42.593  87.550 111.940  1.00115.37           C  
ATOM    520  NZ  LYS A  66      43.608  87.364 113.002  1.00115.37           N1+
ATOM    521  N   LEU A  67      39.436  93.268 109.994  1.00 63.93           N  
ATOM    522  CA  LEU A  67      39.128  94.571 109.476  1.00 63.93           C  
ATOM    523  C   LEU A  67      38.473  95.464 110.499  1.00 63.93           C  
ATOM    524  O   LEU A  67      38.697  96.667 110.494  1.00 63.93           O  
ATOM    525  CB  LEU A  67      38.222  94.517 108.232  1.00 63.93           C  
ATOM    526  CG  LEU A  67      38.891  93.778 107.065  1.00 63.93           C  
ATOM    527  CD1 LEU A  67      37.992  93.781 105.816  1.00 63.93           C  
ATOM    528  CD2 LEU A  67      40.303  94.318 106.795  1.00 63.93           C  
ATOM    529  N   GLY A  68      37.632  94.905 111.389  1.00 38.36           N  
ATOM    530  CA  GLY A  68      36.907  95.732 112.318  1.00 38.36           C  
ATOM    531  C   GLY A  68      35.559  95.999 111.727  1.00 38.36           C  
ATOM    532  O   GLY A  68      34.850  96.925 112.130  1.00 38.36           O  
ATOM    533  N   LYS A  69      35.221  95.214 110.691  1.00142.65           N  
ATOM    534  CA  LYS A  69      34.004  95.205 109.924  1.00142.65           C  
ATOM    535  C   LYS A  69      32.839  94.513 110.619  1.00142.65           C  
ATOM    536  O   LYS A  69      31.702  94.688 110.192  1.00142.65           O  
ATOM    537  CB  LYS A  69      34.158  94.524 108.557  1.00142.65           C  
ATOM    538  CG  LYS A  69      35.106  95.262 107.609  1.00142.65           C  
ATOM    539  CD  LYS A  69      34.676  96.698 107.312  1.00142.65           C  
ATOM    540  CE  LYS A  69      35.591  97.403 106.305  1.00142.65           C  
ATOM    541  NZ  LYS A  69      35.137  98.786 106.064  1.00142.65           N1+
ATOM    542  N   MET A  70      33.057  93.664 111.643  1.00150.75           N  
ATOM    543  CA  MET A  70      32.012  92.809 112.157  1.00150.75           C  
ATOM    544  C   MET A  70      30.731  93.520 112.474  1.00150.75           C  
ATOM    545  O   MET A  70      30.704  94.686 112.877  1.00150.75           O  
ATOM    546  CB  MET A  70      32.446  91.932 113.352  1.00150.75           C  
ATOM    547  CG  MET A  70      33.020  92.682 114.548  1.00150.75           C  
ATOM    548  SD  MET A  70      33.541  91.585 115.909  1.00150.75           S  
ATOM    549  CE  MET A  70      34.209  92.921 116.944  1.00150.75           C  
ATOM    550  N   LYS A  71      29.616  92.782 112.234  1.00153.10           N  
ATOM    551  CA  LYS A  71      28.258  93.209 112.402  1.00153.10           C  
ATOM    552  C   LYS A  71      27.938  93.369 113.855  1.00153.10           C  
ATOM    553  O   LYS A  71      27.196  94.274 114.241  1.00153.10           O  
ATOM    554  CB  LYS A  71      27.276  92.172 111.838  1.00153.10           C  
ATOM    555  CG  LYS A  71      27.662  91.691 110.434  1.00153.10           C  
ATOM    556  CD  LYS A  71      27.729  92.795 109.384  1.00153.10           C  
ATOM    557  CE  LYS A  71      28.501  92.386 108.120  1.00153.10           C  
ATOM    558  NZ  LYS A  71      28.132  91.008 107.740  1.00153.10           N1+
ATOM    559  N   THR A  72      28.492  92.491 114.710  1.00 52.98           N  
ATOM    560  CA  THR A  72      28.127  92.484 116.100  1.00 52.98           C  
ATOM    561  C   THR A  72      29.249  92.986 116.949  1.00 52.98           C  
ATOM    562  O   THR A  72      30.360  93.223 116.472  1.00 52.98           O  
ATOM    563  CB  THR A  72      27.761  91.119 116.607  1.00 52.98           C  
ATOM    564  CG2 THR A  72      26.594  90.575 115.784  1.00 52.98           C  
ATOM    565  OG1 THR A  72      28.884  90.244 116.519  1.00 52.98           O  
ATOM    566  N   ARG A  73      28.960  93.145 118.253  1.00160.04           N  
ATOM    567  CA  ARG A  73      29.859  93.706 119.212  1.00160.04           C  
ATOM    568  C   ARG A  73      31.100  92.871 119.342  1.00160.04           C  
ATOM    569  O   ARG A  73      32.193  93.430 119.473  1.00160.04           O  
ATOM    570  CB  ARG A  73      29.248  93.840 120.626  1.00160.04           C  
ATOM    571  CG  ARG A  73      28.087  94.830 120.698  1.00160.04           C  
ATOM    572  CD  ARG A  73      26.789  94.305 120.081  1.00160.04           C  
ATOM    573  NE  ARG A  73      26.082  93.534 121.140  1.00160.04           N  
ATOM    574  CZ  ARG A  73      24.885  92.938 120.871  1.00160.04           C  
ATOM    575  NH1 ARG A  73      24.353  93.025 119.624  1.00160.04           N1+
ATOM    576  NH2 ARG A  73      24.225  92.241 121.841  1.00160.04           N  
ATOM    577  N   THR A  74      30.975  91.526 119.337  1.00125.57           N  
ATOM    578  CA  THR A  74      32.169  90.758 119.563  1.00125.57           C  
ATOM    579  C   THR A  74      32.220  89.541 118.692  1.00125.57           C  
ATOM    580  O   THR A  74      31.248  89.159 118.040  1.00125.57           O  
ATOM    581  CB  THR A  74      32.304  90.268 120.973  1.00125.57           C  
ATOM    582  CG2 THR A  74      32.196  91.468 121.927  1.00125.57           C  
ATOM    583  OG1 THR A  74      31.288  89.324 121.265  1.00125.57           O  
ATOM    584  N   LEU A  75      33.398  88.895 118.690  1.00 73.30           N  
ATOM    585  CA  LEU A  75      33.682  87.753 117.872  1.00 73.30           C  
ATOM    586  C   LEU A  75      32.824  86.592 118.275  1.00 73.30           C  
ATOM    587  O   LEU A  75      32.429  85.806 117.417  1.00 73.30           O  
ATOM    588  CB  LEU A  75      35.174  87.352 117.925  1.00 73.30           C  
ATOM    589  CG  LEU A  75      35.572  86.276 116.902  1.00 73.30           C  
ATOM    590  CD1 LEU A  75      35.247  86.724 115.466  1.00 73.30           C  
ATOM    591  CD2 LEU A  75      37.050  85.891 117.065  1.00 73.30           C  
ATOM    592  N   SER A  76      32.533  86.419 119.577  1.00 36.44           N  
ATOM    593  CA  SER A  76      31.722  85.306 119.984  1.00 36.44           C  
ATOM    594  C   SER A  76      30.339  85.465 119.437  1.00 36.44           C  
ATOM    595  O   SER A  76      29.708  84.508 118.995  1.00 36.44           O  
ATOM    596  CB  SER A  76      31.630  85.152 121.510  1.00 36.44           C  
ATOM    597  OG  SER A  76      32.909  84.845 122.050  1.00 36.44           O  
ATOM    598  N   THR A  77      29.807  86.703 119.472  1.00 41.97           N  
ATOM    599  CA  THR A  77      28.499  86.988 118.973  1.00 41.97           C  
ATOM    600  C   THR A  77      28.481  86.822 117.481  1.00 41.97           C  
ATOM    601  O   THR A  77      27.492  86.380 116.907  1.00 41.97           O  
ATOM    602  CB  THR A  77      28.060  88.399 119.250  1.00 41.97           C  
ATOM    603  CG2 THR A  77      26.662  88.618 118.638  1.00 41.97           C  
ATOM    604  OG1 THR A  77      28.033  88.639 120.649  1.00 41.97           O  
ATOM    605  N   GLU A  78      29.603  87.180 116.829  1.00 80.70           N  
ATOM    606  CA  GLU A  78      29.688  87.210 115.399  1.00 80.70           C  
ATOM    607  C   GLU A  78      29.477  85.846 114.838  1.00 80.70           C  
ATOM    608  O   GLU A  78      28.765  85.675 113.850  1.00 80.70           O  
ATOM    609  CB  GLU A  78      31.074  87.701 114.926  1.00 80.70           C  
ATOM    610  CG  GLU A  78      31.147  87.996 113.427  1.00 80.70           C  
ATOM    611  CD  GLU A  78      30.571  89.385 113.224  1.00 80.70           C  
ATOM    612  OE1 GLU A  78      30.147  90.002 114.245  1.00 80.70           O  
ATOM    613  OE2 GLU A  78      30.533  89.858 112.052  1.00 80.70           O1-
ATOM    614  N   ILE A  79      30.100  84.836 115.467  1.00 38.79           N  
ATOM    615  CA  ILE A  79      30.019  83.490 114.985  1.00 38.79           C  
ATOM    616  C   ILE A  79      28.603  83.007 115.063  1.00 38.79           C  
ATOM    617  O   ILE A  79      28.096  82.395 114.124  1.00 38.79           O  
ATOM    618  CB  ILE A  79      30.882  82.550 115.783  1.00 38.79           C  
ATOM    619  CG1 ILE A  79      32.349  82.977 115.669  1.00 38.79           C  
ATOM    620  CG2 ILE A  79      30.605  81.120 115.282  1.00 38.79           C  
ATOM    621  CD1 ILE A  79      33.275  82.290 116.670  1.00 38.79           C  
ATOM    622  N   ILE A  80      27.917  83.288 116.197  1.00 36.69           N  
ATOM    623  CA  ILE A  80      26.566  82.851 116.364  1.00 36.69           C  
ATOM    624  C   ILE A  80      25.718  83.498 115.296  1.00 36.69           C  
ATOM    625  O   ILE A  80      24.879  82.845 114.675  1.00 36.69           O  
ATOM    626  CB  ILE A  80      25.989  83.236 117.698  1.00 36.69           C  
ATOM    627  CG1 ILE A  80      26.783  82.559 118.823  1.00 36.69           C  
ATOM    628  CG2 ILE A  80      24.490  82.885 117.704  1.00 36.69           C  
ATOM    629  CD1 ILE A  80      26.456  83.090 120.215  1.00 36.69           C  
ATOM    630  N   PHE A  81      25.958  84.789 115.038  1.00 69.20           N  
ATOM    631  CA  PHE A  81      25.183  85.544 114.083  1.00 69.20           C  
ATOM    632  C   PHE A  81      25.332  84.942 112.714  1.00 69.20           C  
ATOM    633  O   PHE A  81      24.364  84.868 111.956  1.00 69.20           O  
ATOM    634  CB  PHE A  81      25.621  87.025 114.014  1.00 69.20           C  
ATOM    635  CG  PHE A  81      24.807  87.761 113.008  1.00 69.20           C  
ATOM    636  CD1 PHE A  81      23.480  88.051 113.253  1.00 69.20           C  
ATOM    637  CD2 PHE A  81      25.374  88.212 111.835  1.00 69.20           C  
ATOM    638  CE1 PHE A  81      22.731  88.741 112.319  1.00 69.20           C  
ATOM    639  CE2 PHE A  81      24.626  88.902 110.902  1.00 69.20           C  
ATOM    640  CZ  PHE A  81      23.304  89.170 111.150  1.00 69.20           C  
ATOM    641  N   ASN A  82      26.543  84.480 112.369  1.00 63.74           N  
ATOM    642  CA  ASN A  82      26.830  83.945 111.062  1.00 63.74           C  
ATOM    643  C   ASN A  82      26.019  82.712 110.784  1.00 63.74           C  
ATOM    644  O   ASN A  82      25.795  82.379 109.613  1.00 63.74           O  
ATOM    645  CB  ASN A  82      28.313  83.583 110.876  1.00 63.74           C  
ATOM    646  CG  ASN A  82      29.106  84.887 110.801  1.00 63.74           C  
ATOM    647  ND2 ASN A  82      30.377  84.851 111.276  1.00 63.74           N  
ATOM    648  OD1 ASN A  82      28.597  85.897 110.331  1.00 63.74           O  
ATOM    649  N   LEU A  83      25.614  81.942 111.809  1.00 61.47           N  
ATOM    650  CA  LEU A  83      24.873  80.735 111.581  1.00 61.47           C  
ATOM    651  C   LEU A  83      23.504  81.030 111.013  1.00 61.47           C  
ATOM    652  O   LEU A  83      23.013  80.272 110.177  1.00 61.47           O  
ATOM    653  CB  LEU A  83      24.708  79.898 112.865  1.00 61.47           C  
ATOM    654  CG  LEU A  83      26.048  79.378 113.412  1.00 61.47           C  
ATOM    655  CD1 LEU A  83      25.856  78.540 114.684  1.00 61.47           C  
ATOM    656  CD2 LEU A  83      26.835  78.621 112.325  1.00 61.47           C  
ATOM    657  N   SER A  84      22.856  82.131 111.452  1.00 55.40           N  
ATOM    658  CA  SER A  84      21.516  82.462 111.021  1.00 55.40           C  
ATOM    659  C   SER A  84      21.496  83.029 109.625  1.00 55.40           C  
ATOM    660  O   SER A  84      22.377  83.767 109.200  1.00 55.40           O  
ATOM    661  CB  SER A  84      20.858  83.508 111.939  1.00 55.40           C  
ATOM    662  OG  SER A  84      19.554  83.820 111.458  1.00 55.40           O  
ATOM    663  N   PRO A  85      20.468  82.635 108.907  1.00118.04           N  
ATOM    664  CA  PRO A  85      20.224  83.136 107.574  1.00118.04           C  
ATOM    665  C   PRO A  85      19.668  84.531 107.580  1.00118.04           C  
ATOM    666  O   PRO A  85      19.724  85.196 106.543  1.00118.04           O  
ATOM    667  CB  PRO A  85      19.253  82.152 106.927  1.00118.04           C  
ATOM    668  CG  PRO A  85      19.495  80.840 107.683  1.00118.04           C  
ATOM    669  CD  PRO A  85      19.954  81.285 109.075  1.00118.04           C  
ATOM    670  N   ASN A  86      19.089  84.995 108.710  1.00 75.44           N  
ATOM    671  CA  ASN A  86      18.450  86.282 108.771  1.00 75.44           C  
ATOM    672  C   ASN A  86      19.399  87.342 109.278  1.00 75.44           C  
ATOM    673  O   ASN A  86      20.403  87.052 109.919  1.00 75.44           O  
ATOM    674  CB  ASN A  86      17.195  86.304 109.657  1.00 75.44           C  
ATOM    675  CG  ASN A  86      16.051  85.665 108.877  1.00 75.44           C  
ATOM    676  ND2 ASN A  86      15.374  86.487 108.029  1.00 75.44           N  
ATOM    677  OD1 ASN A  86      15.751  84.478 109.017  1.00 75.44           O  
ATOM    678  N   ASN A  87      19.079  88.609 108.939  1.00 54.70           N  
ATOM    679  CA  ASN A  87      19.820  89.789 109.301  1.00 54.70           C  
ATOM    680  C   ASN A  87      19.655  90.176 110.741  1.00 54.70           C  
ATOM    681  O   ASN A  87      20.598  90.666 111.356  1.00 54.70           O  
ATOM    682  CB  ASN A  87      19.413  91.013 108.458  1.00 54.70           C  
ATOM    683  CG  ASN A  87      19.920  90.787 107.039  1.00 54.70           C  
ATOM    684  ND2 ASN A  87      19.295  91.480 106.055  1.00 54.70           N  
ATOM    685  OD1 ASN A  87      20.858  90.024 106.812  1.00 54.70           O  
ATOM    686  N   ASN A  88      18.456  89.992 111.316  1.00 54.55           N  
ATOM    687  CA  ASN A  88      18.201  90.454 112.649  1.00 54.55           C  
ATOM    688  C   ASN A  88      19.169  89.805 113.596  1.00 54.55           C  
ATOM    689  O   ASN A  88      19.235  88.577 113.691  1.00 54.55           O  
ATOM    690  CB  ASN A  88      16.774  90.147 113.133  1.00 54.55           C  
ATOM    691  CG  ASN A  88      16.542  90.908 114.432  1.00 54.55           C  
ATOM    692  ND2 ASN A  88      15.805  92.045 114.342  1.00 54.55           N  
ATOM    693  OD1 ASN A  88      17.020  90.503 115.494  1.00 54.55           O  
ATOM    694  N   ILE A  89      19.949  90.631 114.320  1.00 96.98           N  
ATOM    695  CA  ILE A  89      20.939  90.132 115.239  1.00 96.98           C  
ATOM    696  C   ILE A  89      20.301  89.448 116.406  1.00 96.98           C  
ATOM    697  O   ILE A  89      20.636  88.302 116.724  1.00 96.98           O  
ATOM    698  CB  ILE A  89      21.805  91.225 115.807  1.00 96.98           C  
ATOM    699  CG1 ILE A  89      22.575  91.942 114.695  1.00 96.98           C  
ATOM    700  CG2 ILE A  89      22.711  90.607 116.875  1.00 96.98           C  
ATOM    701  CD1 ILE A  89      23.571  91.036 113.971  1.00 96.98           C  
ATOM    702  N   SER A  90      19.325  90.117 117.057  1.00 31.46           N  
ATOM    703  CA  SER A  90      18.757  89.614 118.281  1.00 31.46           C  
ATOM    704  C   SER A  90      18.070  88.309 118.033  1.00 31.46           C  
ATOM    705  O   SER A  90      18.107  87.411 118.874  1.00 31.46           O  
ATOM    706  CB  SER A  90      17.724  90.575 118.892  1.00 31.46           C  
ATOM    707  OG  SER A  90      16.580  90.688 118.061  1.00 31.46           O  
ATOM    708  N   GLU A  91      17.409  88.181 116.875  1.00 59.36           N  
ATOM    709  CA  GLU A  91      16.684  87.001 116.515  1.00 59.36           C  
ATOM    710  C   GLU A  91      17.635  85.859 116.352  1.00 59.36           C  
ATOM    711  O   GLU A  91      17.357  84.739 116.774  1.00 59.36           O  
ATOM    712  CB  GLU A  91      15.987  87.178 115.160  1.00 59.36           C  
ATOM    713  CG  GLU A  91      15.199  85.959 114.700  1.00 59.36           C  
ATOM    714  CD  GLU A  91      15.150  86.078 113.190  1.00 59.36           C  
ATOM    715  OE1 GLU A  91      15.794  87.025 112.665  1.00 59.36           O  
ATOM    716  OE2 GLU A  91      14.494  85.221 112.539  1.00 59.36           O1-
ATOM    717  N   ALA A  92      18.800  86.124 115.723  1.00 34.65           N  
ATOM    718  CA  ALA A  92      19.768  85.094 115.430  1.00 34.65           C  
ATOM    719  C   ALA A  92      20.316  84.510 116.701  1.00 34.65           C  
ATOM    720  O   ALA A  92      20.505  83.303 116.800  1.00 34.65           O  
ATOM    721  CB  ALA A  92      20.955  85.607 114.599  1.00 34.65           C  
ATOM    722  N   LEU A  93      20.613  85.368 117.701  1.00 42.73           N  
ATOM    723  CA  LEU A  93      21.178  84.927 118.938  1.00 42.73           C  
ATOM    724  C   LEU A  93      20.174  84.079 119.639  1.00 42.73           C  
ATOM    725  O   LEU A  93      20.514  83.089 120.294  1.00 42.73           O  
ATOM    726  CB  LEU A  93      21.519  86.098 119.883  1.00 42.73           C  
ATOM    727  CG  LEU A  93      22.540  87.090 119.284  1.00 42.73           C  
ATOM    728  CD1 LEU A  93      22.896  88.210 120.282  1.00 42.73           C  
ATOM    729  CD2 LEU A  93      23.776  86.368 118.734  1.00 42.73           C  
ATOM    730  N   LYS A  94      18.878  84.446 119.549  1.00 79.68           N  
ATOM    731  CA  LYS A  94      17.871  83.711 120.238  1.00 79.68           C  
ATOM    732  C   LYS A  94      17.794  82.303 119.718  1.00 79.68           C  
ATOM    733  O   LYS A  94      17.757  81.358 120.502  1.00 79.68           O  
ATOM    734  CB  LYS A  94      16.477  84.370 120.110  1.00 79.68           C  
ATOM    735  CG  LYS A  94      15.381  83.707 120.951  1.00 79.68           C  
ATOM    736  CD  LYS A  94      14.186  84.626 121.193  1.00 79.68           C  
ATOM    737  CE  LYS A  94      13.672  85.337 119.932  1.00 79.68           C  
ATOM    738  NZ  LYS A  94      12.619  86.308 120.293  1.00 79.68           N1+
ATOM    739  N   LYS A  95      17.738  82.110 118.380  1.00 62.08           N  
ATOM    740  CA  LYS A  95      17.630  80.788 117.834  1.00 62.08           C  
ATOM    741  C   LYS A  95      18.887  79.986 118.021  1.00 62.08           C  
ATOM    742  O   LYS A  95      18.852  78.843 118.461  1.00 62.08           O  
ATOM    743  CB  LYS A  95      17.359  80.773 116.320  1.00 62.08           C  
ATOM    744  CG  LYS A  95      15.996  81.302 115.902  1.00 62.08           C  
ATOM    745  CD  LYS A  95      15.901  81.540 114.396  1.00 62.08           C  
ATOM    746  CE  LYS A  95      14.516  81.973 113.914  1.00 62.08           C  
ATOM    747  NZ  LYS A  95      14.520  82.111 112.441  1.00 62.08           N1+
ATOM    748  N   PHE A  96      20.036  80.580 117.633  1.00 96.24           N  
ATOM    749  CA  PHE A  96      21.330  79.949 117.630  1.00 96.24           C  
ATOM    750  C   PHE A  96      22.020  79.872 118.956  1.00 96.24           C  
ATOM    751  O   PHE A  96      22.798  78.955 119.200  1.00 96.24           O  
ATOM    752  CB  PHE A  96      22.282  80.570 116.600  1.00 96.24           C  
ATOM    753  CG  PHE A  96      21.737  80.129 115.293  1.00 96.24           C  
ATOM    754  CD1 PHE A  96      22.118  78.926 114.753  1.00 96.24           C  
ATOM    755  CD2 PHE A  96      20.829  80.901 114.610  1.00 96.24           C  
ATOM    756  CE1 PHE A  96      21.607  78.502 113.545  1.00 96.24           C  
ATOM    757  CE2 PHE A  96      20.311  80.491 113.410  1.00 96.24           C  
ATOM    758  CZ  PHE A  96      20.709  79.288 112.872  1.00 96.24           C  
ATOM    759  N   GLY A  97      21.816  80.870 119.828  1.00 36.86           N  
ATOM    760  CA  GLY A  97      22.511  80.902 121.080  1.00 36.86           C  
ATOM    761  C   GLY A  97      21.802  80.014 122.065  1.00 36.86           C  
ATOM    762  O   GLY A  97      20.797  79.385 121.741  1.00 36.86           O  
ATOM    763  N   ILE A  98      22.330  79.970 123.297  1.00165.90           N  
ATOM    764  CA  ILE A  98      21.864  79.155 124.386  1.00165.90           C  
ATOM    765  C   ILE A  98      20.749  79.848 125.127  1.00165.90           C  
ATOM    766  O   ILE A  98      20.701  81.069 125.200  1.00165.90           O  
ATOM    767  CB  ILE A  98      22.975  78.893 125.371  1.00165.90           C  
ATOM    768  CG1 ILE A  98      22.559  77.915 126.473  1.00165.90           C  
ATOM    769  CG2 ILE A  98      23.450  80.243 125.916  1.00165.90           C  
ATOM    770  CD1 ILE A  98      23.725  77.556 127.395  1.00165.90           C  
ATOM    771  N   SER A  99      19.791  79.049 125.655  1.00101.94           N  
ATOM    772  CA  SER A  99      18.660  79.537 126.415  1.00101.94           C  
ATOM    773  C   SER A  99      18.726  78.894 127.769  1.00101.94           C  
ATOM    774  O   SER A  99      19.414  77.893 127.982  1.00101.94           O  
ATOM    775  CB  SER A  99      17.301  79.138 125.828  1.00101.94           C  
ATOM    776  OG  SER A  99      17.146  79.666 124.524  1.00101.94           O  
ATOM    777  N   ALA A 100      17.953  79.436 128.738  1.00 54.47           N  
ATOM    778  CA  ALA A 100      17.990  79.012 130.101  1.00 54.47           C  
ATOM    779  C   ALA A 100      17.628  77.557 130.214  1.00 54.47           C  
ATOM    780  O   ALA A 100      18.222  76.850 131.032  1.00 54.47           O  
ATOM    781  CB  ALA A 100      17.007  79.798 130.995  1.00 54.47           C  
ATOM    782  N   ASN A 101      16.661  77.067 129.427  1.00138.22           N  
ATOM    783  CA  ASN A 101      16.245  75.695 129.601  1.00138.22           C  
ATOM    784  C   ASN A 101      16.900  74.815 128.579  1.00138.22           C  
ATOM    785  O   ASN A 101      16.215  74.022 127.931  1.00138.22           O  
ATOM    786  CB  ASN A 101      14.740  75.517 129.338  1.00138.22           C  
ATOM    787  CG  ASN A 101      13.955  76.465 130.244  1.00138.22           C  
ATOM    788  ND2 ASN A 101      13.873  77.756 129.824  1.00138.22           N  
ATOM    789  OD1 ASN A 101      13.434  76.062 131.285  1.00138.22           O  
ATOM    790  N   ASP A 102      18.237  74.884 128.412  1.00 95.32           N  
ATOM    791  CA  ASP A 102      18.878  74.053 127.419  1.00 95.32           C  
ATOM    792  C   ASP A 102      19.647  72.975 128.125  1.00 95.32           C  
ATOM    793  O   ASP A 102      20.356  73.246 129.100  1.00 95.32           O  
ATOM    794  CB  ASP A 102      19.914  74.795 126.552  1.00 95.32           C  
ATOM    795  CG  ASP A 102      19.204  75.693 125.554  1.00 95.32           C  
ATOM    796  OD1 ASP A 102      17.954  75.559 125.404  1.00 95.32           O  
ATOM    797  OD2 ASP A 102      19.897  76.524 124.919  1.00 95.32           O1-
ATOM    798  N   THR A 103      19.443  71.712 127.697  1.00141.04           N  
ATOM    799  CA  THR A 103      20.146  70.566 128.190  1.00141.04           C  
ATOM    800  C   THR A 103      21.484  70.386 127.510  1.00141.04           C  
ATOM    801  O   THR A 103      22.410  69.837 128.110  1.00141.04           O  
ATOM    802  CB  THR A 103      19.384  69.302 127.982  1.00141.04           C  
ATOM    803  CG2 THR A 103      20.190  68.170 128.625  1.00141.04           C  
ATOM    804  OG1 THR A 103      18.116  69.391 128.614  1.00141.04           O  
ATOM    805  N   SER A 104      21.617  70.771 126.221  1.00 95.89           N  
ATOM    806  CA  SER A 104      22.878  70.528 125.550  1.00 95.89           C  
ATOM    807  C   SER A 104      23.473  71.807 125.061  1.00 95.89           C  
ATOM    808  O   SER A 104      22.757  72.723 124.655  1.00 95.89           O  
ATOM    809  CB  SER A 104      22.762  69.558 124.358  1.00 95.89           C  
ATOM    810  OG  SER A 104      21.873  70.095 123.384  1.00 95.89           O  
ATOM    811  N   ILE A 105      24.819  71.916 125.107  1.00 63.28           N  
ATOM    812  CA  ILE A 105      25.465  73.141 124.717  1.00 63.28           C  
ATOM    813  C   ILE A 105      26.716  72.824 123.938  1.00 63.28           C  
ATOM    814  O   ILE A 105      27.413  71.842 124.215  1.00 63.28           O  
ATOM    815  CB  ILE A 105      25.873  73.991 125.887  1.00 63.28           C  
ATOM    816  CG1 ILE A 105      24.639  74.414 126.685  1.00 63.28           C  
ATOM    817  CG2 ILE A 105      26.700  75.179 125.363  1.00 63.28           C  
ATOM    818  CD1 ILE A 105      24.977  74.972 128.065  1.00 63.28           C  
ATOM    819  N   LEU A 106      26.997  73.665 122.925  1.00 68.97           N  
ATOM    820  CA  LEU A 106      28.198  73.568 122.137  1.00 68.97           C  
ATOM    821  C   LEU A 106      28.948  74.853 122.348  1.00 68.97           C  
ATOM    822  O   LEU A 106      28.402  75.937 122.173  1.00 68.97           O  
ATOM    823  CB  LEU A 106      27.927  73.468 120.619  1.00 68.97           C  
ATOM    824  CG  LEU A 106      29.192  73.374 119.740  1.00 68.97           C  
ATOM    825  CD1 LEU A 106      29.957  72.054 119.970  1.00 68.97           C  
ATOM    826  CD2 LEU A 106      28.865  73.633 118.266  1.00 68.97           C  
ATOM    827  N   ILE A 107      30.233  74.763 122.765  1.00 61.41           N  
ATOM    828  CA  ILE A 107      31.002  75.957 122.962  1.00 61.41           C  
ATOM    829  C   ILE A 107      32.033  76.021 121.874  1.00 61.41           C  
ATOM    830  O   ILE A 107      32.697  75.027 121.590  1.00 61.41           O  
ATOM    831  CB  ILE A 107      31.699  76.022 124.286  1.00 61.41           C  
ATOM    832  CG1 ILE A 107      30.672  75.998 125.434  1.00 61.41           C  
ATOM    833  CG2 ILE A 107      32.596  77.265 124.304  1.00 61.41           C  
ATOM    834  CD1 ILE A 107      31.290  75.827 126.825  1.00 61.41           C  
ATOM    835  N   VAL A 108      32.154  77.187 121.216  1.00121.31           N  
ATOM    836  CA  VAL A 108      33.124  77.335 120.157  1.00121.31           C  
ATOM    837  C   VAL A 108      34.024  78.510 120.461  1.00121.31           C  
ATOM    838  O   VAL A 108      33.548  79.579 120.826  1.00121.31           O  
ATOM    839  CB  VAL A 108      32.459  77.561 118.820  1.00121.31           C  
ATOM    840  CG1 VAL A 108      31.833  78.964 118.788  1.00121.31           C  
ATOM    841  CG2 VAL A 108      33.480  77.315 117.709  1.00121.31           C  
ATOM    842  N   TYR A 109      35.359  78.322 120.349  1.00 82.57           N  
ATOM    843  CA  TYR A 109      36.276  79.414 120.611  1.00 82.57           C  
ATOM    844  C   TYR A 109      37.451  79.380 119.665  1.00 82.57           C  
ATOM    845  O   TYR A 109      37.744  78.357 119.051  1.00 82.57           O  
ATOM    846  CB  TYR A 109      36.788  79.481 122.064  1.00 82.57           C  
ATOM    847  CG  TYR A 109      37.450  78.191 122.418  1.00 82.57           C  
ATOM    848  CD1 TYR A 109      38.743  77.957 122.035  1.00 82.57           C  
ATOM    849  CD2 TYR A 109      36.780  77.236 123.137  1.00 82.57           C  
ATOM    850  CE1 TYR A 109      39.356  76.768 122.363  1.00 82.57           C  
ATOM    851  CE2 TYR A 109      37.376  76.047 123.462  1.00 82.57           C  
ATOM    852  CZ  TYR A 109      38.676  75.813 123.072  1.00 82.57           C  
ATOM    853  OH  TYR A 109      39.312  74.602 123.406  1.00 82.57           O  
ATOM    854  N   ILE A 110      38.152  80.538 119.527  1.00 55.81           N  
ATOM    855  CA  ILE A 110      39.271  80.651 118.617  1.00 55.81           C  
ATOM    856  C   ILE A 110      40.509  81.057 119.378  1.00 55.81           C  
ATOM    857  O   ILE A 110      40.441  81.803 120.351  1.00 55.81           O  
ATOM    858  CB  ILE A 110      39.072  81.693 117.550  1.00 55.81           C  
ATOM    859  CG1 ILE A 110      37.862  81.328 116.666  1.00 55.81           C  
ATOM    860  CG2 ILE A 110      40.379  81.836 116.760  1.00 55.81           C  
ATOM    861  CD1 ILE A 110      37.424  82.449 115.737  1.00 55.81           C  
ATOM    862  N   GLU A 111      41.691  80.542 118.937  1.00 94.85           N  
ATOM    863  CA  GLU A 111      42.931  80.882 119.588  1.00 94.85           C  
ATOM    864  C   GLU A 111      43.896  81.362 118.538  1.00 94.85           C  
ATOM    865  O   GLU A 111      44.061  80.725 117.495  1.00 94.85           O  
ATOM    866  CB  GLU A 111      43.689  79.681 120.197  1.00 94.85           C  
ATOM    867  CG  GLU A 111      42.856  78.734 121.052  1.00 94.85           C  
ATOM    868  CD  GLU A 111      42.591  77.510 120.202  1.00 94.85           C  
ATOM    869  OE1 GLU A 111      42.197  77.679 119.017  1.00 94.85           O  
ATOM    870  OE2 GLU A 111      42.802  76.370 120.718  1.00 94.85           O1-
ATOM    871  N   GLU A 112      44.513  82.533 118.784  1.00141.29           N  
ATOM    872  CA  GLU A 112      45.604  83.107 118.030  1.00141.29           C  
ATOM    873  C   GLU A 112      46.882  82.431 118.418  1.00141.29           C  
ATOM    874  O   GLU A 112      47.863  82.452 117.676  1.00141.29           O  
ATOM    875  CB  GLU A 112      45.776  84.611 118.261  1.00141.29           C  
ATOM    876  CG  GLU A 112      44.752  85.451 117.488  1.00141.29           C  
ATOM    877  CD  GLU A 112      45.218  85.510 116.043  1.00141.29           C  
ATOM    878  OE1 GLU A 112      46.339  85.010 115.763  1.00141.29           O  
ATOM    879  OE2 GLU A 112      44.464  86.055 115.193  1.00141.29           O1-
ATOM    880  N   GLY A 113      46.931  81.885 119.638  1.00 17.80           N  
ATOM    881  CA  GLY A 113      48.144  81.211 119.994  1.00 17.80           C  
ATOM    882  C   GLY A 113      49.035  82.170 120.716  1.00 17.80           C  
ATOM    883  O   GLY A 113      50.099  81.774 121.204  1.00 17.80           O  
ATOM    884  N   GLU A 114      48.659  83.464 120.774  1.00131.96           N  
ATOM    885  CA  GLU A 114      49.456  84.372 121.544  1.00131.96           C  
ATOM    886  C   GLU A 114      49.382  83.786 122.907  1.00131.96           C  
ATOM    887  O   GLU A 114      50.395  83.530 123.571  1.00131.96           O  
ATOM    888  CB  GLU A 114      48.822  85.753 121.708  1.00131.96           C  
ATOM    889  CG  GLU A 114      49.483  86.578 122.811  1.00131.96           C  
ATOM    890  CD  GLU A 114      48.482  87.606 123.317  1.00131.96           C  
ATOM    891  OE1 GLU A 114      47.653  88.079 122.505  1.00131.96           O  
ATOM    892  OE2 GLU A 114      48.525  87.910 124.538  1.00131.96           O1-
ATOM    893  N   LYS A 115      48.140  83.551 123.318  1.00179.73           N  
ATOM    894  CA  LYS A 115      47.821  82.879 124.535  1.00179.73           C  
ATOM    895  C   LYS A 115      46.660  82.048 124.154  1.00179.73           C  
ATOM    896  O   LYS A 115      45.704  82.534 123.552  1.00179.73           O  
ATOM    897  CB  LYS A 115      47.409  83.832 125.662  1.00179.73           C  
ATOM    898  CG  LYS A 115      48.588  84.665 126.181  1.00179.73           C  
ATOM    899  CD  LYS A 115      48.196  85.816 127.117  1.00179.73           C  
ATOM    900  CE  LYS A 115      49.389  86.562 127.701  1.00179.73           C  
ATOM    901  NZ  LYS A 115      48.920  87.637 128.603  1.00179.73           N1+
ATOM    902  N   GLN A 116      46.714  80.746 124.478  1.00 99.13           N  
ATOM    903  CA  GLN A 116      45.622  79.907 124.093  1.00 99.13           C  
ATOM    904  C   GLN A 116      44.662  79.919 125.223  1.00 99.13           C  
ATOM    905  O   GLN A 116      45.039  80.119 126.379  1.00 99.13           O  
ATOM    906  CB  GLN A 116      46.038  78.453 123.820  1.00 99.13           C  
ATOM    907  CG  GLN A 116      44.869  77.552 123.402  1.00 99.13           C  
ATOM    908  CD  GLN A 116      45.430  76.159 123.170  1.00 99.13           C  
ATOM    909  NE2 GLN A 116      44.551  75.224 122.718  1.00 99.13           N  
ATOM    910  OE1 GLN A 116      46.616  75.907 123.395  1.00 99.13           O  
ATOM    911  N   ILE A 117      43.370  79.744 124.896  1.00 57.27           N  
ATOM    912  CA  ILE A 117      42.378  79.732 125.913  1.00 57.27           C  
ATOM    913  C   ILE A 117      42.347  78.357 126.484  1.00 57.27           C  
ATOM    914  O   ILE A 117      42.375  77.367 125.763  1.00 57.27           O  
ATOM    915  CB  ILE A 117      40.991  80.017 125.396  1.00 57.27           C  
ATOM    916  CG1 ILE A 117      40.887  81.468 124.881  1.00 57.27           C  
ATOM    917  CG2 ILE A 117      39.984  79.683 126.509  1.00 57.27           C  
ATOM    918  CD1 ILE A 117      39.611  81.743 124.085  1.00 57.27           C  
ATOM    919  N   ASN A 118      42.354  78.287 127.833  1.00151.90           N  
ATOM    920  CA  ASN A 118      42.246  77.050 128.514  1.00151.90           C  
ATOM    921  C   ASN A 118      41.020  77.151 129.361  1.00151.90           C  
ATOM    922  O   ASN A 118      40.833  78.187 130.006  1.00151.90           O  
ATOM    923  CB  ASN A 118      43.425  76.761 129.466  1.00151.90           C  
ATOM    924  CG  ASN A 118      43.137  75.477 130.238  1.00151.90           C  
ATOM    925  ND2 ASN A 118      43.881  74.378 129.914  1.00151.90           N  
ATOM    926  OD1 ASN A 118      42.263  75.443 131.104  1.00151.90           O  
ATOM    927  N   GLN A 119      40.119  76.140 129.389  1.00256.97           N  
ATOM    928  CA  GLN A 119      40.067  74.881 128.680  1.00256.97           C  
ATOM    929  C   GLN A 119      39.466  73.915 129.639  1.00256.97           C  
ATOM    930  O   GLN A 119      38.248  73.779 129.736  1.00256.97           O  
ATOM    931  CB  GLN A 119      41.395  74.276 128.193  1.00256.97           C  
ATOM    932  CG  GLN A 119      41.207  72.901 127.544  1.00256.97           C  
ATOM    933  CD  GLN A 119      39.941  72.966 126.708  1.00256.97           C  
ATOM    934  NE2 GLN A 119      38.948  72.097 127.051  1.00256.97           N  
ATOM    935  OE1 GLN A 119      39.814  73.782 125.794  1.00256.97           O  
ATOM    936  N   GLU A 120      40.334  73.198 130.368  1.00112.60           N  
ATOM    937  CA  GLU A 120      39.884  72.287 131.373  1.00112.60           C  
ATOM    938  C   GLU A 120      39.156  73.095 132.408  1.00112.60           C  
ATOM    939  O   GLU A 120      38.279  72.587 133.090  1.00112.60           O  
ATOM    940  CB  GLU A 120      41.021  71.446 131.992  1.00112.60           C  
ATOM    941  CG  GLU A 120      42.315  72.210 132.289  1.00112.60           C  
ATOM    942  CD  GLU A 120      42.192  72.963 133.606  1.00112.60           C  
ATOM    943  OE1 GLU A 120      41.862  72.306 134.636  1.00112.60           O  
ATOM    944  OE2 GLU A 120      42.429  74.195 133.588  1.00112.60           O1-
ATOM    945  N   TYR A 121      39.558  74.376 132.570  1.00123.64           N  
ATOM    946  CA  TYR A 121      38.865  75.282 133.436  1.00123.64           C  
ATOM    947  C   TYR A 121      37.513  75.564 132.828  1.00123.64           C  
ATOM    948  O   TYR A 121      36.492  75.580 133.521  1.00123.64           O  
ATOM    949  CB  TYR A 121      39.597  76.628 133.564  1.00123.64           C  
ATOM    950  CG  TYR A 121      38.807  77.438 134.542  1.00123.64           C  
ATOM    951  CD1 TYR A 121      37.773  78.236 134.112  1.00123.64           C  
ATOM    952  CD2 TYR A 121      39.100  77.376 135.883  1.00123.64           C  
ATOM    953  CE1 TYR A 121      37.045  78.978 135.020  1.00123.64           C  
ATOM    954  CE2 TYR A 121      38.383  78.111 136.789  1.00123.64           C  
ATOM    955  CZ  TYR A 121      37.349  78.909 136.358  1.00123.64           C  
ATOM    956  OH  TYR A 121      36.602  79.672 137.278  1.00123.64           O  
ATOM    957  N   LEU A 122      37.471  75.796 131.493  1.00 57.36           N  
ATOM    958  CA  LEU A 122      36.245  76.123 130.813  1.00 57.36           C  
ATOM    959  C   LEU A 122      35.316  74.958 130.959  1.00 57.36           C  
ATOM    960  O   LEU A 122      34.101  75.117 131.085  1.00 57.36           O  
ATOM    961  CB  LEU A 122      36.434  76.403 129.312  1.00 57.36           C  
ATOM    962  CG  LEU A 122      35.129  76.761 128.573  1.00 57.36           C  
ATOM    963  CD1 LEU A 122      34.504  78.064 129.110  1.00 57.36           C  
ATOM    964  CD2 LEU A 122      35.348  76.788 127.050  1.00 57.36           C  
ATOM    965  N   ILE A 123      35.882  73.734 130.928  1.00 38.29           N  
ATOM    966  CA  ILE A 123      35.081  72.562 131.070  1.00 38.29           C  
ATOM    967  C   ILE A 123      34.436  72.578 132.421  1.00 38.29           C  
ATOM    968  O   ILE A 123      33.264  72.249 132.553  1.00 38.29           O  
ATOM    969  CB  ILE A 123      35.886  71.299 130.945  1.00 38.29           C  
ATOM    970  CG1 ILE A 123      36.476  71.186 129.525  1.00 38.29           C  
ATOM    971  CG2 ILE A 123      34.979  70.117 131.328  1.00 38.29           C  
ATOM    972  CD1 ILE A 123      37.545  70.107 129.393  1.00 38.29           C  
ATOM    973  N   SER A 124      35.190  72.987 133.458  1.00 47.83           N  
ATOM    974  CA  SER A 124      34.668  72.990 134.800  1.00 47.83           C  
ATOM    975  C   SER A 124      33.620  74.056 134.910  1.00 47.83           C  
ATOM    976  O   SER A 124      32.915  74.129 135.909  1.00 47.83           O  
ATOM    977  CB  SER A 124      35.723  73.234 135.889  1.00 47.83           C  
ATOM    978  OG  SER A 124      36.177  74.578 135.870  1.00 47.83           O  
ATOM    979  N   GLN A 125      33.539  74.946 133.906  1.00142.36           N  
ATOM    980  CA  GLN A 125      32.563  75.993 133.946  1.00142.36           C  
ATOM    981  C   GLN A 125      31.201  75.372 133.782  1.00142.36           C  
ATOM    982  O   GLN A 125      30.240  75.765 134.436  1.00142.36           O  
ATOM    983  CB  GLN A 125      32.786  77.009 132.817  1.00142.36           C  
ATOM    984  CG  GLN A 125      32.261  78.390 133.164  1.00142.36           C  
ATOM    985  CD  GLN A 125      33.223  78.990 134.182  1.00142.36           C  
ATOM    986  NE2 GLN A 125      33.940  80.067 133.783  1.00142.36           N  
ATOM    987  OE1 GLN A 125      33.331  78.512 135.309  1.00142.36           O  
ATOM    988  N   VAL A 126      31.091  74.340 132.906  1.00119.39           N  
ATOM    989  CA  VAL A 126      29.799  73.765 132.646  1.00119.39           C  
ATOM    990  C   VAL A 126      29.547  72.630 133.593  1.00119.39           C  
ATOM    991  O   VAL A 126      30.379  71.743 133.780  1.00119.39           O  
ATOM    992  CB  VAL A 126      29.633  73.257 131.236  1.00119.39           C  
ATOM    993  CG1 VAL A 126      30.498  72.003 131.058  1.00119.39           C  
ATOM    994  CG2 VAL A 126      28.148  73.016 130.961  1.00119.39           C  
ATOM    995  N   GLU A 127      28.358  72.634 134.239  1.00127.56           N  
ATOM    996  CA  GLU A 127      28.073  71.550 135.131  1.00127.56           C  
ATOM    997  C   GLU A 127      27.360  70.501 134.325  1.00127.56           C  
ATOM    998  O   GLU A 127      26.129  70.432 134.344  1.00127.56           O  
ATOM    999  CB  GLU A 127      27.157  71.964 136.302  1.00127.56           C  
ATOM   1000  CG  GLU A 127      27.153  70.968 137.456  1.00127.56           C  
ATOM   1001  CD  GLU A 127      28.459  71.147 138.217  1.00127.56           C  
ATOM   1002  OE1 GLU A 127      29.323  71.923 137.738  1.00127.56           O  
ATOM   1003  OE2 GLU A 127      28.612  70.508 139.298  1.00127.56           O1-
ATOM   1004  N   GLY A 128      28.109  69.623 133.619  1.00 28.72           N  
ATOM   1005  CA  GLY A 128      27.547  68.604 132.776  1.00 28.72           C  
ATOM   1006  C   GLY A 128      28.651  67.687 132.329  1.00 28.72           C  
ATOM   1007  O   GLY A 128      29.783  67.792 132.817  1.00 28.72           O  
ATOM   1008  N   HIS A 129      28.376  66.756 131.386  1.00111.10           N  
ATOM   1009  CA  HIS A 129      29.392  65.824 130.952  1.00111.10           C  
ATOM   1010  C   HIS A 129      29.807  66.164 129.553  1.00111.10           C  
ATOM   1011  O   HIS A 129      29.008  66.595 128.726  1.00111.10           O  
ATOM   1012  CB  HIS A 129      28.941  64.353 130.941  1.00111.10           C  
ATOM   1013  CG  HIS A 129      30.043  63.434 130.518  1.00111.10           C  
ATOM   1014  CD2 HIS A 129      30.325  62.904 129.289  1.00111.10           C  
ATOM   1015  ND1 HIS A 129      31.025  62.967 131.363  1.00111.10           N  
ATOM   1016  CE1 HIS A 129      31.850  62.182 130.610  1.00111.10           C  
ATOM   1017  NE2 HIS A 129      31.464  62.121 129.355  1.00111.10           N  
ATOM   1018  N   GLN A 130      31.114  65.962 129.252  1.00 54.71           N  
ATOM   1019  CA  GLN A 130      31.660  66.283 127.959  1.00 54.71           C  
ATOM   1020  C   GLN A 130      31.644  65.050 127.120  1.00 54.71           C  
ATOM   1021  O   GLN A 130      32.271  64.031 127.439  1.00 54.71           O  
ATOM   1022  CB  GLN A 130      33.110  66.787 128.035  1.00 54.71           C  
ATOM   1023  CG  GLN A 130      33.716  67.216 126.693  1.00 54.71           C  
ATOM   1024  CD  GLN A 130      35.087  67.804 126.972  1.00 54.71           C  
ATOM   1025  NE2 GLN A 130      35.696  68.454 125.940  1.00 54.71           N  
ATOM   1026  OE1 GLN A 130      35.601  67.701 128.080  1.00 54.71           O  
ATOM   1027  N   VAL A 131      30.923  65.112 125.983  1.00 51.15           N  
ATOM   1028  CA  VAL A 131      30.803  63.995 125.094  1.00 51.15           C  
ATOM   1029  C   VAL A 131      31.427  64.380 123.794  1.00 51.15           C  
ATOM   1030  O   VAL A 131      31.756  65.542 123.558  1.00 51.15           O  
ATOM   1031  CB  VAL A 131      29.384  63.604 124.834  1.00 51.15           C  
ATOM   1032  CG1 VAL A 131      28.751  63.127 126.150  1.00 51.15           C  
ATOM   1033  CG2 VAL A 131      28.648  64.800 124.190  1.00 51.15           C  
ATOM   1034  N   SER A 132      31.638  63.382 122.915  1.00 36.79           N  
ATOM   1035  CA  SER A 132      32.279  63.596 121.651  1.00 36.79           C  
ATOM   1036  C   SER A 132      31.330  64.266 120.695  1.00 36.79           C  
ATOM   1037  O   SER A 132      30.112  64.239 120.879  1.00 36.79           O  
ATOM   1038  CB  SER A 132      32.777  62.306 120.971  1.00 36.79           C  
ATOM   1039  OG  SER A 132      33.398  62.604 119.732  1.00 36.79           O  
ATOM   1040  N   LEU A 133      31.909  64.895 119.663  1.00 76.28           N  
ATOM   1041  CA  LEU A 133      31.228  65.604 118.615  1.00 76.28           C  
ATOM   1042  C   LEU A 133      30.449  64.672 117.739  1.00 76.28           C  
ATOM   1043  O   LEU A 133      29.468  65.067 117.110  1.00 76.28           O  
ATOM   1044  CB  LEU A 133      32.158  66.472 117.765  1.00 76.28           C  
ATOM   1045  CG  LEU A 133      32.703  67.663 118.572  1.00 76.28           C  
ATOM   1046  CD1 LEU A 133      33.632  68.552 117.735  1.00 76.28           C  
ATOM   1047  CD2 LEU A 133      31.568  68.467 119.204  1.00 76.28           C  
ATOM   1048  N   LYS A 134      30.869  63.386 117.667  1.00131.70           N  
ATOM   1049  CA  LYS A 134      30.220  62.416 116.827  1.00131.70           C  
ATOM   1050  C   LYS A 134      28.777  62.402 117.225  1.00131.70           C  
ATOM   1051  O   LYS A 134      27.909  62.040 116.439  1.00131.70           O  
ATOM   1052  CB  LYS A 134      30.739  60.991 117.058  1.00131.70           C  
ATOM   1053  CG  LYS A 134      32.214  60.755 116.707  1.00131.70           C  
ATOM   1054  CD  LYS A 134      32.546  60.943 115.225  1.00131.70           C  
ATOM   1055  CE  LYS A 134      33.935  60.439 114.852  1.00131.70           C  
ATOM   1056  NZ  LYS A 134      34.003  58.967 115.019  1.00131.70           N1+
ATOM   1057  N   ASN A 135      28.517  62.754 118.495  1.00106.95           N  
ATOM   1058  CA  ASN A 135      27.232  62.771 119.163  1.00106.95           C  
ATOM   1059  C   ASN A 135      26.281  63.794 118.600  1.00106.95           C  
ATOM   1060  O   ASN A 135      25.084  63.727 118.896  1.00106.95           O  
ATOM   1061  CB  ASN A 135      27.332  63.042 120.665  1.00106.95           C  
ATOM   1062  CG  ASN A 135      27.600  61.725 121.363  1.00106.95           C  
ATOM   1063  ND2 ASN A 135      28.808  61.585 121.966  1.00106.95           N  
ATOM   1064  OD1 ASN A 135      26.748  60.835 121.374  1.00106.95           O  
ATOM   1065  N   LEU A 136      26.753  64.787 117.836  1.00179.68           N  
ATOM   1066  CA  LEU A 136      25.890  65.860 117.410  1.00179.68           C  
ATOM   1067  C   LEU A 136      24.696  65.399 116.619  1.00179.68           C  
ATOM   1068  O   LEU A 136      23.621  65.989 116.768  1.00179.68           O  
ATOM   1069  CB  LEU A 136      26.599  66.934 116.569  1.00179.68           C  
ATOM   1070  CG  LEU A 136      27.458  67.889 117.410  1.00179.68           C  
ATOM   1071  CD1 LEU A 136      28.122  68.963 116.555  1.00179.68           C  
ATOM   1072  CD2 LEU A 136      26.618  68.509 118.538  1.00179.68           C  
ATOM   1073  N   PRO A 137      24.801  64.413 115.793  1.00 75.20           N  
ATOM   1074  CA  PRO A 137      23.635  64.051 115.019  1.00 75.20           C  
ATOM   1075  C   PRO A 137      22.467  63.601 115.842  1.00 75.20           C  
ATOM   1076  O   PRO A 137      21.341  63.729 115.369  1.00 75.20           O  
ATOM   1077  CB  PRO A 137      24.144  63.037 113.992  1.00 75.20           C  
ATOM   1078  CG  PRO A 137      25.614  63.469 113.771  1.00 75.20           C  
ATOM   1079  CD  PRO A 137      26.036  64.122 115.096  1.00 75.20           C  
ATOM   1080  N   GLU A 138      22.685  63.049 117.055  1.00 58.09           N  
ATOM   1081  CA  GLU A 138      21.600  62.551 117.859  1.00 58.09           C  
ATOM   1082  C   GLU A 138      20.742  63.671 118.350  1.00 58.09           C  
ATOM   1083  O   GLU A 138      19.519  63.551 118.389  1.00 58.09           O  
ATOM   1084  CB  GLU A 138      22.093  61.770 119.098  1.00 58.09           C  
ATOM   1085  CG  GLU A 138      22.885  62.620 120.091  1.00 58.09           C  
ATOM   1086  CD  GLU A 138      23.335  61.751 121.259  1.00 58.09           C  
ATOM   1087  OE1 GLU A 138      22.892  60.573 121.335  1.00 58.09           O  
ATOM   1088  OE2 GLU A 138      24.134  62.253 122.083  1.00 58.09           O1-
ATOM   1089  N   ILE A 139      21.379  64.770 118.790  1.00145.52           N  
ATOM   1090  CA  ILE A 139      20.791  65.965 119.356  1.00145.52           C  
ATOM   1091  C   ILE A 139      20.048  66.773 118.338  1.00145.52           C  
ATOM   1092  O   ILE A 139      19.013  67.357 118.632  1.00145.52           O  
ATOM   1093  CB  ILE A 139      21.843  66.898 119.872  1.00145.52           C  
ATOM   1094  CG1 ILE A 139      22.755  66.211 120.888  1.00145.52           C  
ATOM   1095  CG2 ILE A 139      21.117  68.136 120.422  1.00145.52           C  
ATOM   1096  CD1 ILE A 139      24.043  66.989 121.193  1.00145.52           C  
ATOM   1097  N   MET A 140      20.585  66.850 117.108  1.00121.34           N  
ATOM   1098  CA  MET A 140      20.051  67.789 116.151  1.00121.34           C  
ATOM   1099  C   MET A 140      18.610  67.507 115.846  1.00121.34           C  
ATOM   1100  O   MET A 140      18.233  66.380 115.550  1.00121.34           O  
ATOM   1101  CB  MET A 140      20.845  67.828 114.829  1.00121.34           C  
ATOM   1102  CG  MET A 140      20.804  66.523 114.033  1.00121.34           C  
ATOM   1103  SD  MET A 140      21.851  66.504 112.548  1.00121.34           S  
ATOM   1104  CE  MET A 140      20.712  67.448 111.497  1.00121.34           C  
ATOM   1105  N   ASN A 141      17.765  68.567 115.912  1.00 74.18           N  
ATOM   1106  CA  ASN A 141      16.353  68.503 115.616  1.00 74.18           C  
ATOM   1107  C   ASN A 141      16.205  68.846 114.161  1.00 74.18           C  
ATOM   1108  O   ASN A 141      16.316  70.002 113.765  1.00 74.18           O  
ATOM   1109  CB  ASN A 141      15.513  69.534 116.407  1.00 74.18           C  
ATOM   1110  CG  ASN A 141      14.024  69.336 116.116  1.00 74.18           C  
ATOM   1111  ND2 ASN A 141      13.159  69.859 117.027  1.00 74.18           N  
ATOM   1112  OD1 ASN A 141      13.637  68.741 115.111  1.00 74.18           O  
ATOM   1113  N   ILE A 142      15.926  67.819 113.334  1.00118.07           N  
ATOM   1114  CA  ILE A 142      15.895  67.948 111.909  1.00118.07           C  
ATOM   1115  C   ILE A 142      14.775  68.859 111.473  1.00118.07           C  
ATOM   1116  O   ILE A 142      14.949  69.681 110.577  1.00118.07           O  
ATOM   1117  CB  ILE A 142      15.771  66.618 111.213  1.00118.07           C  
ATOM   1118  CG1 ILE A 142      16.301  66.683 109.772  1.00118.07           C  
ATOM   1119  CG2 ILE A 142      14.320  66.127 111.340  1.00118.07           C  
ATOM   1120  CD1 ILE A 142      15.577  67.657 108.845  1.00118.07           C  
ATOM   1121  N   THR A 143      13.582  68.737 112.097  1.00 93.24           N  
ATOM   1122  CA  THR A 143      12.458  69.527 111.691  1.00 93.24           C  
ATOM   1123  C   THR A 143      12.759  70.968 111.916  1.00 93.24           C  
ATOM   1124  O   THR A 143      12.404  71.808 111.106  1.00 93.24           O  
ATOM   1125  CB  THR A 143      11.221  69.192 112.470  1.00 93.24           C  
ATOM   1126  CG2 THR A 143      10.059  70.050 111.951  1.00 93.24           C  
ATOM   1127  OG1 THR A 143      10.915  67.812 112.325  1.00 93.24           O  
ATOM   1128  N   GLU A 144      13.419  71.288 113.053  1.00 85.61           N  
ATOM   1129  CA  GLU A 144      13.739  72.663 113.348  1.00 85.61           C  
ATOM   1130  C   GLU A 144      14.709  73.211 112.358  1.00 85.61           C  
ATOM   1131  O   GLU A 144      14.571  74.348 111.909  1.00 85.61           O  
ATOM   1132  CB  GLU A 144      14.316  72.873 114.757  1.00 85.61           C  
ATOM   1133  CG  GLU A 144      13.221  72.945 115.805  1.00 85.61           C  
ATOM   1134  CD  GLU A 144      12.373  74.157 115.453  1.00 85.61           C  
ATOM   1135  OE1 GLU A 144      12.960  75.259 115.289  1.00 85.61           O  
ATOM   1136  OE2 GLU A 144      11.134  73.988 115.299  1.00 85.61           O1-
ATOM   1137  N   VAL A 145      15.715  72.405 111.961  1.00 43.72           N  
ATOM   1138  CA  VAL A 145      16.704  72.915 111.042  1.00 43.72           C  
ATOM   1139  C   VAL A 145      16.013  73.336 109.783  1.00 43.72           C  
ATOM   1140  O   VAL A 145      16.301  74.398 109.234  1.00 43.72           O  
ATOM   1141  CB  VAL A 145      17.755  71.894 110.691  1.00 43.72           C  
ATOM   1142  CG1 VAL A 145      18.663  72.469 109.591  1.00 43.72           C  
ATOM   1143  CG2 VAL A 145      18.501  71.515 111.975  1.00 43.72           C  
ATOM   1144  N   LYS A 146      15.063  72.522 109.298  1.00 50.34           N  
ATOM   1145  CA  LYS A 146      14.391  72.835 108.067  1.00 50.34           C  
ATOM   1146  C   LYS A 146      13.629  74.120 108.177  1.00 50.34           C  
ATOM   1147  O   LYS A 146      13.583  74.881 107.214  1.00 50.34           O  
ATOM   1148  CB  LYS A 146      13.457  71.725 107.572  1.00 50.34           C  
ATOM   1149  CG  LYS A 146      14.226  70.522 107.008  1.00 50.34           C  
ATOM   1150  CD  LYS A 146      13.374  69.273 106.773  1.00 50.34           C  
ATOM   1151  CE  LYS A 146      14.160  68.085 106.212  1.00 50.34           C  
ATOM   1152  NZ  LYS A 146      13.270  66.911 106.054  1.00 50.34           N1+
ATOM   1153  N   LYS A 147      12.988  74.399 109.326  1.00144.45           N  
ATOM   1154  CA  LYS A 147      12.209  75.600 109.431  1.00144.45           C  
ATOM   1155  C   LYS A 147      13.077  76.845 109.395  1.00144.45           C  
ATOM   1156  O   LYS A 147      12.719  77.827 108.751  1.00144.45           O  
ATOM   1157  CB  LYS A 147      11.302  75.634 110.691  1.00144.45           C  
ATOM   1158  CG  LYS A 147      12.025  75.705 112.039  1.00144.45           C  
ATOM   1159  CD  LYS A 147      12.585  77.085 112.378  1.00144.45           C  
ATOM   1160  CE  LYS A 147      11.494  78.114 112.679  1.00144.45           C  
ATOM   1161  NZ  LYS A 147      12.113  79.432 112.961  1.00144.45           N1+
ATOM   1162  N   ILE A 148      14.227  76.836 110.099  1.00 67.54           N  
ATOM   1163  CA  ILE A 148      15.076  78.006 110.166  1.00 67.54           C  
ATOM   1164  C   ILE A 148      15.687  78.301 108.823  1.00 67.54           C  
ATOM   1165  O   ILE A 148      15.685  79.445 108.363  1.00 67.54           O  
ATOM   1166  CB  ILE A 148      16.208  77.831 111.133  1.00 67.54           C  
ATOM   1167  CG1 ILE A 148      15.685  77.582 112.559  1.00 67.54           C  
ATOM   1168  CG2 ILE A 148      17.115  79.072 111.024  1.00 67.54           C  
ATOM   1169  CD1 ILE A 148      16.767  77.116 113.536  1.00 67.54           C  
ATOM   1170  N   TYR A 149      16.277  77.257 108.210  1.00114.73           N  
ATOM   1171  CA  TYR A 149      16.954  77.294 106.931  1.00114.73           C  
ATOM   1172  C   TYR A 149      15.988  77.377 105.801  1.00114.73           C  
ATOM   1173  O   TYR A 149      16.330  77.825 104.705  1.00114.73           O  
ATOM   1174  CB  TYR A 149      17.933  76.119 106.725  1.00114.73           C  
ATOM   1175  CG  TYR A 149      19.070  76.448 107.635  1.00114.73           C  
ATOM   1176  CD1 TYR A 149      19.963  77.417 107.258  1.00114.73           C  
ATOM   1177  CD2 TYR A 149      19.249  75.804 108.835  1.00114.73           C  
ATOM   1178  CE1 TYR A 149      21.025  77.757 108.072  1.00114.73           C  
ATOM   1179  CE2 TYR A 149      20.304  76.144 109.656  1.00114.73           C  
ATOM   1180  CZ  TYR A 149      21.187  77.113 109.270  1.00114.73           C  
ATOM   1181  OH  TYR A 149      22.281  77.460 110.100  1.00114.73           O  
ATOM   1182  N   LYS A 150      14.745  76.903 106.025  1.00188.88           N  
ATOM   1183  CA  LYS A 150      13.748  76.932 104.999  1.00188.88           C  
ATOM   1184  C   LYS A 150      14.194  76.094 103.840  1.00188.88           C  
ATOM   1185  O   LYS A 150      14.466  76.577 102.750  1.00188.88           O  
ATOM   1186  CB  LYS A 150      13.467  78.361 104.498  1.00188.88           C  
ATOM   1187  CG  LYS A 150      12.073  78.494 103.899  1.00188.88           C  
ATOM   1188  CD  LYS A 150      10.976  78.347 104.951  1.00188.88           C  
ATOM   1189  CE  LYS A 150      10.335  76.951 105.013  1.00188.88           C  
ATOM   1190  NZ  LYS A 150      11.131  76.051 105.887  1.00188.88           N1+
ATOM   1191  N   LEU A 151      14.309  74.767 104.098  1.00 63.19           N  
ATOM   1192  CA  LEU A 151      14.715  73.816 103.114  1.00 63.19           C  
ATOM   1193  C   LEU A 151      13.503  73.020 102.716  1.00 63.19           C  
ATOM   1194  O   LEU A 151      12.469  73.065 103.383  1.00 63.19           O  
ATOM   1195  CB  LEU A 151      15.770  72.843 103.680  1.00 63.19           C  
ATOM   1196  CG  LEU A 151      17.021  73.592 104.181  1.00 63.19           C  
ATOM   1197  CD1 LEU A 151      18.063  72.632 104.762  1.00 63.19           C  
ATOM   1198  CD2 LEU A 151      17.598  74.499 103.090  1.00 63.19           C  
ATOM   1199  N   SER A 152      13.601  72.288 101.594  1.00 32.89           N  
ATOM   1200  CA  SER A 152      12.494  71.516 101.115  1.00 32.89           C  
ATOM   1201  C   SER A 152      12.177  70.450 102.115  1.00 32.89           C  
ATOM   1202  O   SER A 152      13.051  69.932 102.803  1.00 32.89           O  
ATOM   1203  CB  SER A 152      12.773  70.842  99.768  1.00 32.89           C  
ATOM   1204  OG  SER A 152      13.905  69.986  99.880  1.00 32.89           O  
ATOM   1205  N   SER A 153      10.875  70.122 102.222  1.00 78.47           N  
ATOM   1206  CA  SER A 153      10.386  69.157 103.162  1.00 78.47           C  
ATOM   1207  C   SER A 153      10.886  67.776 102.820  1.00 78.47           C  
ATOM   1208  O   SER A 153      11.350  67.060 103.707  1.00 78.47           O  
ATOM   1209  CB  SER A 153       8.857  69.073 103.192  1.00 78.47           C  
ATOM   1210  OG  SER A 153       8.311  70.301 103.649  1.00 78.47           O  
ATOM   1211  N   GLN A 154      10.846  67.390 101.530  1.00 91.62           N  
ATOM   1212  CA  GLN A 154      11.197  66.045 101.174  1.00 91.62           C  
ATOM   1213  C   GLN A 154      12.590  65.762 101.643  1.00 91.62           C  
ATOM   1214  O   GLN A 154      13.490  66.594 101.525  1.00 91.62           O  
ATOM   1215  CB  GLN A 154      11.061  65.739  99.678  1.00 91.62           C  
ATOM   1216  CG  GLN A 154      11.972  66.547  98.753  1.00 91.62           C  
ATOM   1217  CD  GLN A 154      11.686  66.096  97.330  1.00 91.62           C  
ATOM   1218  NE2 GLN A 154      11.020  66.972  96.534  1.00 91.62           N  
ATOM   1219  OE1 GLN A 154      12.043  64.979  96.935  1.00 91.62           O  
ATOM   1220  N   GLU A 155      12.789  64.543 102.200  1.00 53.92           N  
ATOM   1221  CA  GLU A 155      14.021  64.161 102.829  1.00 53.92           C  
ATOM   1222  C   GLU A 155      15.169  64.156 101.873  1.00 53.92           C  
ATOM   1223  O   GLU A 155      15.062  63.722 100.738  1.00 53.92           O  
ATOM   1224  CB  GLU A 155      13.999  62.782 103.516  1.00 53.92           C  
ATOM   1225  CG  GLU A 155      13.230  62.729 104.832  1.00 53.92           C  
ATOM   1226  CD  GLU A 155      13.585  61.419 105.529  1.00 53.92           C  
ATOM   1227  OE1 GLU A 155      14.401  60.649 104.943  1.00 53.92           O  
ATOM   1228  OE2 GLU A 155      13.062  61.183 106.642  1.00 53.92           O1-
ATOM   1229  N   GLU A 156      16.325  64.658 102.372  1.00100.22           N  
ATOM   1230  CA  GLU A 156      17.545  64.736 101.622  1.00100.22           C  
ATOM   1231  C   GLU A 156      18.631  64.223 102.520  1.00100.22           C  
ATOM   1232  O   GLU A 156      18.430  64.019 103.713  1.00100.22           O  
ATOM   1233  CB  GLU A 156      17.942  66.186 101.283  1.00100.22           C  
ATOM   1234  CG  GLU A 156      16.971  66.919 100.364  1.00100.22           C  
ATOM   1235  CD  GLU A 156      17.359  66.645  98.916  1.00100.22           C  
ATOM   1236  OE1 GLU A 156      17.078  65.519  98.422  1.00100.22           O  
ATOM   1237  OE2 GLU A 156      17.942  67.562  98.279  1.00100.22           O1-
ATOM   1238  N   SER A 157      19.833  63.997 101.945  1.00 37.48           N  
ATOM   1239  CA  SER A 157      20.926  63.510 102.742  1.00 37.48           C  
ATOM   1240  C   SER A 157      21.468  64.629 103.570  1.00 37.48           C  
ATOM   1241  O   SER A 157      21.258  65.809 103.273  1.00 37.48           O  
ATOM   1242  CB  SER A 157      22.070  62.898 101.921  1.00 37.48           C  
ATOM   1243  OG  SER A 157      22.694  63.886 101.106  1.00 37.48           O  
ATOM   1244  N   ILE A 158      22.176  64.279 104.656  1.00 91.90           N  
ATOM   1245  CA  ILE A 158      22.707  65.283 105.511  1.00 91.90           C  
ATOM   1246  C   ILE A 158      23.641  66.095 104.676  1.00 91.90           C  
ATOM   1247  O   ILE A 158      23.666  67.315 104.774  1.00 91.90           O  
ATOM   1248  CB  ILE A 158      23.423  64.717 106.705  1.00 91.90           C  
ATOM   1249  CG1 ILE A 158      23.597  65.813 107.765  1.00 91.90           C  
ATOM   1250  CG2 ILE A 158      24.742  64.074 106.276  1.00 91.90           C  
ATOM   1251  CD1 ILE A 158      23.946  65.260 109.138  1.00 91.90           C  
ATOM   1252  N   GLY A 159      24.411  65.421 103.808  1.00 21.07           N  
ATOM   1253  CA  GLY A 159      25.350  66.112 102.973  1.00 21.07           C  
ATOM   1254  C   GLY A 159      24.593  67.082 102.124  1.00 21.07           C  
ATOM   1255  O   GLY A 159      25.046  68.215 101.919  1.00 21.07           O  
ATOM   1256  N   THR A 160      23.437  66.667 101.587  1.00 34.31           N  
ATOM   1257  CA  THR A 160      22.657  67.518 100.726  1.00 34.31           C  
ATOM   1258  C   THR A 160      22.131  68.682 101.526  1.00 34.31           C  
ATOM   1259  O   THR A 160      22.180  69.825 101.072  1.00 34.31           O  
ATOM   1260  CB  THR A 160      21.479  66.822 100.117  1.00 34.31           C  
ATOM   1261  CG2 THR A 160      20.716  67.830  99.224  1.00 34.31           C  
ATOM   1262  OG1 THR A 160      21.900  65.692  99.360  1.00 34.31           O  
ATOM   1263  N   LEU A 161      21.640  68.413 102.749  1.00 52.68           N  
ATOM   1264  CA  LEU A 161      21.056  69.434 103.585  1.00 52.68           C  
ATOM   1265  C   LEU A 161      22.106  70.430 103.938  1.00 52.68           C  
ATOM   1266  O   LEU A 161      21.849  71.640 103.966  1.00 52.68           O  
ATOM   1267  CB  LEU A 161      20.527  68.871 104.911  1.00 52.68           C  
ATOM   1268  CG  LEU A 161      19.335  67.910 104.755  1.00 52.68           C  
ATOM   1269  CD1 LEU A 161      18.871  67.388 106.116  1.00 52.68           C  
ATOM   1270  CD2 LEU A 161      18.176  68.573 103.986  1.00 52.68           C  
ATOM   1271  N   LEU A 162      23.330  69.950 104.216  1.00118.73           N  
ATOM   1272  CA  LEU A 162      24.387  70.822 104.651  1.00118.73           C  
ATOM   1273  C   LEU A 162      24.706  71.773 103.528  1.00118.73           C  
ATOM   1274  O   LEU A 162      24.925  72.960 103.749  1.00118.73           O  
ATOM   1275  CB  LEU A 162      25.639  70.025 105.052  1.00118.73           C  
ATOM   1276  CG  LEU A 162      26.700  70.811 105.855  1.00118.73           C  
ATOM   1277  CD1 LEU A 162      27.878  69.909 106.238  1.00118.73           C  
ATOM   1278  CD2 LEU A 162      27.157  72.079 105.130  1.00118.73           C  
ATOM   1279  N   ASP A 163      24.695  71.294 102.276  1.00 81.75           N  
ATOM   1280  CA  ASP A 163      25.028  72.180 101.189  1.00 81.75           C  
ATOM   1281  C   ASP A 163      24.042  73.307 101.169  1.00 81.75           C  
ATOM   1282  O   ASP A 163      24.409  74.472 101.050  1.00 81.75           O  
ATOM   1283  CB  ASP A 163      24.924  71.471  99.828  1.00 81.75           C  
ATOM   1284  CG  ASP A 163      25.547  72.390  98.792  1.00 81.75           C  
ATOM   1285  OD1 ASP A 163      26.562  73.061  99.128  1.00 81.75           O  
ATOM   1286  OD2 ASP A 163      25.025  72.438  97.648  1.00 81.75           O1-
ATOM   1287  N   ALA A 164      22.744  72.977 101.335  1.00 31.24           N  
ATOM   1288  CA  ALA A 164      21.700  73.951 101.268  1.00 31.24           C  
ATOM   1289  C   ALA A 164      21.901  74.932 102.377  1.00 31.24           C  
ATOM   1290  O   ALA A 164      21.688  76.128 102.200  1.00 31.24           O  
ATOM   1291  CB  ALA A 164      20.304  73.330 101.454  1.00 31.24           C  
ATOM   1292  N   ILE A 165      22.279  74.443 103.575  1.00139.32           N  
ATOM   1293  CA  ILE A 165      22.471  75.353 104.671  1.00139.32           C  
ATOM   1294  C   ILE A 165      23.629  76.247 104.400  1.00139.32           C  
ATOM   1295  O   ILE A 165      23.582  77.429 104.742  1.00139.32           O  
ATOM   1296  CB  ILE A 165      22.605  74.710 106.034  1.00139.32           C  
ATOM   1297  CG1 ILE A 165      23.801  73.764 106.104  1.00139.32           C  
ATOM   1298  CG2 ILE A 165      21.272  74.060 106.412  1.00139.32           C  
ATOM   1299  CD1 ILE A 165      24.121  73.302 107.524  1.00139.32           C  
ATOM   1300  N   ILE A 166      24.702  75.733 103.775  1.00 91.89           N  
ATOM   1301  CA  ILE A 166      25.850  76.543 103.491  1.00 91.89           C  
ATOM   1302  C   ILE A 166      25.416  77.649 102.578  1.00 91.89           C  
ATOM   1303  O   ILE A 166      25.840  78.796 102.741  1.00 91.89           O  
ATOM   1304  CB  ILE A 166      26.941  75.791 102.794  1.00 91.89           C  
ATOM   1305  CG1 ILE A 166      27.445  74.649 103.702  1.00 91.89           C  
ATOM   1306  CG2 ILE A 166      28.048  76.802 102.438  1.00 91.89           C  
ATOM   1307  CD1 ILE A 166      27.969  75.152 105.046  1.00 91.89           C  
ATOM   1308  N   CYS A 167      24.563  77.337 101.590  1.00 68.36           N  
ATOM   1309  CA  CYS A 167      24.115  78.318 100.645  1.00 68.36           C  
ATOM   1310  C   CYS A 167      23.348  79.387 101.369  1.00 68.36           C  
ATOM   1311  O   CYS A 167      23.535  80.572 101.111  1.00 68.36           O  
ATOM   1312  CB  CYS A 167      23.177  77.733  99.582  1.00 68.36           C  
ATOM   1313  SG  CYS A 167      22.604  79.000  98.398  1.00 68.36           S  
ATOM   1314  N   ARG A 168      22.468  78.996 102.310  1.00 99.16           N  
ATOM   1315  CA  ARG A 168      21.690  79.996 102.980  1.00 99.16           C  
ATOM   1316  C   ARG A 168      22.631  80.935 103.679  1.00 99.16           C  
ATOM   1317  O   ARG A 168      22.485  82.148 103.607  1.00 99.16           O  
ATOM   1318  CB  ARG A 168      20.705  79.411 103.995  1.00 99.16           C  
ATOM   1319  CG  ARG A 168      19.506  78.732 103.327  1.00 99.16           C  
ATOM   1320  CD  ARG A 168      18.478  79.746 102.815  1.00 99.16           C  
ATOM   1321  NE  ARG A 168      17.414  78.991 102.091  1.00 99.16           N  
ATOM   1322  CZ  ARG A 168      16.152  79.515 101.970  1.00 99.16           C  
ATOM   1323  NH1 ARG A 168      15.854  80.716 102.545  1.00 99.16           N1+
ATOM   1324  NH2 ARG A 168      15.193  78.822 101.291  1.00 99.16           N  
ATOM   1325  N   MET A 169      23.661  80.383 104.333  1.00 59.28           N  
ATOM   1326  CA  MET A 169      24.599  81.164 105.092  1.00 59.28           C  
ATOM   1327  C   MET A 169      25.384  82.063 104.191  1.00 59.28           C  
ATOM   1328  O   MET A 169      25.794  83.157 104.598  1.00 59.28           O  
ATOM   1329  CB  MET A 169      25.634  80.277 105.819  1.00 59.28           C  
ATOM   1330  CG  MET A 169      25.002  79.370 106.887  1.00 59.28           C  
ATOM   1331  SD  MET A 169      26.135  78.103 107.554  1.00 59.28           S  
ATOM   1332  CE  MET A 169      27.270  79.279 108.346  1.00 59.28           C  
ATOM   1333  N   SER A 170      25.677  81.589 102.974  1.00 43.41           N  
ATOM   1334  CA  SER A 170      26.458  82.307 102.008  1.00 43.41           C  
ATOM   1335  C   SER A 170      25.702  83.490 101.481  1.00 43.41           C  
ATOM   1336  O   SER A 170      26.287  84.546 101.245  1.00 43.41           O  
ATOM   1337  CB  SER A 170      26.842  81.457 100.791  1.00 43.41           C  
ATOM   1338  OG  SER A 170      27.679  80.392 101.193  1.00 43.41           O  
ATOM   1339  N   THR A 171      24.382  83.330 101.279  1.00 99.20           N  
ATOM   1340  CA  THR A 171      23.552  84.333 100.678  1.00 99.20           C  
ATOM   1341  C   THR A 171      23.463  85.565 101.528  1.00 99.20           C  
ATOM   1342  O   THR A 171      23.451  86.677 101.003  1.00 99.20           O  
ATOM   1343  CB  THR A 171      22.150  83.834 100.468  1.00 99.20           C  
ATOM   1344  CG2 THR A 171      21.328  84.959  99.811  1.00 99.20           C  
ATOM   1345  OG1 THR A 171      22.155  82.679  99.639  1.00 99.20           O  
ATOM   1346  N   LYS A 172      23.407  85.412 102.858  1.00183.62           N  
ATOM   1347  CA  LYS A 172      23.117  86.553 103.682  1.00183.62           C  
ATOM   1348  C   LYS A 172      24.146  87.646 103.571  1.00183.62           C  
ATOM   1349  O   LYS A 172      25.347  87.401 103.456  1.00183.62           O  
ATOM   1350  CB  LYS A 172      22.849  86.203 105.162  1.00183.62           C  
ATOM   1351  CG  LYS A 172      24.003  85.561 105.927  1.00183.62           C  
ATOM   1352  CD  LYS A 172      25.055  86.550 106.445  1.00183.62           C  
ATOM   1353  CE  LYS A 172      24.730  87.117 107.827  1.00183.62           C  
ATOM   1354  NZ  LYS A 172      24.730  86.049 108.858  1.00183.62           N1+
ATOM   1355  N   ASP A 173      23.635  88.899 103.585  1.00 63.60           N  
ATOM   1356  CA  ASP A 173      24.382  90.122 103.587  1.00 63.60           C  
ATOM   1357  C   ASP A 173      25.488  90.076 102.591  1.00 63.60           C  
ATOM   1358  O   ASP A 173      26.668  90.122 102.971  1.00 63.60           O  
ATOM   1359  CB  ASP A 173      25.005  90.440 104.961  1.00 63.60           C  
ATOM   1360  CG  ASP A 173      23.884  90.719 105.953  1.00 63.60           C  
ATOM   1361  OD1 ASP A 173      22.892  91.374 105.555  1.00 63.60           O  
ATOM   1362  OD2 ASP A 173      24.009  90.282 107.125  1.00 63.60           O1-
ATOM   1363  N   VAL A 174      25.153  89.974 101.299  1.00 98.38           N  
ATOM   1364  CA  VAL A 174      26.188  89.921 100.306  1.00 98.38           C  
ATOM   1365  C   VAL A 174      26.929  91.228 100.319  1.00 98.38           C  
ATOM   1366  O   VAL A 174      28.153  91.244 100.399  1.00 98.38           O  
ATOM   1367  CB  VAL A 174      25.660  89.681  98.926  1.00 98.38           C  
ATOM   1368  CG1 VAL A 174      25.085  88.254  98.885  1.00 98.38           C  
ATOM   1369  CG2 VAL A 174      24.624  90.759  98.573  1.00 98.38           C  
ATOM   1370  N   LEU A 175      26.197  92.357 100.274  1.00 81.64           N  
ATOM   1371  CA  LEU A 175      26.859  93.623 100.267  1.00 81.64           C  
ATOM   1372  C   LEU A 175      26.433  94.336 101.535  1.00 81.64           C  
ATOM   1373  O   LEU A 175      25.251  94.180 101.936  1.00 81.64           O  
ATOM   1374  CB  LEU A 175      26.487  94.542  99.091  1.00 81.64           C  
ATOM   1375  CG  LEU A 175      25.065  95.121  99.178  1.00 81.64           C  
ATOM   1376  CD1 LEU A 175      24.756  96.020  97.964  1.00 81.64           C  
ATOM   1377  CD2 LEU A 175      24.013  94.024  99.377  1.00 81.64           C  
ATOM   1378  OXT LEU A 175      27.276  95.068 102.122  1.00 81.64           O1-
TER    1379      LEU A 175 
ATOM   1380  N   MET B   1       8.982  58.127  82.797  1.00 47.57           N  
ATOM   1381  CA  MET B   1       8.233  57.290  83.768  1.00 47.57           C  
ATOM   1382  C   MET B   1       6.807  57.189  83.378  1.00 47.57           C  
ATOM   1383  O   MET B   1       6.468  57.298  82.196  1.00 47.57           O  
ATOM   1384  CB  MET B   1       8.314  57.910  85.174  1.00 47.57           C  
ATOM   1385  CG  MET B   1       9.739  57.968  85.730  1.00 47.57           C  
ATOM   1386  SD  MET B   1       9.878  58.713  87.381  1.00 47.57           S  
ATOM   1387  CE  MET B   1      11.687  58.743  87.386  1.00 47.57           C  
ATOM   1388  N   ALA B   2       5.920  56.982  84.363  1.00 14.89           N  
ATOM   1389  CA  ALA B   2       4.528  56.887  84.067  1.00 14.89           C  
ATOM   1390  C   ALA B   2       4.073  58.256  83.692  1.00 14.89           C  
ATOM   1391  O   ALA B   2       4.647  59.253  84.119  1.00 14.89           O  
ATOM   1392  CB  ALA B   2       3.673  56.417  85.248  1.00 14.89           C  
ATOM   1393  N   ALA B   3       3.032  58.333  82.847  1.00 17.08           N  
ATOM   1394  CA  ALA B   3       2.535  59.598  82.419  1.00 17.08           C  
ATOM   1395  C   ALA B   3       2.072  60.318  83.644  1.00 17.08           C  
ATOM   1396  O   ALA B   3       2.321  61.516  83.810  1.00 17.08           O  
ATOM   1397  CB  ALA B   3       1.334  59.485  81.460  1.00 17.08           C  
ATOM   1398  N   ALA B   4       1.391  59.598  84.545  1.00 14.27           N  
ATOM   1399  CA  ALA B   4       0.898  60.206  85.735  1.00 14.27           C  
ATOM   1400  C   ALA B   4       2.080  60.703  86.498  1.00 14.27           C  
ATOM   1401  O   ALA B   4       2.073  61.815  87.033  1.00 14.27           O  
ATOM   1402  CB  ALA B   4       0.139  59.228  86.644  1.00 14.27           C  
ATOM   1403  N   ARG B   5       3.160  59.887  86.555  1.00121.92           N  
ATOM   1404  CA  ARG B   5       4.321  60.264  87.290  1.00121.92           C  
ATOM   1405  C   ARG B   5       4.887  61.508  86.697  1.00121.92           C  
ATOM   1406  O   ARG B   5       5.231  62.446  87.424  1.00121.92           O  
ATOM   1407  CB  ARG B   5       5.424  59.193  87.265  1.00121.92           C  
ATOM   1408  CG  ARG B   5       6.675  59.594  88.059  1.00121.92           C  
ATOM   1409  CD  ARG B   5       6.466  59.642  89.568  1.00121.92           C  
ATOM   1410  NE  ARG B   5       6.564  58.249  90.093  1.00121.92           N  
ATOM   1411  CZ  ARG B   5       5.448  57.473  90.189  1.00121.92           C  
ATOM   1412  NH1 ARG B   5       4.231  57.970  89.802  1.00121.92           N1+
ATOM   1413  NH2 ARG B   5       5.534  56.202  90.677  1.00121.92           N  
ATOM   1414  N   ALA B   6       4.979  61.573  85.356  1.00 53.52           N  
ATOM   1415  CA  ALA B   6       5.561  62.716  84.736  1.00 53.52           C  
ATOM   1416  C   ALA B   6       4.724  63.895  85.095  1.00 53.52           C  
ATOM   1417  O   ALA B   6       5.238  64.937  85.508  1.00 53.52           O  
ATOM   1418  CB  ALA B   6       5.598  62.621  83.201  1.00 53.52           C  
ATOM   1419  N   THR B   7       3.388  63.747  84.990  1.00206.55           N  
ATOM   1420  CA  THR B   7       2.526  64.834  85.354  1.00206.55           C  
ATOM   1421  C   THR B   7       2.534  64.835  86.835  1.00206.55           C  
ATOM   1422  O   THR B   7       3.363  64.161  87.449  1.00206.55           O  
ATOM   1423  CB  THR B   7       1.102  64.627  84.911  1.00206.55           C  
ATOM   1424  CG2 THR B   7       1.064  64.493  83.375  1.00206.55           C  
ATOM   1425  OG1 THR B   7       0.553  63.474  85.521  1.00206.55           O  
ATOM   1426  N   THR B   8       1.653  65.634  87.480  1.00167.69           N  
ATOM   1427  CA  THR B   8       1.671  65.563  88.904  1.00167.69           C  
ATOM   1428  C   THR B   8       1.277  64.168  89.241  1.00167.69           C  
ATOM   1429  O   THR B   8       0.101  63.799  89.173  1.00167.69           O  
ATOM   1430  CB  THR B   8       0.682  66.495  89.560  1.00167.69           C  
ATOM   1431  CG2 THR B   8       0.799  66.334  91.091  1.00167.69           C  
ATOM   1432  OG1 THR B   8       0.955  67.832  89.193  1.00167.69           O  
ATOM   1433  N   PRO B   9       2.242  63.388  89.621  1.00199.47           N  
ATOM   1434  CA  PRO B   9       2.030  62.004  89.898  1.00199.47           C  
ATOM   1435  C   PRO B   9       1.052  61.944  91.003  1.00199.47           C  
ATOM   1436  O   PRO B   9       1.018  62.868  91.824  1.00199.47           O  
ATOM   1437  CB  PRO B   9       3.392  61.471  90.338  1.00199.47           C  
ATOM   1438  CG  PRO B   9       4.015  62.685  91.035  1.00199.47           C  
ATOM   1439  CD  PRO B   9       3.450  63.897  90.262  1.00199.47           C  
ATOM   1440  N   ALA B  10       0.245  60.883  91.053  1.00 57.74           N  
ATOM   1441  CA  ALA B  10      -0.666  60.806  92.140  1.00 57.74           C  
ATOM   1442  C   ALA B  10       0.170  60.726  93.362  1.00 57.74           C  
ATOM   1443  O   ALA B  10      -0.085  61.400  94.364  1.00 57.74           O  
ATOM   1444  CB  ALA B  10      -1.547  59.543  92.094  1.00 57.74           C  
ATOM   1445  N   ASP B  11       1.240  59.918  93.298  1.00 81.73           N  
ATOM   1446  CA  ASP B  11       2.056  59.769  94.463  1.00 81.73           C  
ATOM   1447  C   ASP B  11       2.616  61.113  94.795  1.00 81.73           C  
ATOM   1448  O   ASP B  11       2.441  61.612  95.907  1.00 81.73           O  
ATOM   1449  CB  ASP B  11       3.263  58.841  94.225  1.00 81.73           C  
ATOM   1450  CG  ASP B  11       2.741  57.424  94.047  1.00 81.73           C  
ATOM   1451  OD1 ASP B  11       1.903  56.988  94.881  1.00 81.73           O  
ATOM   1452  OD2 ASP B  11       3.163  56.756  93.062  1.00 81.73           O1-
ATOM   1453  N   GLY B  12       3.294  61.742  93.821  1.00171.99           N  
ATOM   1454  CA  GLY B  12       3.853  63.036  94.080  1.00171.99           C  
ATOM   1455  C   GLY B  12       4.862  62.870  95.171  1.00171.99           C  
ATOM   1456  O   GLY B  12       5.274  63.854  95.787  1.00171.99           O  
ATOM   1457  N   GLU B  13       5.298  61.622  95.429  1.00103.23           N  
ATOM   1458  CA  GLU B  13       6.269  61.400  96.446  1.00103.23           C  
ATOM   1459  C   GLU B  13       7.505  62.091  96.025  1.00103.23           C  
ATOM   1460  O   GLU B  13       8.153  62.780  96.812  1.00103.23           O  
ATOM   1461  CB  GLU B  13       6.619  59.916  96.652  1.00103.23           C  
ATOM   1462  CG  GLU B  13       7.644  59.692  97.758  1.00103.23           C  
ATOM   1463  CD  GLU B  13       7.946  58.196  97.842  1.00103.23           C  
ATOM   1464  OE1 GLU B  13       7.474  57.449  96.934  1.00103.23           O  
ATOM   1465  OE2 GLU B  13       8.654  57.791  98.794  1.00103.23           O1-
ATOM   1466  N   GLU B  14       7.881  61.914  94.749  1.00117.70           N  
ATOM   1467  CA  GLU B  14       9.068  62.551  94.268  1.00117.70           C  
ATOM   1468  C   GLU B  14       8.860  64.028  94.262  1.00117.70           C  
ATOM   1469  O   GLU B  14       9.746  64.774  94.674  1.00117.70           O  
ATOM   1470  CB  GLU B  14       9.470  62.111  92.846  1.00117.70           C  
ATOM   1471  CG  GLU B  14      10.720  62.808  92.339  1.00117.70           C  
ATOM   1472  CD  GLU B  14      11.877  62.414  93.241  1.00117.70           C  
ATOM   1473  OE1 GLU B  14      11.721  61.424  94.017  1.00117.70           O  
ATOM   1474  OE2 GLU B  14      12.937  63.093  93.169  1.00117.70           O1-
ATOM   1475  N   PRO B  15       7.738  64.506  93.797  1.00 84.89           N  
ATOM   1476  CA  PRO B  15       7.534  65.919  93.738  1.00 84.89           C  
ATOM   1477  C   PRO B  15       7.380  66.601  95.054  1.00 84.89           C  
ATOM   1478  O   PRO B  15       7.591  67.808  95.106  1.00 84.89           O  
ATOM   1479  CB  PRO B  15       6.373  66.164  92.772  1.00 84.89           C  
ATOM   1480  CG  PRO B  15       5.792  64.772  92.507  1.00 84.89           C  
ATOM   1481  CD  PRO B  15       6.978  63.823  92.762  1.00 84.89           C  
ATOM   1482  N   ALA B  16       7.005  65.900  96.131  1.00 39.25           N  
ATOM   1483  CA  ALA B  16       6.832  66.647  97.339  1.00 39.25           C  
ATOM   1484  C   ALA B  16       8.157  67.227  97.722  1.00 39.25           C  
ATOM   1485  O   ALA B  16       8.248  68.412  98.034  1.00 39.25           O  
ATOM   1486  CB  ALA B  16       6.271  65.828  98.507  1.00 39.25           C  
ATOM   1487  N   PRO B  17       9.211  66.448  97.703  1.00 86.87           N  
ATOM   1488  CA  PRO B  17      10.483  67.011  98.028  1.00 86.87           C  
ATOM   1489  C   PRO B  17      10.995  67.910  96.957  1.00 86.87           C  
ATOM   1490  O   PRO B  17      11.819  68.765  97.252  1.00 86.87           O  
ATOM   1491  CB  PRO B  17      11.413  65.835  98.359  1.00 86.87           C  
ATOM   1492  CG  PRO B  17      10.598  64.583  98.015  1.00 86.87           C  
ATOM   1493  CD  PRO B  17       9.151  65.057  98.105  1.00 86.87           C  
ATOM   1494  N   GLU B  18      10.539  67.735  95.701  1.00109.49           N  
ATOM   1495  CA  GLU B  18      11.106  68.582  94.708  1.00109.49           C  
ATOM   1496  C   GLU B  18      10.705  69.984  95.033  1.00109.49           C  
ATOM   1497  O   GLU B  18      11.548  70.881  95.064  1.00109.49           O  
ATOM   1498  CB  GLU B  18      10.630  68.287  93.268  1.00109.49           C  
ATOM   1499  CG  GLU B  18       9.164  68.592  92.998  1.00109.49           C  
ATOM   1500  CD  GLU B  18       8.930  68.426  91.505  1.00109.49           C  
ATOM   1501  OE1 GLU B  18       9.889  68.034  90.792  1.00109.49           O  
ATOM   1502  OE2 GLU B  18       7.787  68.707  91.053  1.00109.49           O1-
ATOM   1503  N   ALA B  19       9.422  70.188  95.375  1.00 42.87           N  
ATOM   1504  CA  ALA B  19       8.922  71.518  95.592  1.00 42.87           C  
ATOM   1505  C   ALA B  19       9.665  72.145  96.735  1.00 42.87           C  
ATOM   1506  O   ALA B  19      10.065  73.306  96.653  1.00 42.87           O  
ATOM   1507  CB  ALA B  19       7.425  71.535  95.938  1.00 42.87           C  
ATOM   1508  N   GLU B  20       9.876  71.384  97.818  1.00 55.25           N  
ATOM   1509  CA  GLU B  20      10.535  71.952  98.962  1.00 55.25           C  
ATOM   1510  C   GLU B  20      11.896  72.360  98.545  1.00 55.25           C  
ATOM   1511  O   GLU B  20      12.394  73.424  98.921  1.00 55.25           O  
ATOM   1512  CB  GLU B  20      10.701  70.945 100.116  1.00 55.25           C  
ATOM   1513  CG  GLU B  20       9.389  70.556 100.790  1.00 55.25           C  
ATOM   1514  CD  GLU B  20       9.713  69.577 101.901  1.00 55.25           C  
ATOM   1515  OE1 GLU B  20      10.879  69.096 101.939  1.00 55.25           O  
ATOM   1516  OE2 GLU B  20       8.810  69.300 102.734  1.00 55.25           O1-
ATOM   1517  N   ALA B  21      12.533  71.532  97.707  1.00 54.95           N  
ATOM   1518  CA  ALA B  21      13.873  71.799  97.294  1.00 54.95           C  
ATOM   1519  C   ALA B  21      13.923  73.092  96.551  1.00 54.95           C  
ATOM   1520  O   ALA B  21      14.821  73.908  96.774  1.00 54.95           O  
ATOM   1521  CB  ALA B  21      14.441  70.706  96.367  1.00 54.95           C  
ATOM   1522  N   LEU B  22      12.930  73.350  95.685  1.00147.03           N  
ATOM   1523  CA  LEU B  22      13.014  74.520  94.849  1.00147.03           C  
ATOM   1524  C   LEU B  22      13.144  75.774  95.671  1.00147.03           C  
ATOM   1525  O   LEU B  22      14.022  76.591  95.391  1.00147.03           O  
ATOM   1526  CB  LEU B  22      11.789  74.698  93.931  1.00147.03           C  
ATOM   1527  CG  LEU B  22      11.834  73.880  92.622  1.00147.03           C  
ATOM   1528  CD1 LEU B  22      12.105  72.386  92.860  1.00147.03           C  
ATOM   1529  CD2 LEU B  22      10.547  74.097  91.816  1.00147.03           C  
ATOM   1530  N   ALA B  23      12.317  75.954  96.717  1.00 58.45           N  
ATOM   1531  CA  ALA B  23      12.339  77.179  97.495  1.00 58.45           C  
ATOM   1532  C   ALA B  23      13.632  77.358  98.244  1.00 58.45           C  
ATOM   1533  O   ALA B  23      14.196  78.453  98.292  1.00 58.45           O  
ATOM   1534  CB  ALA B  23      11.210  77.219  98.540  1.00 58.45           C  
ATOM   1535  N   ALA B  24      14.149  76.254  98.793  1.00 95.83           N  
ATOM   1536  CA  ALA B  24      15.269  76.074  99.677  1.00 95.83           C  
ATOM   1537  C   ALA B  24      16.593  76.435  99.052  1.00 95.83           C  
ATOM   1538  O   ALA B  24      17.603  76.558  99.742  1.00 95.83           O  
ATOM   1539  CB  ALA B  24      15.402  74.623 100.181  1.00 95.83           C  
ATOM   1540  N   ALA B  25      16.614  76.638  97.722  1.00230.32           N  
ATOM   1541  CA  ALA B  25      17.746  76.505  96.841  1.00230.32           C  
ATOM   1542  C   ALA B  25      19.178  77.087  97.102  1.00230.32           C  
ATOM   1543  O   ALA B  25      20.049  76.262  96.853  1.00230.32           O  
ATOM   1544  CB  ALA B  25      17.386  76.941  95.411  1.00230.32           C  
ATOM   1545  N   ARG B  26      19.573  78.341  97.550  1.00510.71           N  
ATOM   1546  CA  ARG B  26      21.044  78.737  97.455  1.00510.71           C  
ATOM   1547  C   ARG B  26      21.894  79.379  98.693  1.00510.71           C  
ATOM   1548  O   ARG B  26      21.215  79.969  99.529  1.00510.71           O  
ATOM   1549  CB  ARG B  26      21.211  79.831  96.398  1.00510.71           C  
ATOM   1550  CG  ARG B  26      20.337  81.047  96.695  1.00510.71           C  
ATOM   1551  CD  ARG B  26      20.617  82.263  95.816  1.00510.71           C  
ATOM   1552  NE  ARG B  26      19.510  83.236  96.059  1.00510.71           N  
ATOM   1553  CZ  ARG B  26      19.518  84.030  97.166  1.00510.71           C  
ATOM   1554  NH1 ARG B  26      20.514  83.907  98.095  1.00510.71           N1+
ATOM   1555  NH2 ARG B  26      18.518  84.934  97.358  1.00510.71           N  
ATOM   1556  N   GLU B  27      23.364  79.314  98.820  1.00255.16           N  
ATOM   1557  CA  GLU B  27      24.392  80.025  99.753  1.00255.16           C  
ATOM   1558  C   GLU B  27      25.851  79.437 100.052  1.00255.16           C  
ATOM   1559  O   GLU B  27      26.042  78.237  99.859  1.00255.16           O  
ATOM   1560  CB  GLU B  27      23.805  80.355 101.140  1.00255.16           C  
ATOM   1561  CG  GLU B  27      22.805  81.506 101.149  1.00255.16           C  
ATOM   1562  CD  GLU B  27      23.575  82.810 100.967  1.00255.16           C  
ATOM   1563  OE1 GLU B  27      24.333  82.910  99.964  1.00255.16           O  
ATOM   1564  OE2 GLU B  27      23.419  83.712 101.831  1.00255.16           O1-
ATOM   1565  N   ARG B  28      26.936  80.250 100.503  1.00254.96           N  
ATOM   1566  CA  ARG B  28      28.298  79.767 101.016  1.00254.96           C  
ATOM   1567  C   ARG B  28      29.403  80.834 101.383  1.00254.96           C  
ATOM   1568  O   ARG B  28      29.193  82.035 101.187  1.00254.96           O  
ATOM   1569  CB  ARG B  28      28.969  78.732 100.104  1.00254.96           C  
ATOM   1570  CG  ARG B  28      29.817  77.766 100.927  1.00254.96           C  
ATOM   1571  CD  ARG B  28      28.968  76.807 101.768  1.00254.96           C  
ATOM   1572  NE  ARG B  28      29.886  75.909 102.510  1.00254.96           N  
ATOM   1573  CZ  ARG B  28      29.366  75.038 103.438  1.00254.96           C  
ATOM   1574  NH1 ARG B  28      28.019  75.026 103.671  1.00254.96           N1+
ATOM   1575  NH2 ARG B  28      30.191  74.195 104.125  1.00254.96           N  
ATOM   1576  N   SER B  29      30.627  80.408 101.945  1.00137.25           N  
ATOM   1577  CA  SER B  29      31.766  81.282 102.341  1.00137.25           C  
ATOM   1578  C   SER B  29      33.189  80.653 102.245  1.00137.25           C  
ATOM   1579  O   SER B  29      33.399  79.459 102.472  1.00137.25           O  
ATOM   1580  CB  SER B  29      31.631  81.814 103.784  1.00137.25           C  
ATOM   1581  OG  SER B  29      32.744  82.647 104.094  1.00137.25           O  
ATOM   1582  N   SER B  30      34.215  81.525 101.988  1.00176.91           N  
ATOM   1583  CA  SER B  30      35.637  81.328 101.670  1.00176.91           C  
ATOM   1584  C   SER B  30      36.545  80.870 102.774  1.00176.91           C  
ATOM   1585  O   SER B  30      37.642  80.372 102.478  1.00176.91           O  
ATOM   1586  CB  SER B  30      36.290  82.617 101.147  1.00176.91           C  
ATOM   1587  OG  SER B  30      37.665  82.408 100.873  1.00176.91           O  
ATOM   1588  N   ARG B  31      36.119  80.965 104.042  1.00116.02           N  
ATOM   1589  CA  ARG B  31      37.024  80.825 105.151  1.00116.02           C  
ATOM   1590  C   ARG B  31      37.795  79.559 105.079  1.00116.02           C  
ATOM   1591  O   ARG B  31      39.017  79.585 105.223  1.00116.02           O  
ATOM   1592  CB  ARG B  31      36.317  80.801 106.515  1.00116.02           C  
ATOM   1593  CG  ARG B  31      35.547  82.081 106.857  1.00116.02           C  
ATOM   1594  CD  ARG B  31      34.970  82.064 108.268  1.00116.02           C  
ATOM   1595  NE  ARG B  31      34.153  83.305 108.445  1.00116.02           N  
ATOM   1596  CZ  ARG B  31      33.736  83.668 109.694  1.00116.02           C  
ATOM   1597  NH1 ARG B  31      34.109  82.927 110.774  1.00116.02           N1+
ATOM   1598  NH2 ARG B  31      32.943  84.759 109.853  1.00116.02           N  
ATOM   1599  N   PHE B  32      37.163  78.403 104.821  1.00185.46           N  
ATOM   1600  CA  PHE B  32      38.069  77.299 104.890  1.00185.46           C  
ATOM   1601  C   PHE B  32      38.350  76.737 103.531  1.00185.46           C  
ATOM   1602  O   PHE B  32      37.714  75.780 103.111  1.00185.46           O  
ATOM   1603  CB  PHE B  32      37.558  76.152 105.771  1.00185.46           C  
ATOM   1604  CG  PHE B  32      37.605  76.618 107.195  1.00185.46           C  
ATOM   1605  CD1 PHE B  32      36.586  77.367 107.721  1.00185.46           C  
ATOM   1606  CD2 PHE B  32      38.674  76.292 107.998  1.00185.46           C  
ATOM   1607  CE1 PHE B  32      36.622  77.784 109.034  1.00185.46           C  
ATOM   1608  CE2 PHE B  32      38.724  76.709 109.306  1.00185.46           C  
ATOM   1609  CZ  PHE B  32      37.695  77.465 109.825  1.00185.46           C  
ATOM   1610  N   LEU B  33      39.322  77.329 102.808  1.00160.81           N  
ATOM   1611  CA  LEU B  33      39.718  76.747 101.552  1.00160.81           C  
ATOM   1612  C   LEU B  33      41.151  77.095 101.301  1.00160.81           C  
ATOM   1613  O   LEU B  33      41.570  78.234 101.534  1.00160.81           O  
ATOM   1614  CB  LEU B  33      38.911  77.278 100.348  1.00160.81           C  
ATOM   1615  CG  LEU B  33      37.383  77.063 100.441  1.00160.81           C  
ATOM   1616  CD1 LEU B  33      36.713  78.006 101.455  1.00160.81           C  
ATOM   1617  CD2 LEU B  33      36.717  77.154  99.058  1.00160.81           C  
ATOM   1618  N   SER B  34      41.939  76.125 100.803  1.00 90.80           N  
ATOM   1619  CA  SER B  34      43.325  76.362 100.511  1.00 90.80           C  
ATOM   1620  C   SER B  34      43.522  76.144  99.045  1.00 90.80           C  
ATOM   1621  O   SER B  34      42.877  75.279  98.442  1.00 90.80           O  
ATOM   1622  CB  SER B  34      44.280  75.390 101.243  1.00 90.80           C  
ATOM   1623  OG  SER B  34      45.622  75.679 100.912  1.00 90.80           O  
ATOM   1624  N   GLY B  35      44.414  76.939  98.418  1.00 74.44           N  
ATOM   1625  CA  GLY B  35      44.667  76.839  97.001  1.00 74.44           C  
ATOM   1626  C   GLY B  35      45.701  75.792  96.694  1.00 74.44           C  
ATOM   1627  O   GLY B  35      46.583  75.504  97.507  1.00 74.44           O  
ATOM   1628  N   LEU B  36      45.650  75.220  95.466  1.00212.86           N  
ATOM   1629  CA  LEU B  36      46.560  74.179  95.080  1.00212.86           C  
ATOM   1630  C   LEU B  36      47.073  74.462  93.679  1.00212.86           C  
ATOM   1631  O   LEU B  36      47.946  75.307  93.484  1.00212.86           O  
ATOM   1632  CB  LEU B  36      45.906  72.777  95.083  1.00212.86           C  
ATOM   1633  CG  LEU B  36      46.871  71.563  95.042  1.00212.86           C  
ATOM   1634  CD1 LEU B  36      46.073  70.247  94.961  1.00212.86           C  
ATOM   1635  CD2 LEU B  36      47.951  71.667  93.951  1.00212.86           C  
ATOM   1636  N   GLU B  37      46.527  73.732  92.657  1.00127.20           N  
ATOM   1637  CA  GLU B  37      46.995  73.756  91.275  1.00127.20           C  
ATOM   1638  C   GLU B  37      45.908  74.224  90.324  1.00127.20           C  
ATOM   1639  O   GLU B  37      44.764  74.413  90.721  1.00127.20           O  
ATOM   1640  CB  GLU B  37      47.457  72.364  90.799  1.00127.20           C  
ATOM   1641  CG  GLU B  37      48.097  72.335  89.411  1.00127.20           C  
ATOM   1642  CD  GLU B  37      48.489  70.898  89.087  1.00127.20           C  
ATOM   1643  OE1 GLU B  37      49.623  70.490  89.477  1.00127.20           O  
ATOM   1644  OE2 GLU B  37      47.674  70.190  88.450  1.00127.20           O1-
ATOM   1645  N   LEU B  38      46.273  74.444  89.035  1.00132.10           N  
ATOM   1646  CA  LEU B  38      45.410  74.956  87.982  1.00132.10           C  
ATOM   1647  C   LEU B  38      44.878  73.858  87.085  1.00132.10           C  
ATOM   1648  O   LEU B  38      45.632  73.229  86.343  1.00132.10           O  
ATOM   1649  CB  LEU B  38      46.148  75.893  87.006  1.00132.10           C  
ATOM   1650  CG  LEU B  38      46.461  77.293  87.551  1.00132.10           C  
ATOM   1651  CD1 LEU B  38      45.188  78.147  87.588  1.00132.10           C  
ATOM   1652  CD2 LEU B  38      47.187  77.220  88.907  1.00132.10           C  
ATOM   1653  N   VAL B  39      43.554  73.597  87.153  1.00 91.86           N  
ATOM   1654  CA  VAL B  39      42.822  72.658  86.324  1.00 91.86           C  
ATOM   1655  C   VAL B  39      42.476  73.185  84.953  1.00 91.86           C  
ATOM   1656  O   VAL B  39      42.477  72.433  83.979  1.00 91.86           O  
ATOM   1657  CB  VAL B  39      41.534  72.232  86.959  1.00 91.86           C  
ATOM   1658  CG1 VAL B  39      40.787  71.287  85.999  1.00 91.86           C  
ATOM   1659  CG2 VAL B  39      41.845  71.607  88.327  1.00 91.86           C  
ATOM   1660  N   LYS B  40      42.112  74.486  84.842  1.00124.77           N  
ATOM   1661  CA  LYS B  40      41.676  74.969  83.558  1.00124.77           C  
ATOM   1662  C   LYS B  40      41.781  76.464  83.539  1.00124.77           C  
ATOM   1663  O   LYS B  40      42.144  77.097  84.527  1.00124.77           O  
ATOM   1664  CB  LYS B  40      40.203  74.658  83.250  1.00124.77           C  
ATOM   1665  CG  LYS B  40      39.875  73.160  83.205  1.00124.77           C  
ATOM   1666  CD  LYS B  40      38.377  72.872  83.154  1.00124.77           C  
ATOM   1667  CE  LYS B  40      37.574  73.539  84.273  1.00124.77           C  
ATOM   1668  NZ  LYS B  40      37.963  72.982  85.590  1.00124.77           N1+
ATOM   1669  N   GLN B  41      41.444  77.069  82.375  1.00118.81           N  
ATOM   1670  CA  GLN B  41      41.495  78.496  82.225  1.00118.81           C  
ATOM   1671  C   GLN B  41      40.206  78.926  81.587  1.00118.81           C  
ATOM   1672  O   GLN B  41      39.454  78.109  81.066  1.00118.81           O  
ATOM   1673  CB  GLN B  41      42.638  78.951  81.298  1.00118.81           C  
ATOM   1674  CG  GLN B  41      42.883  80.468  81.304  1.00118.81           C  
ATOM   1675  CD  GLN B  41      43.765  80.783  82.508  1.00118.81           C  
ATOM   1676  NE2 GLN B  41      44.921  81.457  82.254  1.00118.81           N  
ATOM   1677  OE1 GLN B  41      43.433  80.440  83.641  1.00118.81           O  
ATOM   1678  N   GLY B  42      39.915  80.252  81.633  1.00 41.73           N  
ATOM   1679  CA  GLY B  42      38.719  80.790  81.044  1.00 41.73           C  
ATOM   1680  C   GLY B  42      38.812  82.286  81.143  1.00 41.73           C  
ATOM   1681  O   GLY B  42      39.883  82.817  81.439  1.00 41.73           O  
ATOM   1682  N   ALA B  43      37.710  83.004  80.862  1.00 87.10           N  
ATOM   1683  CA  ALA B  43      37.728  84.433  81.022  1.00 87.10           C  
ATOM   1684  C   ALA B  43      37.605  84.661  82.489  1.00 87.10           C  
ATOM   1685  O   ALA B  43      36.935  83.862  83.148  1.00 87.10           O  
ATOM   1686  CB  ALA B  43      36.551  85.147  80.337  1.00 87.10           C  
ATOM   1687  N   GLU B  44      38.198  85.769  83.016  1.00307.84           N  
ATOM   1688  CA  GLU B  44      38.191  86.026  84.442  1.00307.84           C  
ATOM   1689  C   GLU B  44      38.668  84.734  85.020  1.00307.84           C  
ATOM   1690  O   GLU B  44      37.930  84.144  85.793  1.00307.84           O  
ATOM   1691  CB  GLU B  44      36.761  86.202  84.979  1.00307.84           C  
ATOM   1692  CG  GLU B  44      35.958  87.286  84.270  1.00307.84           C  
ATOM   1693  CD  GLU B  44      34.549  87.270  84.840  1.00307.84           C  
ATOM   1694  OE1 GLU B  44      34.300  86.470  85.778  1.00307.84           O  
ATOM   1695  OE2 GLU B  44      33.708  88.065  84.345  1.00307.84           O1-
ATOM   1696  N   ALA B  45      39.969  84.465  84.786  1.00233.64           N  
ATOM   1697  CA  ALA B  45      40.751  83.297  84.463  1.00233.64           C  
ATOM   1698  C   ALA B  45      40.777  81.887  85.028  1.00233.64           C  
ATOM   1699  O   ALA B  45      40.703  81.012  84.176  1.00233.64           O  
ATOM   1700  CB  ALA B  45      42.239  83.677  84.384  1.00233.64           C  
ATOM   1701  N   ARG B  46      40.860  81.516  86.316  1.00228.05           N  
ATOM   1702  CA  ARG B  46      41.231  80.108  86.341  1.00228.05           C  
ATOM   1703  C   ARG B  46      40.307  79.223  87.110  1.00228.05           C  
ATOM   1704  O   ARG B  46      39.343  79.665  87.710  1.00228.05           O  
ATOM   1705  CB  ARG B  46      42.611  79.864  86.978  1.00228.05           C  
ATOM   1706  CG  ARG B  46      43.724  80.732  86.396  1.00228.05           C  
ATOM   1707  CD  ARG B  46      43.559  82.207  86.762  1.00228.05           C  
ATOM   1708  NE  ARG B  46      44.695  82.952  86.151  1.00228.05           N  
ATOM   1709  CZ  ARG B  46      44.697  84.312  86.159  1.00228.05           C  
ATOM   1710  NH1 ARG B  46      43.661  84.998  86.720  1.00228.05           N1+
ATOM   1711  NH2 ARG B  46      45.741  84.992  85.603  1.00228.05           N  
ATOM   1712  N   VAL B  47      40.601  77.897  87.022  1.00 70.40           N  
ATOM   1713  CA  VAL B  47      39.967  76.884  87.803  1.00 70.40           C  
ATOM   1714  C   VAL B  47      41.108  76.215  88.509  1.00 70.40           C  
ATOM   1715  O   VAL B  47      42.106  75.863  87.879  1.00 70.40           O  
ATOM   1716  CB  VAL B  47      39.255  75.838  86.987  1.00 70.40           C  
ATOM   1717  CG1 VAL B  47      38.755  74.740  87.927  1.00 70.40           C  
ATOM   1718  CG2 VAL B  47      38.139  76.527  86.181  1.00 70.40           C  
ATOM   1719  N   PHE B  48      41.005  76.009  89.840  1.00 90.11           N  
ATOM   1720  CA  PHE B  48      42.135  75.474  90.561  1.00 90.11           C  
ATOM   1721  C   PHE B  48      41.675  74.367  91.459  1.00 90.11           C  
ATOM   1722  O   PHE B  48      40.532  74.351  91.926  1.00 90.11           O  
ATOM   1723  CB  PHE B  48      42.752  76.455  91.578  1.00 90.11           C  
ATOM   1724  CG  PHE B  48      43.244  77.710  90.953  1.00 90.11           C  
ATOM   1725  CD1 PHE B  48      42.365  78.656  90.480  1.00 90.11           C  
ATOM   1726  CD2 PHE B  48      44.594  77.977  90.899  1.00 90.11           C  
ATOM   1727  CE1 PHE B  48      42.827  79.827  89.924  1.00 90.11           C  
ATOM   1728  CE2 PHE B  48      45.062  79.141  90.342  1.00 90.11           C  
ATOM   1729  CZ  PHE B  48      44.173  80.066  89.861  1.00 90.11           C  
ATOM   1730  N   ARG B  49      42.570  73.392  91.730  1.00123.41           N  
ATOM   1731  CA  ARG B  49      42.251  72.411  92.716  1.00123.41           C  
ATOM   1732  C   ARG B  49      42.517  73.078  94.042  1.00123.41           C  
ATOM   1733  O   ARG B  49      43.511  73.789  94.206  1.00123.41           O  
ATOM   1734  CB  ARG B  49      43.102  71.133  92.643  1.00123.41           C  
ATOM   1735  CG  ARG B  49      42.782  70.257  91.433  1.00123.41           C  
ATOM   1736  CD  ARG B  49      43.524  68.921  91.430  1.00123.41           C  
ATOM   1737  NE  ARG B  49      43.076  68.158  90.235  1.00123.41           N  
ATOM   1738  CZ  ARG B  49      43.646  66.952  89.929  1.00123.41           C  
ATOM   1739  NH1 ARG B  49      44.640  66.446  90.708  1.00123.41           N1+
ATOM   1740  NH2 ARG B  49      43.215  66.259  88.834  1.00123.41           N  
ATOM   1741  N   GLY B  50      41.627  72.879  95.039  1.00 55.03           N  
ATOM   1742  CA  GLY B  50      41.799  73.501  96.327  1.00 55.03           C  
ATOM   1743  C   GLY B  50      41.398  72.504  97.366  1.00 55.03           C  
ATOM   1744  O   GLY B  50      40.850  71.449  97.045  1.00 55.03           O  
ATOM   1745  N   ARG B  51      41.672  72.809  98.653  1.00136.33           N  
ATOM   1746  CA  ARG B  51      41.322  71.851  99.658  1.00136.33           C  
ATOM   1747  C   ARG B  51      40.472  72.514 100.687  1.00136.33           C  
ATOM   1748  O   ARG B  51      40.787  73.609 101.165  1.00136.33           O  
ATOM   1749  CB  ARG B  51      42.535  71.242 100.376  1.00136.33           C  
ATOM   1750  CG  ARG B  51      43.387  72.280 101.112  1.00136.33           C  
ATOM   1751  CD  ARG B  51      44.594  71.678 101.832  1.00136.33           C  
ATOM   1752  NE  ARG B  51      44.071  70.850 102.958  1.00136.33           N  
ATOM   1753  CZ  ARG B  51      43.910  71.412 104.192  1.00136.33           C  
ATOM   1754  NH1 ARG B  51      44.243  72.726 104.399  1.00136.33           N1+
ATOM   1755  NH2 ARG B  51      43.416  70.661 105.218  1.00136.33           N  
ATOM   1756  N   PHE B  52      39.355  71.859 101.055  1.00 93.46           N  
ATOM   1757  CA  PHE B  52      38.543  72.399 102.113  1.00 93.46           C  
ATOM   1758  C   PHE B  52      39.273  72.035 103.350  1.00 93.46           C  
ATOM   1759  O   PHE B  52      39.595  70.871 103.578  1.00 93.46           O  
ATOM   1760  CB  PHE B  52      37.139  71.773 102.176  1.00 93.46           C  
ATOM   1761  CG  PHE B  52      36.358  72.524 103.198  1.00 93.46           C  
ATOM   1762  CD1 PHE B  52      35.801  73.751 102.879  1.00 93.46           C  
ATOM   1763  CD2 PHE B  52      36.178  72.025 104.463  1.00 93.46           C  
ATOM   1764  CE1 PHE B  52      35.081  74.456 103.811  1.00 93.46           C  
ATOM   1765  CE2 PHE B  52      35.460  72.730 105.404  1.00 93.46           C  
ATOM   1766  CZ  PHE B  52      34.907  73.949 105.074  1.00 93.46           C  
ATOM   1767  N   GLN B  53      39.543  73.041 104.192  1.00 86.66           N  
ATOM   1768  CA  GLN B  53      40.435  72.740 105.261  1.00 86.66           C  
ATOM   1769  C   GLN B  53      39.880  71.694 106.175  1.00 86.66           C  
ATOM   1770  O   GLN B  53      40.433  70.609 106.290  1.00 86.66           O  
ATOM   1771  CB  GLN B  53      40.732  73.978 106.130  1.00 86.66           C  
ATOM   1772  CG  GLN B  53      41.373  75.118 105.349  1.00 86.66           C  
ATOM   1773  CD  GLN B  53      41.548  76.299 106.292  1.00 86.66           C  
ATOM   1774  NE2 GLN B  53      41.521  76.012 107.622  1.00 86.66           N  
ATOM   1775  OE1 GLN B  53      41.697  77.438 105.862  1.00 86.66           O  
ATOM   1776  N   GLY B  54      38.736  71.968 106.823  1.00 66.57           N  
ATOM   1777  CA  GLY B  54      38.341  70.971 107.777  1.00 66.57           C  
ATOM   1778  C   GLY B  54      37.793  69.718 107.173  1.00 66.57           C  
ATOM   1779  O   GLY B  54      38.339  68.641 107.342  1.00 66.57           O  
ATOM   1780  N   ARG B  55      36.659  69.870 106.459  1.00170.94           N  
ATOM   1781  CA  ARG B  55      35.908  68.727 106.005  1.00170.94           C  
ATOM   1782  C   ARG B  55      36.379  68.071 104.769  1.00170.94           C  
ATOM   1783  O   ARG B  55      36.453  66.849 104.690  1.00170.94           O  
ATOM   1784  CB  ARG B  55      34.426  69.026 105.760  1.00170.94           C  
ATOM   1785  CG  ARG B  55      33.616  67.745 105.549  1.00170.94           C  
ATOM   1786  CD  ARG B  55      32.145  67.972 105.196  1.00170.94           C  
ATOM   1787  NE  ARG B  55      31.528  66.617 105.035  1.00170.94           N  
ATOM   1788  CZ  ARG B  55      30.462  66.440 104.203  1.00170.94           C  
ATOM   1789  NH1 ARG B  55      29.958  67.486 103.495  1.00170.94           N1+
ATOM   1790  NH2 ARG B  55      29.906  65.195 104.079  1.00170.94           N  
ATOM   1791  N   ALA B  56      36.747  68.871 103.757  1.00284.18           N  
ATOM   1792  CA  ALA B  56      36.777  68.203 102.495  1.00284.18           C  
ATOM   1793  C   ALA B  56      38.142  68.002 101.996  1.00284.18           C  
ATOM   1794  O   ALA B  56      39.064  68.753 102.294  1.00284.18           O  
ATOM   1795  CB  ALA B  56      35.995  68.945 101.392  1.00284.18           C  
ATOM   1796  N   ALA B  57      38.345  66.886 101.293  1.00187.45           N  
ATOM   1797  CA  ALA B  57      39.652  66.737 100.759  1.00187.45           C  
ATOM   1798  C   ALA B  57      39.924  67.677  99.609  1.00187.45           C  
ATOM   1799  O   ALA B  57      40.762  68.560  99.735  1.00187.45           O  
ATOM   1800  CB  ALA B  57      39.890  65.308 100.249  1.00187.45           C  
ATOM   1801  N   VAL B  58      39.136  67.591  98.516  1.00126.81           N  
ATOM   1802  CA  VAL B  58      39.549  68.368  97.378  1.00126.81           C  
ATOM   1803  C   VAL B  58      38.378  68.855  96.595  1.00126.81           C  
ATOM   1804  O   VAL B  58      37.338  68.203  96.517  1.00126.81           O  
ATOM   1805  CB  VAL B  58      40.424  67.598  96.434  1.00126.81           C  
ATOM   1806  CG1 VAL B  58      39.584  66.517  95.747  1.00126.81           C  
ATOM   1807  CG2 VAL B  58      41.104  68.588  95.475  1.00126.81           C  
ATOM   1808  N   ILE B  59      38.538  70.050  95.977  1.00119.42           N  
ATOM   1809  CA  ILE B  59      37.502  70.742  95.274  1.00119.42           C  
ATOM   1810  C   ILE B  59      38.109  71.445  94.081  1.00119.42           C  
ATOM   1811  O   ILE B  59      39.309  71.706  94.068  1.00119.42           O  
ATOM   1812  CB  ILE B  59      36.913  71.830  96.154  1.00119.42           C  
ATOM   1813  CG1 ILE B  59      36.167  71.233  97.355  1.00119.42           C  
ATOM   1814  CG2 ILE B  59      36.076  72.808  95.317  1.00119.42           C  
ATOM   1815  CD1 ILE B  59      37.075  70.718  98.468  1.00119.42           C  
ATOM   1816  N   LYS B  60      37.294  71.714  93.032  1.00142.59           N  
ATOM   1817  CA  LYS B  60      37.750  72.531  91.934  1.00142.59           C  
ATOM   1818  C   LYS B  60      37.162  73.887  92.123  1.00142.59           C  
ATOM   1819  O   LYS B  60      35.954  74.030  92.320  1.00142.59           O  
ATOM   1820  CB  LYS B  60      37.346  72.049  90.524  1.00142.59           C  
ATOM   1821  CG  LYS B  60      38.338  71.075  89.888  1.00142.59           C  
ATOM   1822  CD  LYS B  60      38.397  69.698  90.537  1.00142.59           C  
ATOM   1823  CE  LYS B  60      39.574  68.856  90.070  1.00142.59           C  
ATOM   1824  NZ  LYS B  60      39.487  68.604  88.618  1.00142.59           N1+
ATOM   1825  N   HIS B  61      37.990  74.955  92.068  0.44116.92           N  
ATOM   1826  CA  HIS B  61      37.421  76.253  92.282  0.44116.92           C  
ATOM   1827  C   HIS B  61      37.718  77.171  91.146  0.44116.92           C  
ATOM   1828  O   HIS B  61      38.828  77.238  90.627  0.44116.92           O  
ATOM   1829  CB  HIS B  61      37.892  76.930  93.573  0.44116.92           C  
ATOM   1830  CG  HIS B  61      39.363  77.212  93.663  0.44116.92           C  
ATOM   1831  CD2 HIS B  61      40.365  76.444  94.177  1.00116.92           C  
ATOM   1832  ND1 HIS B  61      39.955  78.370  93.237  1.00116.92           N  
ATOM   1833  CE1 HIS B  61      41.281  78.263  93.517  1.00116.92           C  
ATOM   1834  NE2 HIS B  61      41.572  77.108  94.085  1.00116.92           N  
ATOM   1835  N   ARG B  62      36.692  77.933  90.731  1.00116.15           N  
ATOM   1836  CA  ARG B  62      36.841  78.916  89.688  1.00116.15           C  
ATOM   1837  C   ARG B  62      37.144  80.224  90.349  1.00116.15           C  
ATOM   1838  O   ARG B  62      36.481  80.608  91.313  1.00116.15           O  
ATOM   1839  CB  ARG B  62      35.568  79.090  88.835  1.00116.15           C  
ATOM   1840  CG  ARG B  62      35.695  80.123  87.726  1.00116.15           C  
ATOM   1841  CD  ARG B  62      34.494  80.130  86.769  1.00116.15           C  
ATOM   1842  NE  ARG B  62      34.591  78.884  85.948  1.00116.15           N  
ATOM   1843  CZ  ARG B  62      35.226  78.913  84.749  1.00116.15           C  
ATOM   1844  NH1 ARG B  62      35.714  80.090  84.259  1.00116.15           N1+
ATOM   1845  NH2 ARG B  62      35.385  77.764  84.026  1.00116.15           N  
ATOM   1846  N   PHE B  63      38.191  80.940  89.877  1.00141.82           N  
ATOM   1847  CA  PHE B  63      38.575  82.187  90.473  1.00141.82           C  
ATOM   1848  C   PHE B  63      38.511  83.287  89.459  1.00141.82           C  
ATOM   1849  O   PHE B  63      39.339  83.369  88.550  1.00141.82           O  
ATOM   1850  CB  PHE B  63      40.043  82.137  90.964  1.00141.82           C  
ATOM   1851  CG  PHE B  63      40.422  83.442  91.583  1.00141.82           C  
ATOM   1852  CD1 PHE B  63      40.189  83.675  92.914  1.00141.82           C  
ATOM   1853  CD2 PHE B  63      41.013  84.415  90.813  1.00141.82           C  
ATOM   1854  CE1 PHE B  63      40.554  84.874  93.474  1.00141.82           C  
ATOM   1855  CE2 PHE B  63      41.377  85.614  91.373  1.00141.82           C  
ATOM   1856  CZ  PHE B  63      41.144  85.847  92.705  1.00141.82           C  
ATOM   1857  N   PRO B  64      37.490  84.114  89.562  1.00189.63           N  
ATOM   1858  CA  PRO B  64      37.459  85.262  88.684  1.00189.63           C  
ATOM   1859  C   PRO B  64      38.203  86.426  89.244  1.00189.63           C  
ATOM   1860  O   PRO B  64      38.166  86.642  90.459  1.00189.63           O  
ATOM   1861  CB  PRO B  64      35.991  85.574  88.436  1.00189.63           C  
ATOM   1862  CG  PRO B  64      35.282  84.239  88.683  1.00189.63           C  
ATOM   1863  CD  PRO B  64      36.172  83.526  89.716  1.00189.63           C  
ATOM   1864  N   LYS B  65      38.839  87.234  88.376  1.00137.17           N  
ATOM   1865  CA  LYS B  65      39.493  88.418  88.868  1.00137.17           C  
ATOM   1866  C   LYS B  65      38.645  89.567  88.441  1.00137.17           C  
ATOM   1867  O   LYS B  65      38.628  89.964  87.279  1.00137.17           O  
ATOM   1868  CB  LYS B  65      40.906  88.653  88.299  1.00137.17           C  
ATOM   1869  CG  LYS B  65      41.559  89.914  88.853  1.00137.17           C  
ATOM   1870  CD  LYS B  65      43.060  90.039  88.549  1.00137.17           C  
ATOM   1871  CE  LYS B  65      43.942  89.142  89.427  1.00137.17           C  
ATOM   1872  NZ  LYS B  65      45.365  89.335  89.062  1.00137.17           N1+
ATOM   1873  N   GLY B  66      37.938  90.151  89.419  1.00150.93           N  
ATOM   1874  CA  GLY B  66      36.973  91.201  89.199  1.00150.93           C  
ATOM   1875  C   GLY B  66      37.609  92.441  88.648  1.00150.93           C  
ATOM   1876  O   GLY B  66      36.985  93.126  87.843  1.00150.93           O  
ATOM   1877  N   TYR B  67      38.845  92.722  89.113  1.00336.08           N  
ATOM   1878  CA  TYR B  67      39.645  93.904  88.880  1.00336.08           C  
ATOM   1879  C   TYR B  67      39.243  94.633  87.642  1.00336.08           C  
ATOM   1880  O   TYR B  67      38.993  94.029  86.603  1.00336.08           O  
ATOM   1881  CB  TYR B  67      41.150  93.632  88.829  1.00336.08           C  
ATOM   1882  CG  TYR B  67      41.587  93.313  90.219  1.00336.08           C  
ATOM   1883  CD1 TYR B  67      41.269  92.112  90.797  1.00336.08           C  
ATOM   1884  CD2 TYR B  67      42.336  94.215  90.929  1.00336.08           C  
ATOM   1885  CE1 TYR B  67      41.668  91.816  92.073  1.00336.08           C  
ATOM   1886  CE2 TYR B  67      42.752  93.932  92.211  1.00336.08           C  
ATOM   1887  CZ  TYR B  67      42.411  92.726  92.785  1.00336.08           C  
ATOM   1888  OH  TYR B  67      42.827  92.436  94.098  1.00336.08           O  
ATOM   1889  N   ARG B  68      39.182  95.975  87.771  1.00273.65           N  
ATOM   1890  CA  ARG B  68      38.799  96.773  86.642  1.00273.65           C  
ATOM   1891  C   ARG B  68      39.788  96.450  85.601  1.00273.65           C  
ATOM   1892  O   ARG B  68      40.962  96.819  85.659  1.00273.65           O  
ATOM   1893  CB  ARG B  68      38.844  98.293  86.910  1.00273.65           C  
ATOM   1894  CG  ARG B  68      38.193  99.113  85.792  1.00273.65           C  
ATOM   1895  CD  ARG B  68      38.180 100.623  86.065  1.00273.65           C  
ATOM   1896  NE  ARG B  68      37.416 101.272  84.966  1.00273.65           N  
ATOM   1897  CZ  ARG B  68      36.791 102.467  85.184  1.00273.65           C  
ATOM   1898  NH1 ARG B  68      36.888 103.079  86.410  1.00273.65           N1+
ATOM   1899  NH2 ARG B  68      36.073 103.064  84.185  1.00273.65           N  
ATOM   1900  N   HIS B  69      39.302  95.696  84.614  1.00320.34           N  
ATOM   1901  CA  HIS B  69      40.096  95.150  83.571  1.00320.34           C  
ATOM   1902  C   HIS B  69      39.084  94.439  82.749  1.00320.34           C  
ATOM   1903  O   HIS B  69      37.922  94.324  83.167  1.00320.34           O  
ATOM   1904  CB  HIS B  69      41.091  94.113  84.115  1.00320.34           C  
ATOM   1905  CG  HIS B  69      42.111  93.611  83.135  1.00320.34           C  
ATOM   1906  CD2 HIS B  69      42.079  92.522  82.321  1.00320.34           C  
ATOM   1907  ND1 HIS B  69      43.321  94.219  82.907  1.00320.34           N  
ATOM   1908  CE1 HIS B  69      43.957  93.483  81.967  1.00320.34           C  
ATOM   1909  NE2 HIS B  69      43.243  92.437  81.577  1.00320.34           N  
ATOM   1910  N   PRO B  70      39.448  93.944  81.627  1.00229.61           N  
ATOM   1911  CA  PRO B  70      38.469  93.266  80.837  1.00229.61           C  
ATOM   1912  C   PRO B  70      37.984  92.039  81.533  1.00229.61           C  
ATOM   1913  O   PRO B  70      37.054  91.416  81.022  1.00229.61           O  
ATOM   1914  CB  PRO B  70      39.113  93.046  79.477  1.00229.61           C  
ATOM   1915  CG  PRO B  70      40.058  94.249  79.340  1.00229.61           C  
ATOM   1916  CD  PRO B  70      40.423  94.620  80.790  1.00229.61           C  
ATOM   1917  N   ALA B  71      38.591  91.647  82.679  1.00107.46           N  
ATOM   1918  CA  ALA B  71      38.149  90.411  83.239  1.00107.46           C  
ATOM   1919  C   ALA B  71      36.693  90.482  83.564  1.00107.46           C  
ATOM   1920  O   ALA B  71      35.896  89.724  83.025  1.00107.46           O  
ATOM   1921  CB  ALA B  71      38.895  90.060  84.533  1.00107.46           C  
ATOM   1922  N   LEU B  72      36.280  91.454  84.384  1.00144.20           N  
ATOM   1923  CA  LEU B  72      34.875  91.466  84.695  1.00144.20           C  
ATOM   1924  C   LEU B  72      34.285  92.779  84.345  1.00144.20           C  
ATOM   1925  O   LEU B  72      33.482  92.892  83.425  1.00144.20           O  
ATOM   1926  CB  LEU B  72      34.531  91.202  86.174  1.00144.20           C  
ATOM   1927  CG  LEU B  72      34.669  89.722  86.593  1.00144.20           C  
ATOM   1928  CD1 LEU B  72      36.121  89.234  86.470  1.00144.20           C  
ATOM   1929  CD2 LEU B  72      34.078  89.493  87.995  1.00144.20           C  
ATOM   1930  N   GLU B  73      34.658  93.829  85.098  1.00 93.46           N  
ATOM   1931  CA  GLU B  73      34.005  95.081  84.878  1.00 93.46           C  
ATOM   1932  C   GLU B  73      34.257  95.591  83.500  1.00 93.46           C  
ATOM   1933  O   GLU B  73      33.330  96.058  82.836  1.00 93.46           O  
ATOM   1934  CB  GLU B  73      34.450  96.191  85.860  1.00 93.46           C  
ATOM   1935  CG  GLU B  73      33.674  97.493  85.665  1.00 93.46           C  
ATOM   1936  CD  GLU B  73      34.153  98.495  86.709  1.00 93.46           C  
ATOM   1937  OE1 GLU B  73      34.903  98.081  87.629  1.00 93.46           O  
ATOM   1938  OE2 GLU B  73      33.767  99.684  86.592  1.00 93.46           O1-
ATOM   1939  N   ALA B  74      35.504  95.502  83.003  1.00 46.08           N  
ATOM   1940  CA  ALA B  74      35.711  96.085  81.711  1.00 46.08           C  
ATOM   1941  C   ALA B  74      34.907  95.362  80.687  1.00 46.08           C  
ATOM   1942  O   ALA B  74      34.270  95.990  79.843  1.00 46.08           O  
ATOM   1943  CB  ALA B  74      37.176  96.076  81.218  1.00 46.08           C  
ATOM   1944  N   ARG B  75      34.865  94.019  80.742  1.00198.09           N  
ATOM   1945  CA  ARG B  75      34.117  93.378  79.693  1.00198.09           C  
ATOM   1946  C   ARG B  75      32.724  93.198  80.164  1.00198.09           C  
ATOM   1947  O   ARG B  75      32.019  92.294  79.722  1.00198.09           O  
ATOM   1948  CB  ARG B  75      34.660  91.982  79.350  1.00198.09           C  
ATOM   1949  CG  ARG B  75      34.062  91.411  78.054  1.00198.09           C  
ATOM   1950  CD  ARG B  75      34.426  89.940  77.820  1.00198.09           C  
ATOM   1951  NE  ARG B  75      35.909  89.825  77.819  1.00198.09           N  
ATOM   1952  CZ  ARG B  75      36.616  89.920  76.653  1.00198.09           C  
ATOM   1953  NH1 ARG B  75      35.965  90.138  75.465  1.00198.09           N1+
ATOM   1954  NH2 ARG B  75      37.971  89.798  76.665  1.00198.09           N  
ATOM   1955  N   LEU B  76      32.261  94.095  81.059  1.00242.70           N  
ATOM   1956  CA  LEU B  76      30.937  93.961  81.584  1.00242.70           C  
ATOM   1957  C   LEU B  76      30.782  92.596  82.198  1.00242.70           C  
ATOM   1958  O   LEU B  76      31.641  91.722  82.159  1.00242.70           O  
ATOM   1959  CB  LEU B  76      29.826  94.126  80.521  1.00242.70           C  
ATOM   1960  CG  LEU B  76      29.787  95.530  79.887  1.00242.70           C  
ATOM   1961  CD1 LEU B  76      28.636  95.647  78.876  1.00242.70           C  
ATOM   1962  CD2 LEU B  76      29.757  96.623  80.958  1.00242.70           C  
ATOM   1963  N   GLY B  77      29.644  92.354  82.837  1.00277.88           N  
ATOM   1964  CA  GLY B  77      29.580  91.033  83.375  1.00277.88           C  
ATOM   1965  C   GLY B  77      29.689  91.107  84.860  1.00277.88           C  
ATOM   1966  O   GLY B  77      29.779  90.076  85.526  1.00277.88           O  
ATOM   1967  N   ARG B  78      29.719  92.324  85.428  1.00129.73           N  
ATOM   1968  CA  ARG B  78      29.731  92.381  86.856  1.00129.73           C  
ATOM   1969  C   ARG B  78      28.442  91.834  87.377  1.00129.73           C  
ATOM   1970  O   ARG B  78      28.421  90.987  88.273  1.00129.73           O  
ATOM   1971  CB  ARG B  78      29.903  93.803  87.420  1.00129.73           C  
ATOM   1972  CG  ARG B  78      29.853  93.835  88.947  1.00129.73           C  
ATOM   1973  CD  ARG B  78      30.209  95.190  89.553  1.00129.73           C  
ATOM   1974  NE  ARG B  78      31.694  95.344  89.451  1.00129.73           N  
ATOM   1975  CZ  ARG B  78      32.498  94.827  90.427  1.00129.73           C  
ATOM   1976  NH1 ARG B  78      31.936  94.158  91.483  1.00129.73           N1+
ATOM   1977  NH2 ARG B  78      33.850  94.967  90.351  1.00129.73           N  
ATOM   1978  N   ARG B  79      27.299  92.278  86.813  1.00137.18           N  
ATOM   1979  CA  ARG B  79      26.037  91.850  87.328  1.00137.18           C  
ATOM   1980  C   ARG B  79      25.897  90.385  87.107  1.00137.18           C  
ATOM   1981  O   ARG B  79      25.391  89.655  87.950  1.00137.18           O  
ATOM   1982  CB  ARG B  79      24.839  92.523  86.627  1.00137.18           C  
ATOM   1983  CG  ARG B  79      24.831  94.046  86.754  1.00137.18           C  
ATOM   1984  CD  ARG B  79      25.870  94.726  85.858  1.00137.18           C  
ATOM   1985  NE  ARG B  79      25.517  94.368  84.446  1.00137.18           N  
ATOM   1986  CZ  ARG B  79      25.749  95.254  83.431  1.00137.18           C  
ATOM   1987  NH1 ARG B  79      26.306  96.463  83.700  1.00137.18           N1+
ATOM   1988  NH2 ARG B  79      25.424  94.916  82.147  1.00137.18           N  
ATOM   1989  N   ARG B  80      26.392  89.918  85.950  1.00 90.96           N  
ATOM   1990  CA  ARG B  80      26.237  88.538  85.600  1.00 90.96           C  
ATOM   1991  C   ARG B  80      26.937  87.715  86.632  1.00 90.96           C  
ATOM   1992  O   ARG B  80      26.449  86.666  87.040  1.00 90.96           O  
ATOM   1993  CB  ARG B  80      26.861  88.192  84.244  1.00 90.96           C  
ATOM   1994  CG  ARG B  80      26.255  88.945  83.061  1.00 90.96           C  
ATOM   1995  CD  ARG B  80      26.604  90.435  83.049  1.00 90.96           C  
ATOM   1996  NE  ARG B  80      26.140  90.990  81.752  1.00 90.96           N  
ATOM   1997  CZ  ARG B  80      26.959  90.909  80.657  1.00 90.96           C  
ATOM   1998  NH1 ARG B  80      28.192  90.333  80.769  1.00 90.96           N1+
ATOM   1999  NH2 ARG B  80      26.545  91.405  79.450  1.00 90.96           N  
ATOM   2000  N   THR B  81      28.111  88.177  87.075  1.00149.94           N  
ATOM   2001  CA  THR B  81      28.840  87.367  87.995  1.00149.94           C  
ATOM   2002  C   THR B  81      28.027  87.213  89.240  1.00149.94           C  
ATOM   2003  O   THR B  81      27.986  86.140  89.838  1.00149.94           O  
ATOM   2004  CB  THR B  81      30.208  87.910  88.355  1.00149.94           C  
ATOM   2005  CG2 THR B  81      30.059  89.066  89.354  1.00149.94           C  
ATOM   2006  OG1 THR B  81      30.983  86.884  88.948  1.00149.94           O  
ATOM   2007  N   VAL B  82      27.341  88.291  89.660  1.00 73.46           N  
ATOM   2008  CA  VAL B  82      26.565  88.207  90.865  1.00 73.46           C  
ATOM   2009  C   VAL B  82      25.493  87.180  90.719  1.00 73.46           C  
ATOM   2010  O   VAL B  82      25.278  86.357  91.595  1.00 73.46           O  
ATOM   2011  CB  VAL B  82      25.903  89.510  91.219  1.00 73.46           C  
ATOM   2012  CG1 VAL B  82      25.026  89.289  92.461  1.00 73.46           C  
ATOM   2013  CG2 VAL B  82      27.003  90.577  91.411  1.00 73.46           C  
ATOM   2014  N   GLN B  83      24.812  87.188  89.567  1.00103.29           N  
ATOM   2015  CA  GLN B  83      23.705  86.305  89.370  1.00103.29           C  
ATOM   2016  C   GLN B  83      24.196  84.898  89.486  1.00103.29           C  
ATOM   2017  O   GLN B  83      23.544  84.048  90.087  1.00103.29           O  
ATOM   2018  CB  GLN B  83      23.079  86.451  87.967  1.00103.29           C  
ATOM   2019  CG  GLN B  83      22.596  87.871  87.662  1.00103.29           C  
ATOM   2020  CD  GLN B  83      21.463  88.216  88.608  1.00103.29           C  
ATOM   2021  NE2 GLN B  83      20.958  89.482  88.524  1.00103.29           N  
ATOM   2022  OE1 GLN B  83      21.022  87.391  89.411  1.00103.29           O  
ATOM   2023  N   GLU B  84      25.404  84.649  88.956  1.00124.53           N  
ATOM   2024  CA  GLU B  84      25.983  83.343  88.863  1.00124.53           C  
ATOM   2025  C   GLU B  84      26.081  82.737  90.228  1.00124.53           C  
ATOM   2026  O   GLU B  84      25.726  81.581  90.444  1.00124.53           O  
ATOM   2027  CB  GLU B  84      27.425  83.449  88.316  1.00124.53           C  
ATOM   2028  CG  GLU B  84      28.201  82.147  88.191  1.00124.53           C  
ATOM   2029  CD  GLU B  84      29.627  82.552  87.849  1.00124.53           C  
ATOM   2030  OE1 GLU B  84      29.794  83.342  86.881  1.00124.53           O  
ATOM   2031  OE2 GLU B  84      30.569  82.091  88.539  1.00124.53           O1-
ATOM   2032  N   ALA B  85      26.558  83.527  91.197  1.00108.72           N  
ATOM   2033  CA  ALA B  85      26.761  82.986  92.503  1.00108.72           C  
ATOM   2034  C   ALA B  85      25.464  82.589  93.100  1.00108.72           C  
ATOM   2035  O   ALA B  85      25.339  81.477  93.616  1.00108.72           O  
ATOM   2036  CB  ALA B  85      27.347  84.032  93.477  1.00108.72           C  
ATOM   2037  N   ARG B  86      24.454  83.464  92.993  1.00177.31           N  
ATOM   2038  CA  ARG B  86      23.228  83.176  93.666  1.00177.31           C  
ATOM   2039  C   ARG B  86      22.692  81.909  93.110  1.00177.31           C  
ATOM   2040  O   ARG B  86      22.184  81.059  93.838  1.00177.31           O  
ATOM   2041  CB  ARG B  86      22.137  84.254  93.439  1.00177.31           C  
ATOM   2042  CG  ARG B  86      22.308  85.528  94.270  1.00177.31           C  
ATOM   2043  CD  ARG B  86      23.528  86.375  93.918  1.00177.31           C  
ATOM   2044  NE  ARG B  86      24.715  85.746  94.570  1.00177.31           N  
ATOM   2045  CZ  ARG B  86      25.026  86.084  95.858  1.00177.31           C  
ATOM   2046  NH1 ARG B  86      24.249  86.962  96.549  1.00177.31           N1+
ATOM   2047  NH2 ARG B  86      26.131  85.544  96.462  1.00177.31           N  
ATOM   2048  N   ALA B  87      22.830  81.751  91.795  1.00122.97           N  
ATOM   2049  CA  ALA B  87      22.295  80.625  91.107  1.00122.97           C  
ATOM   2050  C   ALA B  87      22.923  79.310  91.488  1.00122.97           C  
ATOM   2051  O   ALA B  87      22.215  78.357  91.823  1.00122.97           O  
ATOM   2052  CB  ALA B  87      22.427  80.744  89.580  1.00122.97           C  
ATOM   2053  N   LEU B  88      24.270  79.210  91.492  1.00172.22           N  
ATOM   2054  CA  LEU B  88      24.866  77.917  91.727  1.00172.22           C  
ATOM   2055  C   LEU B  88      24.508  77.470  93.083  1.00172.22           C  
ATOM   2056  O   LEU B  88      24.304  76.285  93.350  1.00172.22           O  
ATOM   2057  CB  LEU B  88      26.395  77.849  91.589  1.00172.22           C  
ATOM   2058  CG  LEU B  88      26.892  77.864  90.127  1.00172.22           C  
ATOM   2059  CD1 LEU B  88      26.716  79.225  89.457  1.00172.22           C  
ATOM   2060  CD2 LEU B  88      28.320  77.313  90.009  1.00172.22           C  
ATOM   2061  N   LEU B  89      24.433  78.445  93.987  0.53154.90           N  
ATOM   2062  CA  LEU B  89      24.121  78.173  95.344  0.53154.90           C  
ATOM   2063  C   LEU B  89      22.773  77.559  95.340  0.53154.90           C  
ATOM   2064  O   LEU B  89      22.452  76.720  96.183  0.53154.90           O  
ATOM   2065  CB  LEU B  89      24.139  79.469  96.144  0.53154.90           C  
ATOM   2066  CG  LEU B  89      25.550  79.889  96.605  0.53154.90           C  
ATOM   2067  CD1 LEU B  89      26.567  79.862  95.446  1.00154.90           C  
ATOM   2068  CD2 LEU B  89      25.516  81.244  97.317  1.00154.90           C  
ATOM   2069  N   ARG B  90      21.925  78.000  94.406  1.00169.09           N  
ATOM   2070  CA  ARG B  90      20.597  77.497  94.398  1.00169.09           C  
ATOM   2071  C   ARG B  90      20.555  76.062  93.965  1.00169.09           C  
ATOM   2072  O   ARG B  90      19.837  75.244  94.533  1.00169.09           O  
ATOM   2073  CB  ARG B  90      19.684  78.289  93.455  1.00169.09           C  
ATOM   2074  CG  ARG B  90      19.548  79.770  93.845  1.00169.09           C  
ATOM   2075  CD  ARG B  90      18.709  80.593  92.872  1.00169.09           C  
ATOM   2076  NE  ARG B  90      18.669  81.990  93.389  1.00169.09           N  
ATOM   2077  CZ  ARG B  90      17.994  82.961  92.716  1.00169.09           C  
ATOM   2078  NH1 ARG B  90      17.337  82.655  91.553  1.00169.09           N1+
ATOM   2079  NH2 ARG B  90      17.974  84.237  93.195  1.00169.09           N  
ATOM   2080  N   CYS B  91      21.356  75.699  92.964  1.00155.66           N  
ATOM   2081  CA  CYS B  91      21.222  74.417  92.351  1.00155.66           C  
ATOM   2082  C   CYS B  91      21.439  73.266  93.292  1.00155.66           C  
ATOM   2083  O   CYS B  91      22.203  73.339  94.245  1.00155.66           O  
ATOM   2084  CB  CYS B  91      22.178  74.209  91.165  1.00155.66           C  
ATOM   2085  SG  CYS B  91      21.919  75.397  89.821  1.00155.66           S  
ATOM   2086  N   ARG B  92      20.675  72.167  93.050  1.00231.85           N  
ATOM   2087  CA  ARG B  92      20.844  70.926  93.753  1.00231.85           C  
ATOM   2088  C   ARG B  92      20.236  69.875  92.889  1.00231.85           C  
ATOM   2089  O   ARG B  92      19.024  69.685  92.896  1.00231.85           O  
ATOM   2090  CB  ARG B  92      20.117  70.875  95.102  1.00231.85           C  
ATOM   2091  CG  ARG B  92      20.274  69.528  95.808  1.00231.85           C  
ATOM   2092  CD  ARG B  92      21.728  69.175  96.122  1.00231.85           C  
ATOM   2093  NE  ARG B  92      22.227  70.168  97.108  1.00231.85           N  
ATOM   2094  CZ  ARG B  92      23.528  70.580  97.060  1.00231.85           C  
ATOM   2095  NH1 ARG B  92      24.360  70.102  96.090  1.00231.85           N1+
ATOM   2096  NH2 ARG B  92      23.995  71.483  97.971  1.00231.85           N  
ATOM   2097  N   ARG B  93      21.078  69.135  92.141  1.00206.38           N  
ATOM   2098  CA  ARG B  93      20.592  68.091  91.296  1.00206.38           C  
ATOM   2099  C   ARG B  93      21.777  67.220  91.023  1.00206.38           C  
ATOM   2100  O   ARG B  93      22.918  67.640  91.194  1.00206.38           O  
ATOM   2101  CB  ARG B  93      20.086  68.549  89.916  1.00206.38           C  
ATOM   2102  CG  ARG B  93      21.179  69.169  89.067  1.00206.38           C  
ATOM   2103  CD  ARG B  93      20.810  69.301  87.583  1.00206.38           C  
ATOM   2104  NE  ARG B  93      20.716  67.939  86.999  1.00206.38           N  
ATOM   2105  CZ  ARG B  93      19.516  67.309  86.924  1.00206.38           C  
ATOM   2106  NH1 ARG B  93      18.381  67.944  87.346  1.00206.38           N1+
ATOM   2107  NH2 ARG B  93      19.433  66.045  86.411  1.00206.38           N  
ATOM   2108  N   ALA B  94      21.543  65.986  90.572  1.00 64.89           N  
ATOM   2109  CA  ALA B  94      22.630  65.084  90.346  1.00 64.89           C  
ATOM   2110  C   ALA B  94      23.541  65.629  89.276  1.00 64.89           C  
ATOM   2111  O   ALA B  94      24.759  65.479  89.357  1.00 64.89           O  
ATOM   2112  CB  ALA B  94      22.167  63.693  89.894  1.00 64.89           C  
ATOM   2113  N   GLY B  95      22.940  66.220  88.225  1.00146.83           N  
ATOM   2114  CA  GLY B  95      23.553  66.767  87.029  1.00146.83           C  
ATOM   2115  C   GLY B  95      24.304  68.044  87.215  1.00146.83           C  
ATOM   2116  O   GLY B  95      25.162  68.372  86.394  1.00146.83           O  
ATOM   2117  N   ILE B  96      23.954  68.878  88.213  1.00103.00           N  
ATOM   2118  CA  ILE B  96      24.638  70.137  88.292  1.00103.00           C  
ATOM   2119  C   ILE B  96      25.741  70.001  89.265  1.00103.00           C  
ATOM   2120  O   ILE B  96      25.603  69.329  90.289  1.00103.00           O  
ATOM   2121  CB  ILE B  96      23.768  71.275  88.753  1.00103.00           C  
ATOM   2122  CG1 ILE B  96      22.675  71.580  87.728  1.00103.00           C  
ATOM   2123  CG2 ILE B  96      24.691  72.472  89.046  1.00103.00           C  
ATOM   2124  CD1 ILE B  96      21.570  72.497  88.259  1.00103.00           C  
ATOM   2125  N   SER B  97      26.889  70.619  88.940  1.00128.70           N  
ATOM   2126  CA  SER B  97      28.000  70.525  89.827  1.00128.70           C  
ATOM   2127  C   SER B  97      27.522  71.111  91.106  1.00128.70           C  
ATOM   2128  O   SER B  97      26.744  72.066  91.103  1.00128.70           O  
ATOM   2129  CB  SER B  97      29.219  71.323  89.351  1.00128.70           C  
ATOM   2130  OG  SER B  97      30.288  71.181  90.280  1.00128.70           O  
ATOM   2131  N   ALA B  98      27.967  70.529  92.231  1.00 85.41           N  
ATOM   2132  CA  ALA B  98      27.495  71.015  93.496  1.00 85.41           C  
ATOM   2133  C   ALA B  98      28.512  71.946  93.999  1.00 85.41           C  
ATOM   2134  O   ALA B  98      29.682  71.593  94.183  1.00 85.41           O  
ATOM   2135  CB  ALA B  98      27.312  69.907  94.547  1.00 85.41           C  
ATOM   2136  N   PRO B  99      28.081  73.166  94.195  1.00208.48           N  
ATOM   2137  CA  PRO B  99      28.988  74.109  94.749  1.00208.48           C  
ATOM   2138  C   PRO B  99      29.149  73.769  96.183  1.00208.48           C  
ATOM   2139  O   PRO B  99      28.147  73.653  96.890  1.00208.48           O  
ATOM   2140  CB  PRO B  99      28.388  75.486  94.485  1.00208.48           C  
ATOM   2141  CG  PRO B  99      27.526  75.269  93.225  1.00208.48           C  
ATOM   2142  CD  PRO B  99      27.122  73.783  93.304  1.00208.48           C  
ATOM   2143  N   VAL B 100      30.389  73.533  96.629  1.00159.54           N  
ATOM   2144  CA  VAL B 100      30.514  73.357  98.034  1.00159.54           C  
ATOM   2145  C   VAL B 100      30.401  74.731  98.612  1.00159.54           C  
ATOM   2146  O   VAL B 100      29.723  74.945  99.608  1.00159.54           O  
ATOM   2147  CB  VAL B 100      31.821  72.728  98.456  1.00159.54           C  
ATOM   2148  CG1 VAL B 100      32.995  73.635  98.035  1.00159.54           C  
ATOM   2149  CG2 VAL B 100      31.756  72.457  99.963  1.00159.54           C  
ATOM   2150  N   VAL B 101      31.078  75.699  97.943  1.00188.95           N  
ATOM   2151  CA  VAL B 101      31.060  77.074  98.360  1.00188.95           C  
ATOM   2152  C   VAL B 101      31.162  77.924  97.142  1.00188.95           C  
ATOM   2153  O   VAL B 101      31.674  77.507  96.116  1.00188.95           O  
ATOM   2154  CB  VAL B 101      32.216  77.424  99.242  1.00188.95           C  
ATOM   2155  CG1 VAL B 101      33.512  77.028  98.531  1.00188.95           C  
ATOM   2156  CG2 VAL B 101      32.168  78.928  99.577  1.00188.95           C  
ATOM   2157  N   PHE B 102      30.631  79.157  97.210  1.00291.79           N  
ATOM   2158  CA  PHE B 102      30.690  80.052  96.097  1.00291.79           C  
ATOM   2159  C   PHE B 102      30.525  81.371  96.710  1.00291.79           C  
ATOM   2160  O   PHE B 102      29.550  81.630  97.415  1.00291.79           O  
ATOM   2161  CB  PHE B 102      29.497  79.860  95.155  1.00291.79           C  
ATOM   2162  CG  PHE B 102      29.718  80.598  93.882  1.00291.79           C  
ATOM   2163  CD1 PHE B 102      29.590  81.964  93.842  1.00291.79           C  
ATOM   2164  CD2 PHE B 102      30.059  79.913  92.743  1.00291.79           C  
ATOM   2165  CE1 PHE B 102      29.793  82.639  92.656  1.00291.79           C  
ATOM   2166  CE2 PHE B 102      30.263  80.588  91.556  1.00291.79           C  
ATOM   2167  CZ  PHE B 102      30.119  81.955  91.511  1.00291.79           C  
ATOM   2168  N   PHE B 103      31.485  82.254  96.450  1.00184.55           N  
ATOM   2169  CA  PHE B 103      31.374  83.514  97.057  1.00184.55           C  
ATOM   2170  C   PHE B 103      32.115  84.437  96.204  1.00184.55           C  
ATOM   2171  O   PHE B 103      32.978  84.043  95.435  1.00184.55           O  
ATOM   2172  CB  PHE B 103      31.929  83.542  98.492  1.00184.55           C  
ATOM   2173  CG  PHE B 103      33.288  82.924  98.455  1.00184.55           C  
ATOM   2174  CD1 PHE B 103      34.407  83.657  98.160  1.00184.55           C  
ATOM   2175  CD2 PHE B 103      33.414  81.579  98.724  1.00184.55           C  
ATOM   2176  CE1 PHE B 103      35.642  83.053  98.126  1.00184.55           C  
ATOM   2177  CE2 PHE B 103      34.644  80.968  98.701  1.00184.55           C  
ATOM   2178  CZ  PHE B 103      35.761  81.701  98.397  1.00184.55           C  
ATOM   2179  N   VAL B 104      31.693  85.699  96.264  1.00176.72           N  
ATOM   2180  CA  VAL B 104      32.456  86.656  95.561  1.00176.72           C  
ATOM   2181  C   VAL B 104      32.767  87.681  96.579  1.00176.72           C  
ATOM   2182  O   VAL B 104      31.927  88.010  97.414  1.00176.72           O  
ATOM   2183  CB  VAL B 104      31.720  87.310  94.434  1.00176.72           C  
ATOM   2184  CG1 VAL B 104      31.410  86.242  93.374  1.00176.72           C  
ATOM   2185  CG2 VAL B 104      30.467  87.994  95.002  1.00176.72           C  
ATOM   2186  N   ASP B 105      34.031  88.123  96.551  1.00192.33           N  
ATOM   2187  CA  ASP B 105      34.548  89.158  97.378  1.00192.33           C  
ATOM   2188  C   ASP B 105      34.459  90.373  96.517  1.00192.33           C  
ATOM   2189  O   ASP B 105      33.989  90.291  95.380  1.00192.33           O  
ATOM   2190  CB  ASP B 105      36.020  88.867  97.719  1.00192.33           C  
ATOM   2191  CG  ASP B 105      36.607  89.962  98.601  1.00192.33           C  
ATOM   2192  OD1 ASP B 105      36.466  89.865  99.850  1.00192.33           O  
ATOM   2193  OD2 ASP B 105      37.205  90.907  98.025  1.00192.33           O1-
ATOM   2194  N   TYR B 106      34.868  91.541  97.033  1.00 86.32           N  
ATOM   2195  CA  TYR B 106      34.861  92.688  96.191  1.00 86.32           C  
ATOM   2196  C   TYR B 106      35.845  92.457  95.080  1.00 86.32           C  
ATOM   2197  O   TYR B 106      35.540  92.727  93.912  1.00 86.32           O  
ATOM   2198  CB  TYR B 106      35.269  93.970  96.947  1.00 86.32           C  
ATOM   2199  CG  TYR B 106      34.141  94.328  97.850  1.00 86.32           C  
ATOM   2200  CD1 TYR B 106      33.779  93.499  98.891  1.00 86.32           C  
ATOM   2201  CD2 TYR B 106      33.450  95.498  97.671  1.00 86.32           C  
ATOM   2202  CE1 TYR B 106      32.748  93.838  99.726  1.00 86.32           C  
ATOM   2203  CE2 TYR B 106      32.411  95.845  98.498  1.00 86.32           C  
ATOM   2204  CZ  TYR B 106      32.055  95.008  99.538  1.00 86.32           C  
ATOM   2205  OH  TYR B 106      30.993  95.356 100.392  1.00 86.32           O  
ATOM   2206  N   ALA B 107      37.073  91.995  95.423  1.00 94.45           N  
ATOM   2207  CA  ALA B 107      38.169  91.758  94.509  1.00 94.45           C  
ATOM   2208  C   ALA B 107      38.043  90.553  93.615  1.00 94.45           C  
ATOM   2209  O   ALA B 107      38.237  90.648  92.402  1.00 94.45           O  
ATOM   2210  CB  ALA B 107      39.513  91.609  95.239  1.00 94.45           C  
ATOM   2211  N   SER B 108      37.671  89.391  94.177  1.00126.03           N  
ATOM   2212  CA  SER B 108      37.768  88.188  93.398  1.00126.03           C  
ATOM   2213  C   SER B 108      36.481  87.457  93.480  1.00126.03           C  
ATOM   2214  O   SER B 108      35.576  87.790  94.239  1.00126.03           O  
ATOM   2215  CB  SER B 108      38.851  87.246  93.919  1.00126.03           C  
ATOM   2216  OG  SER B 108      38.526  86.811  95.235  1.00126.03           O  
ATOM   2217  N   ASN B 109      36.364  86.436  92.637  1.00 94.17           N  
ATOM   2218  CA  ASN B 109      35.188  85.628  92.708  1.00 94.17           C  
ATOM   2219  C   ASN B 109      35.698  84.256  92.965  1.00 94.17           C  
ATOM   2220  O   ASN B 109      36.758  83.901  92.454  1.00 94.17           O  
ATOM   2221  CB  ASN B 109      34.389  85.599  91.402  1.00 94.17           C  
ATOM   2222  CG  ASN B 109      33.874  87.007  91.147  1.00 94.17           C  
ATOM   2223  ND2 ASN B 109      33.591  87.326  89.860  1.00 94.17           N  
ATOM   2224  OD1 ASN B 109      33.728  87.809  92.069  1.00 94.17           O  
ATOM   2225  N   CYS B 110      34.996  83.480  93.799  1.00101.13           N  
ATOM   2226  CA  CYS B 110      35.459  82.152  94.038  1.00101.13           C  
ATOM   2227  C   CYS B 110      34.292  81.230  93.898  1.00101.13           C  
ATOM   2228  O   CYS B 110      33.216  81.487  94.423  1.00101.13           O  
ATOM   2229  CB  CYS B 110      36.062  81.937  95.426  1.00101.13           C  
ATOM   2230  SG  CYS B 110      37.572  82.926  95.680  1.00101.13           S  
ATOM   2231  N   LEU B 111      34.494  80.121  93.164  1.00147.04           N  
ATOM   2232  CA  LEU B 111      33.430  79.201  92.944  1.00147.04           C  
ATOM   2233  C   LEU B 111      34.039  77.887  93.309  1.00147.04           C  
ATOM   2234  O   LEU B 111      34.963  77.454  92.637  1.00147.04           O  
ATOM   2235  CB  LEU B 111      33.109  79.026  91.454  1.00147.04           C  
ATOM   2236  CG  LEU B 111      33.331  80.273  90.570  1.00147.04           C  
ATOM   2237  CD1 LEU B 111      32.667  80.109  89.194  1.00147.04           C  
ATOM   2238  CD2 LEU B 111      33.013  81.601  91.266  1.00147.04           C  
ATOM   2239  N   TYR B 112      33.571  77.205  94.361  1.00160.32           N  
ATOM   2240  CA  TYR B 112      34.186  75.947  94.684  1.00160.32           C  
ATOM   2241  C   TYR B 112      33.185  74.861  94.486  1.00160.32           C  
ATOM   2242  O   TYR B 112      32.131  74.854  95.115  1.00160.32           O  
ATOM   2243  CB  TYR B 112      34.711  75.842  96.115  1.00160.32           C  
ATOM   2244  CG  TYR B 112      35.918  76.705  96.253  1.00160.32           C  
ATOM   2245  CD1 TYR B 112      35.803  78.071  96.314  1.00160.32           C  
ATOM   2246  CD2 TYR B 112      37.176  76.142  96.348  1.00160.32           C  
ATOM   2247  CE1 TYR B 112      36.917  78.868  96.446  1.00160.32           C  
ATOM   2248  CE2 TYR B 112      38.290  76.925  96.481  1.00160.32           C  
ATOM   2249  CZ  TYR B 112      38.165  78.299  96.533  1.00160.32           C  
ATOM   2250  OH  TYR B 112      39.304  79.116  96.670  1.00160.32           O  
ATOM   2251  N   MET B 113      33.518  73.886  93.614  0.54159.43           N  
ATOM   2252  CA  MET B 113      32.605  72.830  93.330  0.54159.43           C  
ATOM   2253  C   MET B 113      33.318  71.524  93.481  0.54159.43           C  
ATOM   2254  O   MET B 113      34.545  71.466  93.498  0.54159.43           O  
ATOM   2255  CB  MET B 113      32.039  72.845  91.899  0.54159.43           C  
ATOM   2256  CG  MET B 113      31.001  73.934  91.648  0.54159.43           C  
ATOM   2257  SD  MET B 113      31.630  75.642  91.624  0.54159.43           S  
ATOM   2258  CE  MET B 113      32.410  75.528  89.989  0.54159.43           C  
ATOM   2259  N   GLU B 114      32.548  70.426  93.593  1.00 59.22           N  
ATOM   2260  CA  GLU B 114      33.141  69.141  93.787  1.00 59.22           C  
ATOM   2261  C   GLU B 114      34.070  68.913  92.639  1.00 59.22           C  
ATOM   2262  O   GLU B 114      33.775  69.303  91.512  1.00 59.22           O  
ATOM   2263  CB  GLU B 114      32.144  67.969  93.835  1.00 59.22           C  
ATOM   2264  CG  GLU B 114      32.811  66.631  94.122  1.00 59.22           C  
ATOM   2265  CD  GLU B 114      31.733  65.556  94.153  1.00 59.22           C  
ATOM   2266  OE1 GLU B 114      30.553  65.895  93.878  1.00 59.22           O  
ATOM   2267  OE2 GLU B 114      32.081  64.383  94.446  1.00 59.22           O1-
ATOM   2268  N   GLU B 115      35.228  68.299  92.916  1.00 72.60           N  
ATOM   2269  CA  GLU B 115      36.158  68.078  91.851  1.00 72.60           C  
ATOM   2270  C   GLU B 115      35.514  67.134  90.915  1.00 72.60           C  
ATOM   2271  O   GLU B 115      35.030  66.077  91.312  1.00 72.60           O  
ATOM   2272  CB  GLU B 115      37.485  67.426  92.268  1.00 72.60           C  
ATOM   2273  CG  GLU B 115      38.405  68.291  93.128  1.00 72.60           C  
ATOM   2274  CD  GLU B 115      39.813  67.734  92.964  1.00 72.60           C  
ATOM   2275  OE1 GLU B 115      39.976  66.486  93.027  1.00 72.60           O  
ATOM   2276  OE2 GLU B 115      40.746  68.555  92.752  1.00 72.60           O1-
ATOM   2277  N   ILE B 116      35.489  67.517  89.621  1.00 98.95           N  
ATOM   2278  CA  ILE B 116      34.905  66.648  88.649  1.00 98.95           C  
ATOM   2279  C   ILE B 116      36.057  66.146  87.861  1.00 98.95           C  
ATOM   2280  O   ILE B 116      36.470  66.739  86.865  1.00 98.95           O  
ATOM   2281  CB  ILE B 116      33.988  67.390  87.727  1.00 98.95           C  
ATOM   2282  CG1 ILE B 116      32.866  68.060  88.540  1.00 98.95           C  
ATOM   2283  CG2 ILE B 116      33.488  66.403  86.658  1.00 98.95           C  
ATOM   2284  CD1 ILE B 116      32.121  69.154  87.773  1.00 98.95           C  
ATOM   2285  N   GLU B 117      36.605  65.013  88.318  1.00221.78           N  
ATOM   2286  CA  GLU B 117      37.686  64.395  87.642  1.00221.78           C  
ATOM   2287  C   GLU B 117      37.019  63.693  86.518  1.00221.78           C  
ATOM   2288  O   GLU B 117      35.795  63.730  86.386  1.00221.78           O  
ATOM   2289  CB  GLU B 117      38.434  63.371  88.512  1.00221.78           C  
ATOM   2290  CG  GLU B 117      39.189  64.047  89.663  1.00221.78           C  
ATOM   2291  CD  GLU B 117      39.715  62.964  90.593  1.00221.78           C  
ATOM   2292  OE1 GLU B 117      39.419  61.762  90.336  1.00221.78           O  
ATOM   2293  OE2 GLU B 117      40.415  63.324  91.579  1.00221.78           O1-
ATOM   2294  N   GLY B 118      37.805  63.076  85.622  1.00 78.23           N  
ATOM   2295  CA  GLY B 118      37.196  62.393  84.524  1.00 78.23           C  
ATOM   2296  C   GLY B 118      37.452  63.235  83.336  1.00 78.23           C  
ATOM   2297  O   GLY B 118      37.650  62.713  82.228  1.00 78.23           O  
ATOM   2298  N   SER B 119      37.457  64.566  83.519  1.00162.25           N  
ATOM   2299  CA  SER B 119      37.806  65.410  82.429  1.00162.25           C  
ATOM   2300  C   SER B 119      37.548  66.812  82.820  1.00162.25           C  
ATOM   2301  O   SER B 119      36.512  67.130  83.397  1.00162.25           O  
ATOM   2302  CB  SER B 119      36.993  65.148  81.145  1.00162.25           C  
ATOM   2303  OG  SER B 119      35.625  65.470  81.366  1.00162.25           O  
ATOM   2304  N   VAL B 120      38.498  67.682  82.469  1.00140.05           N  
ATOM   2305  CA  VAL B 120      38.300  69.066  82.708  1.00140.05           C  
ATOM   2306  C   VAL B 120      37.136  69.404  81.848  1.00140.05           C  
ATOM   2307  O   VAL B 120      36.320  70.255  82.186  1.00140.05           O  
ATOM   2308  CB  VAL B 120      39.473  69.916  82.296  1.00140.05           C  
ATOM   2309  CG1 VAL B 120      40.662  69.549  83.200  1.00140.05           C  
ATOM   2310  CG2 VAL B 120      39.742  69.688  80.799  1.00140.05           C  
ATOM   2311  N   THR B 121      37.046  68.742  80.682  1.00 81.81           N  
ATOM   2312  CA  THR B 121      35.932  69.014  79.828  1.00 81.81           C  
ATOM   2313  C   THR B 121      35.497  67.762  79.131  1.00 81.81           C  
ATOM   2314  O   THR B 121      36.302  66.876  78.838  1.00 81.81           O  
ATOM   2315  CB  THR B 121      36.281  70.014  78.762  1.00 81.81           C  
ATOM   2316  CG2 THR B 121      35.045  70.249  77.900  1.00 81.81           C  
ATOM   2317  OG1 THR B 121      36.688  71.239  79.363  1.00 81.81           O  
ATOM   2318  N   VAL B 122      34.179  67.655  78.868  1.00124.63           N  
ATOM   2319  CA  VAL B 122      33.594  66.581  78.121  1.00124.63           C  
ATOM   2320  C   VAL B 122      34.087  66.737  76.724  1.00124.63           C  
ATOM   2321  O   VAL B 122      34.209  65.781  75.962  1.00124.63           O  
ATOM   2322  CB  VAL B 122      32.088  66.584  78.117  1.00124.63           C  
ATOM   2323  CG1 VAL B 122      31.612  66.363  79.560  1.00124.63           C  
ATOM   2324  CG2 VAL B 122      31.592  67.899  77.493  1.00124.63           C  
ATOM   2325  N   ARG B 123      34.385  68.003  76.359  1.00133.00           N  
ATOM   2326  CA  ARG B 123      34.846  68.366  75.047  1.00133.00           C  
ATOM   2327  C   ARG B 123      36.106  67.619  74.755  1.00133.00           C  
ATOM   2328  O   ARG B 123      36.302  67.168  73.628  1.00133.00           O  
ATOM   2329  CB  ARG B 123      35.182  69.857  74.934  1.00133.00           C  
ATOM   2330  CG  ARG B 123      35.855  70.244  73.615  1.00133.00           C  
ATOM   2331  CD  ARG B 123      34.933  70.222  72.395  1.00133.00           C  
ATOM   2332  NE  ARG B 123      35.193  71.482  71.646  1.00133.00           N  
ATOM   2333  CZ  ARG B 123      35.302  71.482  70.300  1.00133.00           C  
ATOM   2334  NH1 ARG B 123      35.164  70.313  69.596  1.00133.00           N1+
ATOM   2335  NH2 ARG B 123      35.564  72.642  69.633  1.00133.00           N  
ATOM   2336  N   ASP B 124      36.988  67.459  75.756  1.00 45.97           N  
ATOM   2337  CA  ASP B 124      38.223  66.798  75.462  1.00 45.97           C  
ATOM   2338  C   ASP B 124      37.924  65.411  74.965  1.00 45.97           C  
ATOM   2339  O   ASP B 124      38.415  65.009  73.914  1.00 45.97           O  
ATOM   2340  CB  ASP B 124      39.117  66.630  76.699  1.00 45.97           C  
ATOM   2341  CG  ASP B 124      40.460  66.091  76.242  1.00 45.97           C  
ATOM   2342  OD1 ASP B 124      40.736  66.167  75.007  1.00 45.97           O  
ATOM   2343  OD2 ASP B 124      41.217  65.576  77.096  1.00 45.97           O1-
ATOM   2344  N   TYR B 125      37.077  64.657  75.694  1.00114.84           N  
ATOM   2345  CA  TYR B 125      36.790  63.312  75.287  1.00114.84           C  
ATOM   2346  C   TYR B 125      36.027  63.296  74.002  1.00114.84           C  
ATOM   2347  O   TYR B 125      36.316  62.486  73.124  1.00114.84           O  
ATOM   2348  CB  TYR B 125      36.016  62.498  76.347  1.00114.84           C  
ATOM   2349  CG  TYR B 125      36.984  62.214  77.448  1.00114.84           C  
ATOM   2350  CD1 TYR B 125      37.155  63.083  78.491  1.00114.84           C  
ATOM   2351  CD2 TYR B 125      37.735  61.054  77.414  1.00114.84           C  
ATOM   2352  CE1 TYR B 125      38.053  62.802  79.497  1.00114.84           C  
ATOM   2353  CE2 TYR B 125      38.637  60.766  78.408  1.00114.84           C  
ATOM   2354  CZ  TYR B 125      38.794  61.637  79.455  1.00114.84           C  
ATOM   2355  OH  TYR B 125      39.714  61.355  80.486  1.00114.84           O  
ATOM   2356  N   ILE B 126      35.049  64.198  73.846  1.00136.25           N  
ATOM   2357  CA  ILE B 126      34.280  64.181  72.645  1.00136.25           C  
ATOM   2358  C   ILE B 126      35.228  64.420  71.530  1.00136.25           C  
ATOM   2359  O   ILE B 126      35.135  63.793  70.479  1.00136.25           O  
ATOM   2360  CB  ILE B 126      33.197  65.231  72.613  1.00136.25           C  
ATOM   2361  CG1 ILE B 126      33.785  66.644  72.659  1.00136.25           C  
ATOM   2362  CG2 ILE B 126      32.232  64.915  73.763  1.00136.25           C  
ATOM   2363  CD1 ILE B 126      32.764  67.732  72.361  1.00136.25           C  
ATOM   2364  N   GLN B 127      36.190  65.338  71.726  1.00270.51           N  
ATOM   2365  CA  GLN B 127      37.149  65.513  70.689  1.00270.51           C  
ATOM   2366  C   GLN B 127      37.956  64.258  70.691  1.00270.51           C  
ATOM   2367  O   GLN B 127      38.322  63.723  71.734  1.00270.51           O  
ATOM   2368  CB  GLN B 127      38.128  66.678  70.925  1.00270.51           C  
ATOM   2369  CG  GLN B 127      39.138  66.842  69.782  1.00270.51           C  
ATOM   2370  CD  GLN B 127      40.056  67.997  70.117  1.00270.51           C  
ATOM   2371  NE2 GLN B 127      40.050  68.410  71.410  1.00270.51           N  
ATOM   2372  OE1 GLN B 127      40.775  68.510  69.265  1.00270.51           O  
ATOM   2373  N   SER B 128      38.207  63.727  69.485  1.00199.91           N  
ATOM   2374  CA  SER B 128      38.977  62.552  69.259  1.00199.91           C  
ATOM   2375  C   SER B 128      38.290  61.336  69.803  1.00199.91           C  
ATOM   2376  O   SER B 128      38.845  60.244  69.740  1.00199.91           O  
ATOM   2377  CB  SER B 128      40.416  62.589  69.790  1.00199.91           C  
ATOM   2378  OG  SER B 128      40.453  62.404  71.197  1.00199.91           O  
ATOM   2379  N   THR B 129      37.059  61.481  70.348  1.00169.25           N  
ATOM   2380  CA  THR B 129      36.395  60.263  70.709  1.00169.25           C  
ATOM   2381  C   THR B 129      36.169  59.616  69.393  1.00169.25           C  
ATOM   2382  O   THR B 129      36.353  58.423  69.202  1.00169.25           O  
ATOM   2383  CB  THR B 129      35.090  60.461  71.430  1.00169.25           C  
ATOM   2384  CG2 THR B 129      34.095  61.265  70.583  1.00169.25           C  
ATOM   2385  OG1 THR B 129      34.530  59.196  71.752  1.00169.25           O  
ATOM   2386  N   MET B 130      35.745  60.466  68.453  1.00274.54           N  
ATOM   2387  CA  MET B 130      35.601  60.133  67.078  1.00274.54           C  
ATOM   2388  C   MET B 130      35.399  61.446  66.405  1.00274.54           C  
ATOM   2389  O   MET B 130      34.611  62.267  66.848  1.00274.54           O  
ATOM   2390  CB  MET B 130      34.400  59.234  66.730  1.00274.54           C  
ATOM   2391  CG  MET B 130      34.590  57.765  67.124  1.00274.54           C  
ATOM   2392  SD  MET B 130      33.216  56.684  66.634  1.00274.54           S  
ATOM   2393  CE  MET B 130      34.061  55.124  67.025  1.00274.54           C  
ATOM   2394  N   GLU B 131      36.129  61.668  65.297  1.00110.00           N  
ATOM   2395  CA  GLU B 131      35.906  62.897  64.617  1.00110.00           C  
ATOM   2396  C   GLU B 131      34.499  62.802  64.160  1.00110.00           C  
ATOM   2397  O   GLU B 131      33.750  63.777  64.181  1.00110.00           O  
ATOM   2398  CB  GLU B 131      36.807  63.095  63.390  1.00110.00           C  
ATOM   2399  CG  GLU B 131      38.274  63.293  63.749  1.00110.00           C  
ATOM   2400  CD  GLU B 131      38.369  64.549  64.601  1.00110.00           C  
ATOM   2401  OE1 GLU B 131      37.416  65.365  64.550  1.00110.00           O  
ATOM   2402  OE2 GLU B 131      39.401  64.714  65.307  1.00110.00           O1-
ATOM   2403  N   THR B 132      34.109  61.583  63.752  1.00 39.40           N  
ATOM   2404  CA  THR B 132      32.795  61.384  63.227  1.00 39.40           C  
ATOM   2405  C   THR B 132      31.749  61.746  64.242  1.00 39.40           C  
ATOM   2406  O   THR B 132      30.956  62.645  63.984  1.00 39.40           O  
ATOM   2407  CB  THR B 132      32.573  59.965  62.801  1.00 39.40           C  
ATOM   2408  CG2 THR B 132      31.148  59.829  62.234  1.00 39.40           C  
ATOM   2409  OG1 THR B 132      33.523  59.595  61.811  1.00 39.40           O  
ATOM   2410  N   GLU B 133      31.744  61.131  65.448  1.00120.65           N  
ATOM   2411  CA  GLU B 133      30.617  61.426  66.288  1.00120.65           C  
ATOM   2412  C   GLU B 133      30.750  60.705  67.589  1.00120.65           C  
ATOM   2413  O   GLU B 133      31.612  59.845  67.768  1.00120.65           O  
ATOM   2414  CB  GLU B 133      29.310  60.759  65.827  1.00120.65           C  
ATOM   2415  CG  GLU B 133      28.816  61.011  64.400  1.00120.65           C  
ATOM   2416  CD  GLU B 133      27.703  59.994  64.129  1.00120.65           C  
ATOM   2417  OE1 GLU B 133      26.836  59.829  65.016  1.00120.65           O  
ATOM   2418  OE2 GLU B 133      27.724  59.369  63.037  1.00120.65           O1-
ATOM   2419  N   LYS B 134      29.878  61.085  68.537  1.00174.39           N  
ATOM   2420  CA  LYS B 134      29.630  60.264  69.672  1.00174.39           C  
ATOM   2421  C   LYS B 134      28.303  59.712  69.279  1.00174.39           C  
ATOM   2422  O   LYS B 134      27.540  60.404  68.606  1.00174.39           O  
ATOM   2423  CB  LYS B 134      29.495  60.981  71.024  1.00174.39           C  
ATOM   2424  CG  LYS B 134      29.473  60.006  72.209  1.00174.39           C  
ATOM   2425  CD  LYS B 134      30.801  59.262  72.407  1.00174.39           C  
ATOM   2426  CE  LYS B 134      30.731  58.113  73.426  1.00174.39           C  
ATOM   2427  NZ  LYS B 134      30.438  58.625  74.778  1.00174.39           N1+
ATOM   2428  N   THR B 135      27.976  58.462  69.642  1.00102.30           N  
ATOM   2429  CA  THR B 135      26.747  57.933  69.120  1.00102.30           C  
ATOM   2430  C   THR B 135      25.606  58.745  69.618  1.00102.30           C  
ATOM   2431  O   THR B 135      25.654  59.324  70.701  1.00102.30           O  
ATOM   2432  CB  THR B 135      26.491  56.495  69.460  1.00102.30           C  
ATOM   2433  CG2 THR B 135      25.169  56.070  68.788  1.00102.30           C  
ATOM   2434  OG1 THR B 135      27.552  55.673  68.993  1.00102.30           O  
ATOM   2435  N   PRO B 136      24.599  58.820  68.795  1.00135.98           N  
ATOM   2436  CA  PRO B 136      23.429  59.563  69.145  1.00135.98           C  
ATOM   2437  C   PRO B 136      22.747  58.949  70.317  1.00135.98           C  
ATOM   2438  O   PRO B 136      22.052  59.659  71.045  1.00135.98           O  
ATOM   2439  CB  PRO B 136      22.593  59.642  67.871  1.00135.98           C  
ATOM   2440  CG  PRO B 136      23.656  59.576  66.751  1.00135.98           C  
ATOM   2441  CD  PRO B 136      24.813  58.771  67.357  1.00135.98           C  
ATOM   2442  N   GLN B 137      22.896  57.617  70.507  1.00 84.56           N  
ATOM   2443  CA  GLN B 137      22.314  57.026  71.663  1.00 84.56           C  
ATOM   2444  C   GLN B 137      23.031  57.626  72.824  1.00 84.56           C  
ATOM   2445  O   GLN B 137      22.438  57.963  73.840  1.00 84.56           O  
ATOM   2446  CB  GLN B 137      22.531  55.499  71.739  1.00 84.56           C  
ATOM   2447  CG  GLN B 137      21.900  54.847  72.969  1.00 84.56           C  
ATOM   2448  CD  GLN B 137      22.223  53.364  72.913  1.00 84.56           C  
ATOM   2449  NE2 GLN B 137      22.971  52.940  71.864  1.00 84.56           N  
ATOM   2450  OE1 GLN B 137      21.829  52.586  73.798  1.00 84.56           O  
ATOM   2451  N   GLY B 138      24.369  57.773  72.668  0.54 92.26           N  
ATOM   2452  CA  GLY B 138      25.155  58.327  73.716  0.54 92.26           C  
ATOM   2453  C   GLY B 138      24.737  59.745  73.922  0.54 92.26           C  
ATOM   2454  O   GLY B 138      24.540  60.181  75.049  0.54 92.26           O  
ATOM   2455  N   LEU B 139      24.553  60.490  72.832  1.00156.25           N  
ATOM   2456  CA  LEU B 139      24.239  61.881  72.967  1.00156.25           C  
ATOM   2457  C   LEU B 139      22.940  62.001  73.696  1.00156.25           C  
ATOM   2458  O   LEU B 139      22.777  62.874  74.540  1.00156.25           O  
ATOM   2459  CB  LEU B 139      24.150  62.614  71.612  1.00156.25           C  
ATOM   2460  CG  LEU B 139      22.952  62.245  70.711  1.00156.25           C  
ATOM   2461  CD1 LEU B 139      21.638  62.882  71.202  1.00156.25           C  
ATOM   2462  CD2 LEU B 139      23.267  62.560  69.251  1.00156.25           C  
ATOM   2463  N   SER B 140      21.985  61.096  73.416  1.00 38.26           N  
ATOM   2464  CA  SER B 140      20.677  61.173  74.012  1.00 38.26           C  
ATOM   2465  C   SER B 140      20.769  60.993  75.487  1.00 38.26           C  
ATOM   2466  O   SER B 140      20.043  61.656  76.244  1.00 38.26           O  
ATOM   2467  CB  SER B 140      19.683  60.136  73.481  1.00 38.26           C  
ATOM   2468  OG  SER B 140      20.022  58.836  73.930  1.00 38.26           O  
ATOM   2469  N   ASN B 141      21.668  60.116  75.966  1.00 84.18           N  
ATOM   2470  CA  ASN B 141      21.769  59.879  77.376  1.00 84.18           C  
ATOM   2471  C   ASN B 141      22.119  61.156  78.055  1.00 84.18           C  
ATOM   2472  O   ASN B 141      21.486  61.531  79.051  1.00 84.18           O  
ATOM   2473  CB  ASN B 141      22.869  58.878  77.757  1.00 84.18           C  
ATOM   2474  CG  ASN B 141      22.968  58.881  79.275  1.00 84.18           C  
ATOM   2475  ND2 ASN B 141      22.008  58.204  79.952  1.00 84.18           N  
ATOM   2476  OD1 ASN B 141      23.863  59.499  79.848  1.00 84.18           O  
ATOM   2477  N   LEU B 142      23.138  61.859  77.538  1.00116.66           N  
ATOM   2478  CA  LEU B 142      23.559  63.076  78.165  1.00116.66           C  
ATOM   2479  C   LEU B 142      22.511  64.138  77.989  1.00116.66           C  
ATOM   2480  O   LEU B 142      22.278  64.951  78.882  1.00116.66           O  
ATOM   2481  CB  LEU B 142      24.931  63.569  77.663  1.00116.66           C  
ATOM   2482  CG  LEU B 142      26.051  62.546  77.987  1.00116.66           C  
ATOM   2483  CD1 LEU B 142      26.111  62.225  79.479  1.00116.66           C  
ATOM   2484  CD2 LEU B 142      25.932  61.284  77.131  1.00116.66           C  
ATOM   2485  N   ALA B 143      21.810  64.167  76.843  1.00 49.87           N  
ATOM   2486  CA  ALA B 143      20.840  65.196  76.635  1.00 49.87           C  
ATOM   2487  C   ALA B 143      19.743  65.122  77.658  1.00 49.87           C  
ATOM   2488  O   ALA B 143      19.275  66.138  78.163  1.00 49.87           O  
ATOM   2489  CB  ALA B 143      20.178  65.117  75.249  1.00 49.87           C  
ATOM   2490  N   LYS B 144      19.320  63.898  78.016  1.00120.00           N  
ATOM   2491  CA  LYS B 144      18.218  63.732  78.905  1.00120.00           C  
ATOM   2492  C   LYS B 144      18.536  64.396  80.206  1.00120.00           C  
ATOM   2493  O   LYS B 144      17.674  65.016  80.823  1.00120.00           O  
ATOM   2494  CB  LYS B 144      17.907  62.247  79.187  1.00120.00           C  
ATOM   2495  CG  LYS B 144      16.549  62.009  79.855  1.00120.00           C  
ATOM   2496  CD  LYS B 144      16.422  62.612  81.256  1.00120.00           C  
ATOM   2497  CE  LYS B 144      16.769  61.639  82.371  1.00120.00           C  
ATOM   2498  NZ  LYS B 144      16.434  62.231  83.683  1.00120.00           N1+
ATOM   2499  N   THR B 145      19.808  64.292  80.666  1.00123.43           N  
ATOM   2500  CA  THR B 145      20.155  64.870  81.927  1.00123.43           C  
ATOM   2501  C   THR B 145      19.984  66.352  81.870  1.00123.43           C  
ATOM   2502  O   THR B 145      19.478  66.953  82.825  1.00123.43           O  
ATOM   2503  CB  THR B 145      21.547  64.526  82.414  1.00123.43           C  
ATOM   2504  CG2 THR B 145      22.601  65.255  81.587  1.00123.43           C  
ATOM   2505  OG1 THR B 145      21.670  64.896  83.785  1.00123.43           O  
ATOM   2506  N   ILE B 146      20.378  66.995  80.766  1.00144.31           N  
ATOM   2507  CA  ILE B 146      20.240  68.419  80.626  1.00144.31           C  
ATOM   2508  C   ILE B 146      18.776  68.802  80.647  1.00144.31           C  
ATOM   2509  O   ILE B 146      18.409  69.849  81.165  1.00144.31           O  
ATOM   2510  CB  ILE B 146      20.941  68.989  79.427  1.00144.31           C  
ATOM   2511  CG1 ILE B 146      22.460  69.014  79.687  1.00144.31           C  
ATOM   2512  CG2 ILE B 146      20.379  70.393  79.133  1.00144.31           C  
ATOM   2513  CD1 ILE B 146      23.104  67.648  79.949  1.00144.31           C  
ATOM   2514  N   GLY B 147      17.873  67.972  80.083  1.00115.68           N  
ATOM   2515  CA  GLY B 147      16.482  68.351  80.105  1.00115.68           C  
ATOM   2516  C   GLY B 147      15.994  68.477  81.515  1.00115.68           C  
ATOM   2517  O   GLY B 147      15.308  69.442  81.850  1.00115.68           O  
ATOM   2518  N   GLN B 148      16.336  67.518  82.393  1.00156.34           N  
ATOM   2519  CA  GLN B 148      15.865  67.566  83.746  1.00156.34           C  
ATOM   2520  C   GLN B 148      16.467  68.752  84.427  1.00156.34           C  
ATOM   2521  O   GLN B 148      15.814  69.411  85.236  1.00156.34           O  
ATOM   2522  CB  GLN B 148      16.226  66.315  84.563  1.00156.34           C  
ATOM   2523  CG  GLN B 148      15.514  66.248  85.917  1.00156.34           C  
ATOM   2524  CD  GLN B 148      14.049  65.895  85.648  1.00156.34           C  
ATOM   2525  NE2 GLN B 148      13.118  66.788  86.070  1.00156.34           N  
ATOM   2526  OE1 GLN B 148      13.750  64.848  85.083  1.00156.34           O  
ATOM   2527  N   VAL B 149      17.742  69.059  84.115  1.00128.69           N  
ATOM   2528  CA  VAL B 149      18.369  70.159  84.798  1.00128.69           C  
ATOM   2529  C   VAL B 149      17.660  71.421  84.449  1.00128.69           C  
ATOM   2530  O   VAL B 149      17.516  72.315  85.278  1.00128.69           O  
ATOM   2531  CB  VAL B 149      19.849  70.348  84.532  1.00128.69           C  
ATOM   2532  CG1 VAL B 149      20.095  70.787  83.092  1.00128.69           C  
ATOM   2533  CG2 VAL B 149      20.358  71.384  85.548  1.00128.69           C  
ATOM   2534  N   LEU B 150      17.179  71.545  83.203  1.00 80.12           N  
ATOM   2535  CA  LEU B 150      16.469  72.716  82.791  1.00 80.12           C  
ATOM   2536  C   LEU B 150      15.254  72.860  83.663  1.00 80.12           C  
ATOM   2537  O   LEU B 150      14.892  73.977  84.026  1.00 80.12           O  
ATOM   2538  CB  LEU B 150      15.937  72.616  81.349  1.00 80.12           C  
ATOM   2539  CG  LEU B 150      17.012  72.847  80.271  1.00 80.12           C  
ATOM   2540  CD1 LEU B 150      16.440  72.664  78.859  1.00 80.12           C  
ATOM   2541  CD2 LEU B 150      17.636  74.244  80.452  1.00 80.12           C  
ATOM   2542  N   ALA B 151      14.586  71.749  84.017  1.00 91.89           N  
ATOM   2543  CA  ALA B 151      13.393  71.821  84.820  1.00 91.89           C  
ATOM   2544  C   ALA B 151      13.703  72.400  86.163  1.00 91.89           C  
ATOM   2545  O   ALA B 151      12.947  73.192  86.733  1.00 91.89           O  
ATOM   2546  CB  ALA B 151      12.759  70.432  85.057  1.00 91.89           C  
ATOM   2547  N   ARG B 152      14.829  72.000  86.763  1.00229.24           N  
ATOM   2548  CA  ARG B 152      15.071  72.576  88.042  1.00229.24           C  
ATOM   2549  C   ARG B 152      15.371  74.033  87.835  1.00229.24           C  
ATOM   2550  O   ARG B 152      14.948  74.885  88.615  1.00229.24           O  
ATOM   2551  CB  ARG B 152      16.239  71.919  88.793  1.00229.24           C  
ATOM   2552  CG  ARG B 152      17.619  72.163  88.182  1.00229.24           C  
ATOM   2553  CD  ARG B 152      18.215  73.492  88.649  1.00229.24           C  
ATOM   2554  NE  ARG B 152      18.134  73.469  90.132  1.00229.24           N  
ATOM   2555  CZ  ARG B 152      18.486  74.555  90.880  1.00229.24           C  
ATOM   2556  NH1 ARG B 152      18.966  75.676  90.267  1.00229.24           N1+
ATOM   2557  NH2 ARG B 152      18.355  74.535  92.232  1.00229.24           N  
ATOM   2558  N   MET B 153      16.101  74.347  86.739  1.00121.34           N  
ATOM   2559  CA  MET B 153      16.539  75.697  86.462  1.00121.34           C  
ATOM   2560  C   MET B 153      15.383  76.615  86.323  1.00121.34           C  
ATOM   2561  O   MET B 153      15.313  77.675  86.958  1.00121.34           O  
ATOM   2562  CB  MET B 153      17.221  75.808  85.095  1.00121.34           C  
ATOM   2563  CG  MET B 153      18.532  75.057  84.935  1.00121.34           C  
ATOM   2564  SD  MET B 153      18.988  74.854  83.181  1.00121.34           S  
ATOM   2565  CE  MET B 153      18.715  76.596  82.750  1.00121.34           C  
ATOM   2566  N   HIS B 154      14.422  76.206  85.491  1.00 99.91           N  
ATOM   2567  CA  HIS B 154      13.311  77.030  85.131  1.00 99.91           C  
ATOM   2568  C   HIS B 154      12.485  77.288  86.355  1.00 99.91           C  
ATOM   2569  O   HIS B 154      11.807  78.309  86.440  1.00 99.91           O  
ATOM   2570  CB  HIS B 154      12.452  76.402  84.020  1.00 99.91           C  
ATOM   2571  CG  HIS B 154      13.231  76.296  82.728  1.00 99.91           C  
ATOM   2572  CD2 HIS B 154      14.468  76.796  82.428  1.00 99.91           C  
ATOM   2573  ND1 HIS B 154      12.800  75.638  81.603  1.00 99.91           N  
ATOM   2574  CE1 HIS B 154      13.786  75.768  80.672  1.00 99.91           C  
ATOM   2575  NE2 HIS B 154      14.814  76.464  81.127  1.00 99.91           N  
ATOM   2576  N   ASP B 155      12.503  76.346  87.332  0.66158.51           N  
ATOM   2577  CA  ASP B 155      11.722  76.474  88.532  0.66158.51           C  
ATOM   2578  C   ASP B 155      12.184  77.682  89.283  0.66158.51           C  
ATOM   2579  O   ASP B 155      11.406  78.348  89.960  0.66158.51           O  
ATOM   2580  CB  ASP B 155      11.880  75.263  89.457  0.66158.51           C  
ATOM   2581  CG  ASP B 155      11.195  74.067  88.798  1.00158.51           C  
ATOM   2582  OD1 ASP B 155      10.555  74.277  87.731  1.00158.51           O  
ATOM   2583  OD2 ASP B 155      11.302  72.943  89.355  1.00158.51           O1-
ATOM   2584  N   GLU B 156      13.487  77.938  89.221  1.00180.19           N  
ATOM   2585  CA  GLU B 156      14.058  79.104  89.818  1.00180.19           C  
ATOM   2586  C   GLU B 156      13.684  80.292  88.993  1.00180.19           C  
ATOM   2587  O   GLU B 156      13.780  81.428  89.469  1.00180.19           O  
ATOM   2588  CB  GLU B 156      15.591  79.029  89.938  1.00180.19           C  
ATOM   2589  CG  GLU B 156      16.059  78.049  91.009  1.00180.19           C  
ATOM   2590  CD  GLU B 156      15.678  78.616  92.375  1.00180.19           C  
ATOM   2591  OE1 GLU B 156      14.516  79.068  92.522  1.00180.19           O  
ATOM   2592  OE2 GLU B 156      16.555  78.613  93.276  1.00180.19           O1-
ATOM   2593  N   ASP B 157      13.231  80.075  87.755  1.00106.09           N  
ATOM   2594  CA  ASP B 157      12.969  81.122  86.804  1.00106.09           C  
ATOM   2595  C   ASP B 157      14.303  81.588  86.333  1.00106.09           C  
ATOM   2596  O   ASP B 157      14.507  82.759  86.014  1.00106.09           O  
ATOM   2597  CB  ASP B 157      12.203  82.318  87.392  1.00106.09           C  
ATOM   2598  CG  ASP B 157      10.759  81.892  87.594  1.00106.09           C  
ATOM   2599  OD1 ASP B 157      10.222  81.212  86.674  1.00106.09           O  
ATOM   2600  OD2 ASP B 157      10.180  82.229  88.658  1.00106.09           O1-
ATOM   2601  N   LEU B 158      15.257  80.637  86.277  1.00154.42           N  
ATOM   2602  CA  LEU B 158      16.544  80.964  85.765  1.00154.42           C  
ATOM   2603  C   LEU B 158      16.803  80.305  84.452  1.00154.42           C  
ATOM   2604  O   LEU B 158      16.323  79.204  84.174  1.00154.42           O  
ATOM   2605  CB  LEU B 158      17.734  80.646  86.691  1.00154.42           C  
ATOM   2606  CG  LEU B 158      17.877  81.652  87.847  1.00154.42           C  
ATOM   2607  CD1 LEU B 158      16.741  81.530  88.871  1.00154.42           C  
ATOM   2608  CD2 LEU B 158      19.271  81.543  88.482  1.00154.42           C  
ATOM   2609  N   ILE B 159      17.570  81.006  83.600  1.00100.06           N  
ATOM   2610  CA  ILE B 159      17.958  80.538  82.295  1.00100.06           C  
ATOM   2611  C   ILE B 159      19.471  80.443  82.317  1.00100.06           C  
ATOM   2612  O   ILE B 159      20.121  81.379  82.764  1.00100.06           O  
ATOM   2613  CB  ILE B 159      17.574  81.500  81.211  1.00100.06           C  
ATOM   2614  CG1 ILE B 159      16.053  81.751  81.235  1.00100.06           C  
ATOM   2615  CG2 ILE B 159      18.098  80.953  79.879  1.00100.06           C  
ATOM   2616  CD1 ILE B 159      15.610  82.950  80.398  1.00100.06           C  
ATOM   2617  N   HIS B 160      20.045  79.300  81.875  1.00179.66           N  
ATOM   2618  CA  HIS B 160      21.488  79.067  81.935  1.00179.66           C  
ATOM   2619  C   HIS B 160      22.350  79.919  81.027  1.00179.66           C  
ATOM   2620  O   HIS B 160      23.219  80.631  81.515  1.00179.66           O  
ATOM   2621  CB  HIS B 160      21.854  77.588  81.794  1.00179.66           C  
ATOM   2622  CG  HIS B 160      21.766  76.886  83.114  1.00179.66           C  
ATOM   2623  CD2 HIS B 160      22.294  75.704  83.535  1.00179.66           C  
ATOM   2624  ND1 HIS B 160      21.060  77.378  84.195  1.00179.66           N  
ATOM   2625  CE1 HIS B 160      21.192  76.487  85.204  1.00179.66           C  
ATOM   2626  NE2 HIS B 160      21.926  75.449  84.844  1.00179.66           N  
ATOM   2627  N   GLY B 161      22.209  79.890  79.687  1.00124.14           N  
ATOM   2628  CA  GLY B 161      22.870  80.923  78.919  1.00124.14           C  
ATOM   2629  C   GLY B 161      24.250  80.700  78.291  1.00124.14           C  
ATOM   2630  O   GLY B 161      24.562  81.433  77.356  1.00124.14           O  
ATOM   2631  N   ASP B 162      25.167  79.808  78.734  1.00219.24           N  
ATOM   2632  CA  ASP B 162      26.333  79.561  77.894  1.00219.24           C  
ATOM   2633  C   ASP B 162      26.713  78.082  77.802  1.00219.24           C  
ATOM   2634  O   ASP B 162      27.705  77.654  78.375  1.00219.24           O  
ATOM   2635  CB  ASP B 162      27.573  80.302  78.416  1.00219.24           C  
ATOM   2636  CG  ASP B 162      28.719  80.098  77.438  1.00219.24           C  
ATOM   2637  OD1 ASP B 162      28.436  79.956  76.217  1.00219.24           O  
ATOM   2638  OD2 ASP B 162      29.888  80.078  77.907  1.00219.24           O1-
ATOM   2639  N   LEU B 163      25.984  77.249  77.046  1.00222.22           N  
ATOM   2640  CA  LEU B 163      26.114  75.840  77.260  1.00222.22           C  
ATOM   2641  C   LEU B 163      26.919  75.350  76.143  1.00222.22           C  
ATOM   2642  O   LEU B 163      26.664  75.674  74.983  1.00222.22           O  
ATOM   2643  CB  LEU B 163      24.824  75.003  77.435  1.00222.22           C  
ATOM   2644  CG  LEU B 163      25.096  73.488  77.599  1.00222.22           C  
ATOM   2645  CD1 LEU B 163      23.942  72.729  78.255  1.00222.22           C  
ATOM   2646  CD2 LEU B 163      25.415  72.839  76.238  1.00222.22           C  
ATOM   2647  N   THR B 164      27.949  74.587  76.515  1.00 92.87           N  
ATOM   2648  CA  THR B 164      28.847  74.042  75.558  1.00 92.87           C  
ATOM   2649  C   THR B 164      29.511  72.874  76.231  1.00 92.87           C  
ATOM   2650  O   THR B 164      29.337  72.651  77.437  1.00 92.87           O  
ATOM   2651  CB  THR B 164      29.906  75.040  75.179  1.00 92.87           C  
ATOM   2652  CG2 THR B 164      30.764  74.483  74.025  1.00 92.87           C  
ATOM   2653  OG1 THR B 164      29.286  76.241  74.742  1.00 92.87           O  
ATOM   2654  N   THR B 165      30.303  72.109  75.466  1.00145.90           N  
ATOM   2655  CA  THR B 165      30.991  70.939  75.905  1.00145.90           C  
ATOM   2656  C   THR B 165      32.037  71.295  76.920  1.00145.90           C  
ATOM   2657  O   THR B 165      32.317  70.516  77.828  1.00145.90           O  
ATOM   2658  CB  THR B 165      31.696  70.242  74.780  1.00145.90           C  
ATOM   2659  CG2 THR B 165      30.668  69.921  73.688  1.00145.90           C  
ATOM   2660  OG1 THR B 165      32.714  71.079  74.255  1.00145.90           O  
ATOM   2661  N   SER B 166      32.666  72.479  76.786  1.00 94.41           N  
ATOM   2662  CA  SER B 166      33.718  72.855  77.686  1.00 94.41           C  
ATOM   2663  C   SER B 166      33.173  72.900  79.068  1.00 94.41           C  
ATOM   2664  O   SER B 166      33.859  72.616  80.049  1.00 94.41           O  
ATOM   2665  CB  SER B 166      34.322  74.232  77.343  1.00 94.41           C  
ATOM   2666  OG  SER B 166      35.360  74.552  78.257  1.00 94.41           O  
ATOM   2667  N   ASN B 167      31.909  73.315  79.170  1.00104.15           N  
ATOM   2668  CA  ASN B 167      31.161  73.497  80.372  1.00104.15           C  
ATOM   2669  C   ASN B 167      30.727  72.197  81.001  1.00104.15           C  
ATOM   2670  O   ASN B 167      30.466  72.156  82.201  1.00104.15           O  
ATOM   2671  CB  ASN B 167      29.980  74.417  80.084  1.00104.15           C  
ATOM   2672  CG  ASN B 167      30.658  75.719  79.648  1.00104.15           C  
ATOM   2673  ND2 ASN B 167      30.132  76.355  78.566  1.00104.15           N  
ATOM   2674  OD1 ASN B 167      31.633  76.156  80.259  1.00104.15           O  
ATOM   2675  N   MET B 168      30.598  71.113  80.202  1.00106.71           N  
ATOM   2676  CA  MET B 168      30.135  69.849  80.695  1.00106.71           C  
ATOM   2677  C   MET B 168      31.319  69.078  81.201  1.00106.71           C  
ATOM   2678  O   MET B 168      32.350  68.980  80.535  1.00106.71           O  
ATOM   2679  CB  MET B 168      29.523  68.961  79.595  1.00106.71           C  
ATOM   2680  CG  MET B 168      28.273  69.537  78.938  1.00106.71           C  
ATOM   2681  SD  MET B 168      27.799  68.690  77.397  1.00106.71           S  
ATOM   2682  CE  MET B 168      27.398  67.098  78.179  1.00106.71           C  
ATOM   2683  N   LEU B 169      31.195  68.484  82.398  1.00108.96           N  
ATOM   2684  CA  LEU B 169      32.275  67.718  82.953  1.00108.96           C  
ATOM   2685  C   LEU B 169      31.806  66.299  83.020  1.00108.96           C  
ATOM   2686  O   LEU B 169      30.622  66.030  83.226  1.00108.96           O  
ATOM   2687  CB  LEU B 169      32.645  68.111  84.392  1.00108.96           C  
ATOM   2688  CG  LEU B 169      32.927  69.604  84.616  1.00108.96           C  
ATOM   2689  CD1 LEU B 169      34.136  70.084  83.816  1.00108.96           C  
ATOM   2690  CD2 LEU B 169      31.670  70.457  84.389  1.00108.96           C  
ATOM   2691  N   LEU B 170      32.741  65.335  82.845  1.00140.39           N  
ATOM   2692  CA  LEU B 170      32.392  63.945  82.942  1.00140.39           C  
ATOM   2693  C   LEU B 170      32.750  63.566  84.353  1.00140.39           C  
ATOM   2694  O   LEU B 170      33.768  63.993  84.879  1.00140.39           O  
ATOM   2695  CB  LEU B 170      33.200  63.072  81.964  1.00140.39           C  
ATOM   2696  CG  LEU B 170      32.792  61.586  81.920  1.00140.39           C  
ATOM   2697  CD1 LEU B 170      33.112  60.862  83.232  1.00140.39           C  
ATOM   2698  CD2 LEU B 170      31.318  61.424  81.500  1.00140.39           C  
ATOM   2699  N   LYS B 171      31.901  62.748  85.009  1.00 73.95           N  
ATOM   2700  CA  LYS B 171      32.149  62.481  86.399  1.00 73.95           C  
ATOM   2701  C   LYS B 171      33.394  61.692  86.598  1.00 73.95           C  
ATOM   2702  O   LYS B 171      33.726  60.739  85.904  1.00 73.95           O  
ATOM   2703  CB  LYS B 171      31.000  61.786  87.138  1.00 73.95           C  
ATOM   2704  CG  LYS B 171      29.854  62.740  87.484  1.00 73.95           C  
ATOM   2705  CD  LYS B 171      28.639  62.055  88.117  1.00 73.95           C  
ATOM   2706  CE  LYS B 171      27.618  63.031  88.699  1.00 73.95           C  
ATOM   2707  NZ  LYS B 171      26.484  62.292  89.288  1.00 73.95           N1+
ATOM   2708  N   PRO B 172      34.062  62.146  87.635  1.00 65.59           N  
ATOM   2709  CA  PRO B 172      35.314  61.605  88.105  1.00 65.59           C  
ATOM   2710  C   PRO B 172      35.075  60.195  88.503  1.00 65.59           C  
ATOM   2711  O   PRO B 172      33.910  59.847  88.661  1.00 65.59           O  
ATOM   2712  CB  PRO B 172      35.658  62.459  89.329  1.00 65.59           C  
ATOM   2713  CG  PRO B 172      34.294  62.907  89.863  1.00 65.59           C  
ATOM   2714  CD  PRO B 172      33.426  63.024  88.598  1.00 65.59           C  
ATOM   2715  N   PRO B 173      36.129  59.409  88.620  1.00 99.68           N  
ATOM   2716  CA  PRO B 173      35.992  58.043  89.032  1.00 99.68           C  
ATOM   2717  C   PRO B 173      35.152  58.032  90.256  1.00 99.68           C  
ATOM   2718  O   PRO B 173      35.621  58.398  91.336  1.00 99.68           O  
ATOM   2719  CB  PRO B 173      37.407  57.542  89.313  1.00 99.68           C  
ATOM   2720  CG  PRO B 173      38.137  58.821  89.744  1.00 99.68           C  
ATOM   2721  CD  PRO B 173      37.442  59.941  88.943  1.00 99.68           C  
ATOM   2722  N   LEU B 174      33.897  57.611  90.074  1.00299.38           N  
ATOM   2723  CA  LEU B 174      32.862  57.561  91.050  1.00299.38           C  
ATOM   2724  C   LEU B 174      31.731  57.069  90.233  1.00299.38           C  
ATOM   2725  O   LEU B 174      31.775  55.961  89.698  1.00299.38           O  
ATOM   2726  CB  LEU B 174      32.466  58.935  91.613  1.00299.38           C  
ATOM   2727  CG  LEU B 174      31.350  58.862  92.673  1.00299.38           C  
ATOM   2728  CD1 LEU B 174      31.823  58.122  93.933  1.00299.38           C  
ATOM   2729  CD2 LEU B 174      30.790  60.266  92.979  1.00299.38           C  
ATOM   2730  N   GLU B 175      30.664  57.869  90.120  1.00267.64           N  
ATOM   2731  CA  GLU B 175      29.664  57.434  89.205  1.00267.64           C  
ATOM   2732  C   GLU B 175      30.285  57.633  87.867  1.00267.64           C  
ATOM   2733  O   GLU B 175      31.109  58.523  87.696  1.00267.64           O  
ATOM   2734  CB  GLU B 175      28.341  58.220  89.286  1.00267.64           C  
ATOM   2735  CG  GLU B 175      27.594  57.957  90.606  1.00267.64           C  
ATOM   2736  CD  GLU B 175      26.270  58.700  90.583  1.00267.64           C  
ATOM   2737  OE1 GLU B 175      25.499  58.507  89.598  1.00267.64           O  
ATOM   2738  OE2 GLU B 175      26.010  59.473  91.546  1.00267.64           O1-
ATOM   2739  N   GLN B 176      29.950  56.779  86.889  1.00272.53           N  
ATOM   2740  CA  GLN B 176      30.646  56.896  85.654  1.00272.53           C  
ATOM   2741  C   GLN B 176      29.768  57.488  84.606  1.00272.53           C  
ATOM   2742  O   GLN B 176      28.551  57.333  84.614  1.00272.53           O  
ATOM   2743  CB  GLN B 176      31.143  55.559  85.075  1.00272.53           C  
ATOM   2744  CG  GLN B 176      32.248  54.884  85.895  1.00272.53           C  
ATOM   2745  CD  GLN B 176      32.702  53.670  85.111  1.00272.53           C  
ATOM   2746  NE2 GLN B 176      33.151  52.612  85.835  1.00272.53           N  
ATOM   2747  OE1 GLN B 176      32.665  53.649  83.877  1.00272.53           O  
ATOM   2748  N   LEU B 177      30.427  58.209  83.679  1.00339.11           N  
ATOM   2749  CA  LEU B 177      29.841  58.799  82.520  1.00339.11           C  
ATOM   2750  C   LEU B 177      28.587  59.497  82.924  1.00339.11           C  
ATOM   2751  O   LEU B 177      27.491  59.151  82.502  1.00339.11           O  
ATOM   2752  CB  LEU B 177      29.560  57.772  81.401  1.00339.11           C  
ATOM   2753  CG  LEU B 177      29.335  58.363  79.978  1.00339.11           C  
ATOM   2754  CD1 LEU B 177      28.012  59.128  79.820  1.00339.11           C  
ATOM   2755  CD2 LEU B 177      30.546  59.197  79.545  1.00339.11           C  
ATOM   2756  N   ASN B 178      28.708  60.497  83.816  1.00118.24           N  
ATOM   2757  CA  ASN B 178      27.564  61.259  84.180  1.00118.24           C  
ATOM   2758  C   ASN B 178      27.947  62.676  83.878  1.00118.24           C  
ATOM   2759  O   ASN B 178      29.117  63.031  83.926  1.00118.24           O  
ATOM   2760  CB  ASN B 178      27.206  61.181  85.676  1.00118.24           C  
ATOM   2761  CG  ASN B 178      25.797  61.745  85.861  1.00118.24           C  
ATOM   2762  ND2 ASN B 178      25.693  62.906  86.569  1.00118.24           N  
ATOM   2763  OD1 ASN B 178      24.815  61.160  85.395  1.00118.24           O  
ATOM   2764  N   ILE B 179      26.950  63.515  83.529  1.00138.03           N  
ATOM   2765  CA  ILE B 179      27.231  64.874  83.160  1.00138.03           C  
ATOM   2766  C   ILE B 179      27.151  65.729  84.365  1.00138.03           C  
ATOM   2767  O   ILE B 179      26.265  65.586  85.205  1.00138.03           O  
ATOM   2768  CB  ILE B 179      26.220  65.493  82.241  1.00138.03           C  
ATOM   2769  CG1 ILE B 179      26.186  64.793  80.883  1.00138.03           C  
ATOM   2770  CG2 ILE B 179      26.528  66.992  82.157  1.00138.03           C  
ATOM   2771  CD1 ILE B 179      27.501  64.870  80.121  1.00138.03           C  
ATOM   2772  N   VAL B 180      28.120  66.640  84.507  1.00132.17           N  
ATOM   2773  CA  VAL B 180      27.957  67.620  85.518  1.00132.17           C  
ATOM   2774  C   VAL B 180      28.145  68.947  84.843  1.00132.17           C  
ATOM   2775  O   VAL B 180      29.217  69.229  84.305  1.00132.17           O  
ATOM   2776  CB  VAL B 180      28.917  67.491  86.665  1.00132.17           C  
ATOM   2777  CG1 VAL B 180      30.344  67.492  86.110  1.00132.17           C  
ATOM   2778  CG2 VAL B 180      28.652  68.611  87.675  1.00132.17           C  
ATOM   2779  N   LEU B 181      27.081  69.783  84.812  1.00 77.45           N  
ATOM   2780  CA  LEU B 181      27.230  71.056  84.167  1.00 77.45           C  
ATOM   2781  C   LEU B 181      27.896  71.956  85.138  1.00 77.45           C  
ATOM   2782  O   LEU B 181      27.662  71.899  86.331  1.00 77.45           O  
ATOM   2783  CB  LEU B 181      25.908  71.715  83.739  1.00 77.45           C  
ATOM   2784  CG  LEU B 181      26.129  73.076  83.044  1.00 77.45           C  
ATOM   2785  CD1 LEU B 181      26.968  72.924  81.766  1.00 77.45           C  
ATOM   2786  CD2 LEU B 181      24.801  73.806  82.794  1.00 77.45           C  
ATOM   2787  N   ILE B 182      28.785  72.829  84.618  0.54135.73           N  
ATOM   2788  CA  ILE B 182      29.459  73.714  85.514  0.54135.73           C  
ATOM   2789  C   ILE B 182      29.305  75.067  84.952  0.54135.73           C  
ATOM   2790  O   ILE B 182      28.865  75.224  83.820  0.54135.73           O  
ATOM   2791  CB  ILE B 182      30.928  73.437  85.679  0.54135.73           C  
ATOM   2792  CG1 ILE B 182      31.473  74.244  86.869  1.00135.73           C  
ATOM   2793  CG2 ILE B 182      31.629  73.745  84.342  0.54135.73           C  
ATOM   2794  CD1 ILE B 182      32.865  73.802  87.323  1.00135.73           C  
ATOM   2795  N   ASP B 183      29.604  76.079  85.766  1.00250.36           N  
ATOM   2796  CA  ASP B 183      29.562  77.397  85.246  1.00250.36           C  
ATOM   2797  C   ASP B 183      28.145  77.849  85.047  1.00250.36           C  
ATOM   2798  O   ASP B 183      27.382  77.223  84.314  1.00250.36           O  
ATOM   2799  CB  ASP B 183      30.390  77.508  83.954  1.00250.36           C  
ATOM   2800  CG  ASP B 183      31.784  77.709  84.478  1.00250.36           C  
ATOM   2801  OD1 ASP B 183      31.890  77.825  85.726  1.00250.36           O  
ATOM   2802  OD2 ASP B 183      32.748  77.777  83.667  1.00250.36           O1-
ATOM   2803  N   PHE B 184      27.757  78.961  85.718  1.00302.37           N  
ATOM   2804  CA  PHE B 184      26.456  79.568  85.459  1.00302.37           C  
ATOM   2805  C   PHE B 184      26.536  81.087  85.531  1.00302.37           C  
ATOM   2806  O   PHE B 184      25.717  81.740  86.167  1.00302.37           O  
ATOM   2807  CB  PHE B 184      25.371  79.231  86.496  1.00302.37           C  
ATOM   2808  CG  PHE B 184      25.145  77.770  86.600  1.00302.37           C  
ATOM   2809  CD1 PHE B 184      24.853  76.999  85.498  1.00302.37           C  
ATOM   2810  CD2 PHE B 184      25.179  77.168  87.837  1.00302.37           C  
ATOM   2811  CE1 PHE B 184      24.636  75.644  85.642  1.00302.37           C  
ATOM   2812  CE2 PHE B 184      24.955  75.820  87.983  1.00302.37           C  
ATOM   2813  CZ  PHE B 184      24.691  75.047  86.873  1.00302.37           C  
ATOM   2814  N   GLY B 185      27.484  81.694  84.824  1.00143.41           N  
ATOM   2815  CA  GLY B 185      27.898  83.066  84.699  1.00143.41           C  
ATOM   2816  C   GLY B 185      26.876  83.857  83.973  1.00143.41           C  
ATOM   2817  O   GLY B 185      26.622  85.018  84.265  1.00143.41           O  
ATOM   2818  N   LEU B 186      26.360  83.246  82.903  1.00102.51           N  
ATOM   2819  CA  LEU B 186      25.343  83.810  82.079  1.00102.51           C  
ATOM   2820  C   LEU B 186      23.995  83.642  82.713  1.00102.51           C  
ATOM   2821  O   LEU B 186      23.062  84.350  82.355  1.00102.51           O  
ATOM   2822  CB  LEU B 186      25.311  83.208  80.659  1.00102.51           C  
ATOM   2823  CG  LEU B 186      26.572  83.586  79.854  1.00102.51           C  
ATOM   2824  CD1 LEU B 186      26.485  83.094  78.399  1.00102.51           C  
ATOM   2825  CD2 LEU B 186      26.858  85.093  79.931  1.00102.51           C  
ATOM   2826  N   SER B 187      23.862  82.666  83.628  1.00 85.18           N  
ATOM   2827  CA  SER B 187      22.573  82.353  84.182  1.00 85.18           C  
ATOM   2828  C   SER B 187      21.958  83.590  84.750  1.00 85.18           C  
ATOM   2829  O   SER B 187      22.646  84.432  85.331  1.00 85.18           O  
ATOM   2830  CB  SER B 187      22.605  81.283  85.289  1.00 85.18           C  
ATOM   2831  OG  SER B 187      23.151  81.821  86.484  1.00 85.18           O  
ATOM   2832  N   PHE B 188      20.633  83.739  84.574  1.00161.81           N  
ATOM   2833  CA  PHE B 188      19.978  84.922  85.060  1.00161.81           C  
ATOM   2834  C   PHE B 188      18.629  84.520  85.546  1.00161.81           C  
ATOM   2835  O   PHE B 188      18.013  83.597  85.007  1.00161.81           O  
ATOM   2836  CB  PHE B 188      19.771  85.973  83.959  1.00161.81           C  
ATOM   2837  CG  PHE B 188      19.200  87.201  84.557  1.00161.81           C  
ATOM   2838  CD1 PHE B 188      20.007  88.100  85.209  1.00161.81           C  
ATOM   2839  CD2 PHE B 188      17.855  87.471  84.471  1.00161.81           C  
ATOM   2840  CE1 PHE B 188      19.495  89.240  85.769  1.00161.81           C  
ATOM   2841  CE2 PHE B 188      17.327  88.612  85.024  1.00161.81           C  
ATOM   2842  CZ  PHE B 188      18.149  89.496  85.683  1.00161.81           C  
ATOM   2843  N   ILE B 189      18.119  85.221  86.576  1.00171.91           N  
ATOM   2844  CA  ILE B 189      16.814  84.909  87.073  1.00171.91           C  
ATOM   2845  C   ILE B 189      15.907  85.914  86.484  1.00171.91           C  
ATOM   2846  O   ILE B 189      15.925  87.095  86.827  1.00171.91           O  
ATOM   2847  CB  ILE B 189      16.736  84.908  88.587  1.00171.91           C  
ATOM   2848  CG1 ILE B 189      15.373  84.408  89.097  1.00171.91           C  
ATOM   2849  CG2 ILE B 189      17.164  86.287  89.131  1.00171.91           C  
ATOM   2850  CD1 ILE B 189      14.181  85.321  88.802  1.00171.91           C  
ATOM   2851  N   SER B 190      15.072  85.469  85.534  1.00 66.93           N  
ATOM   2852  CA  SER B 190      14.260  86.475  84.940  1.00 66.93           C  
ATOM   2853  C   SER B 190      13.057  85.838  84.347  1.00 66.93           C  
ATOM   2854  O   SER B 190      13.078  84.696  83.921  1.00 66.93           O  
ATOM   2855  CB  SER B 190      14.975  87.214  83.812  1.00 66.93           C  
ATOM   2856  OG  SER B 190      15.225  86.329  82.726  1.00 66.93           O  
ATOM   2857  N   ALA B 191      11.947  86.591  84.380  1.00 71.19           N  
ATOM   2858  CA  ALA B 191      10.810  86.156  83.637  1.00 71.19           C  
ATOM   2859  C   ALA B 191      11.251  86.301  82.213  1.00 71.19           C  
ATOM   2860  O   ALA B 191      11.023  85.420  81.392  1.00 71.19           O  
ATOM   2861  CB  ALA B 191       9.574  87.051  83.851  1.00 71.19           C  
ATOM   2862  N   LEU B 192      11.925  87.440  81.930  1.00292.95           N  
ATOM   2863  CA  LEU B 192      12.408  87.781  80.622  1.00292.95           C  
ATOM   2864  C   LEU B 192      13.886  88.091  80.679  1.00292.95           C  
ATOM   2865  O   LEU B 192      14.381  88.731  81.610  1.00292.95           O  
ATOM   2866  CB  LEU B 192      11.669  88.982  79.990  1.00292.95           C  
ATOM   2867  CG  LEU B 192      11.393  90.159  80.952  1.00292.95           C  
ATOM   2868  CD1 LEU B 192      12.679  90.862  81.409  1.00292.95           C  
ATOM   2869  CD2 LEU B 192      10.380  91.133  80.329  1.00292.95           C  
ATOM   2870  N   PRO B 193      14.598  87.592  79.701  1.00181.50           N  
ATOM   2871  CA  PRO B 193      16.043  87.734  79.671  1.00181.50           C  
ATOM   2872  C   PRO B 193      16.663  88.925  78.990  1.00181.50           C  
ATOM   2873  O   PRO B 193      15.954  89.777  78.459  1.00181.50           O  
ATOM   2874  CB  PRO B 193      16.590  86.422  79.110  1.00181.50           C  
ATOM   2875  CG  PRO B 193      15.404  85.777  78.388  1.00181.50           C  
ATOM   2876  CD  PRO B 193      14.186  86.304  79.173  1.00181.50           C  
ATOM   2877  N   GLU B 194      18.018  88.973  79.026  1.00241.31           N  
ATOM   2878  CA  GLU B 194      18.854  89.983  78.418  1.00241.31           C  
ATOM   2879  C   GLU B 194      19.814  89.300  77.473  1.00241.31           C  
ATOM   2880  O   GLU B 194      19.803  88.068  77.355  1.00241.31           O  
ATOM   2881  CB  GLU B 194      19.664  90.790  79.452  1.00241.31           C  
ATOM   2882  CG  GLU B 194      20.574  89.942  80.343  1.00241.31           C  
ATOM   2883  CD  GLU B 194      21.052  90.823  81.489  1.00241.31           C  
ATOM   2884  OE1 GLU B 194      20.566  91.983  81.575  1.00241.31           O  
ATOM   2885  OE2 GLU B 194      21.899  90.347  82.288  1.00241.31           O1-
ATOM   2886  N   ASP B 195      20.649  90.083  76.748  1.00134.03           N  
ATOM   2887  CA  ASP B 195      21.520  89.561  75.715  1.00134.03           C  
ATOM   2888  C   ASP B 195      22.883  89.191  76.261  1.00134.03           C  
ATOM   2889  O   ASP B 195      23.440  89.912  77.083  1.00134.03           O  
ATOM   2890  CB  ASP B 195      21.747  90.553  74.579  1.00134.03           C  
ATOM   2891  CG  ASP B 195      22.412  89.815  73.423  1.00134.03           C  
ATOM   2892  OD1 ASP B 195      22.391  88.556  73.433  1.00134.03           O  
ATOM   2893  OD2 ASP B 195      22.947  90.494  72.509  1.00134.03           O1-
ATOM   2894  N   LYS B 196      23.428  88.042  75.797  1.00119.53           N  
ATOM   2895  CA  LYS B 196      24.751  87.575  76.165  1.00119.53           C  
ATOM   2896  C   LYS B 196      24.858  86.110  75.826  1.00119.53           C  
ATOM   2897  O   LYS B 196      23.842  85.478  75.534  1.00119.53           O  
ATOM   2898  CB  LYS B 196      25.074  87.779  77.656  1.00119.53           C  
ATOM   2899  CG  LYS B 196      24.004  87.200  78.582  1.00119.53           C  
ATOM   2900  CD  LYS B 196      24.385  87.294  80.065  1.00119.53           C  
ATOM   2901  CE  LYS B 196      23.230  86.960  81.008  1.00119.53           C  
ATOM   2902  NZ  LYS B 196      23.680  87.093  82.411  1.00119.53           N1+
ATOM   2903  N   GLY B 197      26.078  85.535  75.838  1.00 49.84           N  
ATOM   2904  CA  GLY B 197      26.255  84.130  75.553  1.00 49.84           C  
ATOM   2905  C   GLY B 197      27.480  83.951  74.698  1.00 49.84           C  
ATOM   2906  O   GLY B 197      28.292  84.863  74.562  1.00 49.84           O  
ATOM   2907  N   VAL B 198      27.633  82.731  74.131  1.00113.48           N  
ATOM   2908  CA  VAL B 198      28.724  82.431  73.239  1.00113.48           C  
ATOM   2909  C   VAL B 198      28.113  82.292  71.890  1.00113.48           C  
ATOM   2910  O   VAL B 198      27.061  81.676  71.733  1.00113.48           O  
ATOM   2911  CB  VAL B 198      29.432  81.147  73.557  1.00113.48           C  
ATOM   2912  CG1 VAL B 198      28.444  79.982  73.396  1.00113.48           C  
ATOM   2913  CG2 VAL B 198      30.680  81.037  72.666  1.00113.48           C  
ATOM   2914  N   ASP B 199      28.783  82.822  70.854  1.00 60.81           N  
ATOM   2915  CA  ASP B 199      28.196  82.923  69.544  1.00 60.81           C  
ATOM   2916  C   ASP B 199      27.771  81.586  69.061  1.00 60.81           C  
ATOM   2917  O   ASP B 199      26.695  81.445  68.482  1.00 60.81           O  
ATOM   2918  CB  ASP B 199      29.160  83.508  68.501  1.00 60.81           C  
ATOM   2919  CG  ASP B 199      29.422  84.960  68.875  1.00 60.81           C  
ATOM   2920  OD1 ASP B 199      29.007  85.373  69.989  1.00 60.81           O  
ATOM   2921  OD2 ASP B 199      30.054  85.676  68.039  1.00 60.81           O1-
ATOM   2922  N   LEU B 200      28.584  80.544  69.312  1.00136.99           N  
ATOM   2923  CA  LEU B 200      28.278  79.250  68.797  1.00136.99           C  
ATOM   2924  C   LEU B 200      26.947  78.826  69.331  1.00136.99           C  
ATOM   2925  O   LEU B 200      26.137  78.253  68.600  1.00136.99           O  
ATOM   2926  CB  LEU B 200      29.287  78.176  69.264  1.00136.99           C  
ATOM   2927  CG  LEU B 200      30.730  78.389  68.781  1.00136.99           C  
ATOM   2928  CD1 LEU B 200      30.841  78.190  67.265  1.00136.99           C  
ATOM   2929  CD2 LEU B 200      31.297  79.747  69.246  1.00136.99           C  
ATOM   2930  N   TYR B 201      26.682  79.082  70.619  1.00232.63           N  
ATOM   2931  CA  TYR B 201      25.450  78.611  71.146  1.00232.63           C  
ATOM   2932  C   TYR B 201      24.508  79.759  71.366  1.00232.63           C  
ATOM   2933  O   TYR B 201      23.887  79.836  72.408  1.00232.63           O  
ATOM   2934  CB  TYR B 201      25.657  77.900  72.500  1.00232.63           C  
ATOM   2935  CG  TYR B 201      26.455  76.667  72.224  1.00232.63           C  
ATOM   2936  CD1 TYR B 201      27.826  76.749  72.069  1.00232.63           C  
ATOM   2937  CD2 TYR B 201      25.841  75.447  72.126  1.00232.63           C  
ATOM   2938  CE1 TYR B 201      28.561  75.619  71.811  1.00232.63           C  
ATOM   2939  CE2 TYR B 201      26.576  74.316  71.868  1.00232.63           C  
ATOM   2940  CZ  TYR B 201      27.945  74.399  71.704  1.00232.63           C  
ATOM   2941  OH  TYR B 201      28.692  73.239  71.443  1.00232.63           O  
ATOM   2942  N   VAL B 202      24.256  80.636  70.379  1.00147.60           N  
ATOM   2943  CA  VAL B 202      23.387  81.730  70.745  1.00147.60           C  
ATOM   2944  C   VAL B 202      22.049  81.575  70.123  1.00147.60           C  
ATOM   2945  O   VAL B 202      21.910  81.072  69.014  1.00147.60           O  
ATOM   2946  CB  VAL B 202      23.878  83.092  70.340  1.00147.60           C  
ATOM   2947  CG1 VAL B 202      25.077  83.481  71.210  1.00147.60           C  
ATOM   2948  CG2 VAL B 202      24.183  83.074  68.826  1.00147.60           C  
ATOM   2949  N   LEU B 203      21.024  82.020  70.875  1.00158.29           N  
ATOM   2950  CA  LEU B 203      19.665  82.001  70.447  1.00158.29           C  
ATOM   2951  C   LEU B 203      19.535  83.055  69.388  1.00158.29           C  
ATOM   2952  O   LEU B 203      20.169  84.111  69.458  1.00158.29           O  
ATOM   2953  CB  LEU B 203      18.693  82.281  71.618  1.00158.29           C  
ATOM   2954  CG  LEU B 203      17.216  81.871  71.424  1.00158.29           C  
ATOM   2955  CD1 LEU B 203      16.394  82.221  72.669  1.00158.29           C  
ATOM   2956  CD2 LEU B 203      16.597  82.420  70.150  1.00158.29           C  
ATOM   2957  N   GLU B 204      18.730  82.792  68.350  1.00131.26           N  
ATOM   2958  CA  GLU B 204      18.529  83.645  67.203  1.00131.26           C  
ATOM   2959  C   GLU B 204      17.879  84.891  67.667  1.00131.26           C  
ATOM   2960  O   GLU B 204      18.239  86.004  67.263  1.00131.26           O  
ATOM   2961  CB  GLU B 204      17.590  82.944  66.216  1.00131.26           C  
ATOM   2962  CG  GLU B 204      16.274  82.526  66.880  1.00131.26           C  
ATOM   2963  CD  GLU B 204      15.594  81.464  66.025  1.00131.26           C  
ATOM   2964  OE1 GLU B 204      16.217  80.998  65.040  1.00131.26           O  
ATOM   2965  OE2 GLU B 204      14.433  81.116  66.358  1.00131.26           O1-
ATOM   2966  N   LYS B 205      16.891  84.718  68.546  1.00 71.70           N  
ATOM   2967  CA  LYS B 205      16.145  85.793  69.096  1.00 71.70           C  
ATOM   2968  C   LYS B 205      17.075  86.607  69.921  1.00 71.70           C  
ATOM   2969  O   LYS B 205      16.876  87.815  70.054  1.00 71.70           O  
ATOM   2970  CB  LYS B 205      14.953  85.284  69.911  1.00 71.70           C  
ATOM   2971  CG  LYS B 205      13.843  84.769  68.984  1.00 71.70           C  
ATOM   2972  CD  LYS B 205      12.773  83.928  69.668  1.00 71.70           C  
ATOM   2973  CE  LYS B 205      11.669  83.483  68.698  1.00 71.70           C  
ATOM   2974  NZ  LYS B 205      10.809  82.461  69.323  1.00 71.70           N1+
ATOM   2975  N   ALA B 206      18.105  85.986  70.534  1.00 55.27           N  
ATOM   2976  CA  ALA B 206      19.034  86.709  71.347  1.00 55.27           C  
ATOM   2977  C   ALA B 206      19.753  87.718  70.502  1.00 55.27           C  
ATOM   2978  O   ALA B 206      19.884  88.879  70.886  1.00 55.27           O  
ATOM   2979  CB  ALA B 206      20.100  85.803  71.988  1.00 55.27           C  
ATOM   2980  N   PHE B 207      20.211  87.310  69.304  1.00129.46           N  
ATOM   2981  CA  PHE B 207      20.901  88.249  68.475  1.00129.46           C  
ATOM   2982  C   PHE B 207      19.873  89.281  68.107  1.00129.46           C  
ATOM   2983  O   PHE B 207      20.195  90.446  67.900  1.00129.46           O  
ATOM   2984  CB  PHE B 207      21.523  87.634  67.219  1.00129.46           C  
ATOM   2985  CG  PHE B 207      22.197  88.730  66.460  1.00129.46           C  
ATOM   2986  CD1 PHE B 207      23.451  89.159  66.829  1.00129.46           C  
ATOM   2987  CD2 PHE B 207      21.588  89.307  65.380  1.00129.46           C  
ATOM   2988  CE1 PHE B 207      24.085  90.165  66.130  1.00129.46           C  
ATOM   2989  CE2 PHE B 207      22.205  90.314  64.675  1.00129.46           C  
ATOM   2990  CZ  PHE B 207      23.460  90.743  65.044  1.00129.46           C  
ATOM   2991  N   LEU B 208      18.601  88.839  68.001  1.00103.02           N  
ATOM   2992  CA  LEU B 208      17.441  89.645  67.707  1.00103.02           C  
ATOM   2993  C   LEU B 208      17.172  90.609  68.840  1.00103.02           C  
ATOM   2994  O   LEU B 208      16.554  91.648  68.629  1.00103.02           O  
ATOM   2995  CB  LEU B 208      16.157  88.814  67.496  1.00103.02           C  
ATOM   2996  CG  LEU B 208      16.151  88.020  66.181  1.00103.02           C  
ATOM   2997  CD1 LEU B 208      14.852  87.219  66.016  1.00103.02           C  
ATOM   2998  CD2 LEU B 208      16.409  88.947  64.983  1.00103.02           C  
ATOM   2999  N   SER B 209      17.665  90.301  70.060  1.00188.01           N  
ATOM   3000  CA  SER B 209      17.443  91.093  71.240  1.00188.01           C  
ATOM   3001  C   SER B 209      16.081  90.890  71.857  1.00188.01           C  
ATOM   3002  O   SER B 209      15.609  91.766  72.589  1.00188.01           O  
ATOM   3003  CB  SER B 209      17.610  92.606  70.987  1.00188.01           C  
ATOM   3004  OG  SER B 209      18.950  92.888  70.626  1.00188.01           O  
ATOM   3005  N   THR B 210      15.393  89.751  71.604  1.00157.50           N  
ATOM   3006  CA  THR B 210      14.199  89.497  72.362  1.00157.50           C  
ATOM   3007  C   THR B 210      14.648  88.632  73.503  1.00157.50           C  
ATOM   3008  O   THR B 210      15.850  88.489  73.712  1.00157.50           O  
ATOM   3009  CB  THR B 210      13.098  88.784  71.616  1.00157.50           C  
ATOM   3010  CG2 THR B 210      13.496  87.311  71.456  1.00157.50           C  
ATOM   3011  OG1 THR B 210      11.887  88.871  72.351  1.00157.50           O  
ATOM   3012  N   HIS B 211      13.738  88.030  74.323  1.00210.06           N  
ATOM   3013  CA  HIS B 211      14.328  87.298  75.417  1.00210.06           C  
ATOM   3014  C   HIS B 211      13.464  86.191  75.990  1.00210.06           C  
ATOM   3015  O   HIS B 211      12.576  86.473  76.795  1.00210.06           O  
ATOM   3016  CB  HIS B 211      14.675  88.237  76.579  1.00210.06           C  
ATOM   3017  CG  HIS B 211      13.639  89.305  76.741  1.00210.06           C  
ATOM   3018  CD2 HIS B 211      13.702  90.632  76.442  1.00210.06           C  
ATOM   3019  ND1 HIS B 211      12.373  89.083  77.228  1.00210.06           N  
ATOM   3020  CE1 HIS B 211      11.733  90.286  77.202  1.00210.06           C  
ATOM   3021  NE2 HIS B 211      12.495  91.250  76.738  1.00210.06           N  
ATOM   3022  N   PRO B 212      13.661  84.955  75.587  1.00154.29           N  
ATOM   3023  CA  PRO B 212      12.960  83.853  76.219  1.00154.29           C  
ATOM   3024  C   PRO B 212      13.840  82.985  77.087  1.00154.29           C  
ATOM   3025  O   PRO B 212      15.061  83.096  76.994  1.00154.29           O  
ATOM   3026  CB  PRO B 212      12.354  83.035  75.077  1.00154.29           C  
ATOM   3027  CG  PRO B 212      13.287  83.330  73.894  1.00154.29           C  
ATOM   3028  CD  PRO B 212      13.757  84.764  74.149  1.00154.29           C  
ATOM   3029  N   ASN B 213      13.227  82.112  77.916  0.62141.16           N  
ATOM   3030  CA  ASN B 213      13.882  81.065  78.666  0.62141.16           C  
ATOM   3031  C   ASN B 213      14.194  79.978  77.685  0.62141.16           C  
ATOM   3032  O   ASN B 213      15.081  79.145  77.898  0.62141.16           O  
ATOM   3033  CB  ASN B 213      13.004  80.490  79.810  0.62141.16           C  
ATOM   3034  CG  ASN B 213      11.708  79.971  79.223  0.62141.16           C  
ATOM   3035  ND2 ASN B 213      10.682  80.862  79.163  1.00141.16           N  
ATOM   3036  OD1 ASN B 213      11.593  78.809  78.845  1.00141.16           O  
ATOM   3037  N   THR B 214      13.464  79.988  76.568  1.00147.17           N  
ATOM   3038  CA  THR B 214      13.529  79.014  75.521  1.00147.17           C  
ATOM   3039  C   THR B 214      14.911  78.981  74.947  1.00147.17           C  
ATOM   3040  O   THR B 214      15.280  78.012  74.284  1.00147.17           O  
ATOM   3041  CB  THR B 214      12.560  79.263  74.399  1.00147.17           C  
ATOM   3042  CG2 THR B 214      11.130  79.283  74.966  1.00147.17           C  
ATOM   3043  OG1 THR B 214      12.860  80.499  73.775  1.00147.17           O  
ATOM   3044  N   GLU B 215      15.714  80.036  75.126  1.00119.21           N  
ATOM   3045  CA  GLU B 215      17.038  80.056  74.568  1.00119.21           C  
ATOM   3046  C   GLU B 215      17.791  78.834  75.010  1.00119.21           C  
ATOM   3047  O   GLU B 215      18.600  78.294  74.263  1.00119.21           O  
ATOM   3048  CB  GLU B 215      17.878  81.237  75.071  1.00119.21           C  
ATOM   3049  CG  GLU B 215      19.298  81.245  74.518  1.00119.21           C  
ATOM   3050  CD  GLU B 215      20.132  82.065  75.473  1.00119.21           C  
ATOM   3051  OE1 GLU B 215      19.604  82.385  76.565  1.00119.21           O  
ATOM   3052  OE2 GLU B 215      21.311  82.363  75.135  1.00119.21           O1-
ATOM   3053  N   THR B 216      17.548  78.381  76.251  1.00138.36           N  
ATOM   3054  CA  THR B 216      18.186  77.214  76.776  1.00138.36           C  
ATOM   3055  C   THR B 216      17.722  76.006  76.016  1.00138.36           C  
ATOM   3056  O   THR B 216      18.490  75.065  75.814  1.00138.36           O  
ATOM   3057  CB  THR B 216      17.869  76.956  78.217  1.00138.36           C  
ATOM   3058  CG2 THR B 216      18.369  78.134  79.061  1.00138.36           C  
ATOM   3059  OG1 THR B 216      16.470  76.776  78.399  1.00138.36           O  
ATOM   3060  N   VAL B 217      16.446  75.975  75.596  1.00108.11           N  
ATOM   3061  CA  VAL B 217      16.016  74.815  74.868  1.00108.11           C  
ATOM   3062  C   VAL B 217      16.792  74.807  73.599  1.00108.11           C  
ATOM   3063  O   VAL B 217      17.184  73.752  73.094  1.00108.11           O  
ATOM   3064  CB  VAL B 217      14.540  74.759  74.555  1.00108.11           C  
ATOM   3065  CG1 VAL B 217      14.177  75.691  73.391  1.00108.11           C  
ATOM   3066  CG2 VAL B 217      14.186  73.291  74.248  1.00108.11           C  
ATOM   3067  N   PHE B 218      17.037  76.005  73.051  1.00 83.66           N  
ATOM   3068  CA  PHE B 218      17.794  76.126  71.851  1.00 83.66           C  
ATOM   3069  C   PHE B 218      19.156  75.543  72.115  1.00 83.66           C  
ATOM   3070  O   PHE B 218      19.663  74.750  71.333  1.00 83.66           O  
ATOM   3071  CB  PHE B 218      17.926  77.591  71.400  1.00 83.66           C  
ATOM   3072  CG  PHE B 218      16.579  78.095  71.018  1.00 83.66           C  
ATOM   3073  CD1 PHE B 218      15.986  77.673  69.847  1.00 83.66           C  
ATOM   3074  CD2 PHE B 218      15.910  79.003  71.803  1.00 83.66           C  
ATOM   3075  CE1 PHE B 218      14.743  78.128  69.477  1.00 83.66           C  
ATOM   3076  CE2 PHE B 218      14.670  79.473  71.443  1.00 83.66           C  
ATOM   3077  CZ  PHE B 218      14.079  79.036  70.282  1.00 83.66           C  
ATOM   3078  N   GLU B 219      19.718  75.854  73.303  1.00197.60           N  
ATOM   3079  CA  GLU B 219      21.019  75.431  73.741  1.00197.60           C  
ATOM   3080  C   GLU B 219      21.148  73.993  73.530  1.00197.60           C  
ATOM   3081  O   GLU B 219      22.128  73.515  72.966  1.00197.60           O  
ATOM   3082  CB  GLU B 219      21.115  75.498  75.260  1.00197.60           C  
ATOM   3083  CG  GLU B 219      22.329  74.810  75.863  1.00197.60           C  
ATOM   3084  CD  GLU B 219      21.826  73.471  76.355  1.00197.60           C  
ATOM   3085  OE1 GLU B 219      21.028  73.465  77.329  1.00197.60           O  
ATOM   3086  OE2 GLU B 219      22.209  72.430  75.759  1.00197.60           O1-
ATOM   3087  N   ALA B 220      20.130  73.297  74.026  1.00 72.08           N  
ATOM   3088  CA  ALA B 220      20.153  71.894  74.011  1.00 72.08           C  
ATOM   3089  C   ALA B 220      20.197  71.395  72.603  1.00 72.08           C  
ATOM   3090  O   ALA B 220      20.888  70.423  72.319  1.00 72.08           O  
ATOM   3091  CB  ALA B 220      18.930  71.266  74.709  1.00 72.08           C  
ATOM   3092  N   PHE B 221      19.473  72.049  71.680  1.00167.10           N  
ATOM   3093  CA  PHE B 221      19.419  71.527  70.350  1.00167.10           C  
ATOM   3094  C   PHE B 221      20.821  71.529  69.813  1.00167.10           C  
ATOM   3095  O   PHE B 221      21.305  70.511  69.314  1.00167.10           O  
ATOM   3096  CB  PHE B 221      18.582  72.399  69.398  1.00167.10           C  
ATOM   3097  CG  PHE B 221      18.100  71.517  68.294  1.00167.10           C  
ATOM   3098  CD1 PHE B 221      18.871  71.263  67.189  1.00167.10           C  
ATOM   3099  CD2 PHE B 221      16.868  70.918  68.415  1.00167.10           C  
ATOM   3100  CE1 PHE B 221      18.399  70.444  66.187  1.00167.10           C  
ATOM   3101  CE2 PHE B 221      16.388  70.093  67.415  1.00167.10           C  
ATOM   3102  CZ  PHE B 221      17.157  69.853  66.300  1.00167.10           C  
ATOM   3103  N   LEU B 222      21.530  72.666  69.925  1.00155.39           N  
ATOM   3104  CA  LEU B 222      22.862  72.644  69.406  1.00155.39           C  
ATOM   3105  C   LEU B 222      23.793  71.823  70.209  1.00155.39           C  
ATOM   3106  O   LEU B 222      24.753  71.332  69.629  1.00155.39           O  
ATOM   3107  CB  LEU B 222      23.486  73.977  68.985  1.00155.39           C  
ATOM   3108  CG  LEU B 222      22.882  74.397  67.631  1.00155.39           C  
ATOM   3109  CD1 LEU B 222      21.540  75.121  67.789  1.00155.39           C  
ATOM   3110  CD2 LEU B 222      23.910  75.085  66.718  1.00155.39           C  
ATOM   3111  N   LYS B 223      23.611  71.685  71.531  1.00144.69           N  
ATOM   3112  CA  LYS B 223      24.538  70.843  72.241  1.00144.69           C  
ATOM   3113  C   LYS B 223      24.397  69.427  71.763  1.00144.69           C  
ATOM   3114  O   LYS B 223      25.395  68.707  71.636  1.00144.69           O  
ATOM   3115  CB  LYS B 223      24.295  70.808  73.748  1.00144.69           C  
ATOM   3116  CG  LYS B 223      22.931  70.209  74.112  1.00144.69           C  
ATOM   3117  CD  LYS B 223      22.832  69.712  75.542  1.00144.69           C  
ATOM   3118  CE  LYS B 223      23.386  68.302  75.724  1.00144.69           C  
ATOM   3119  NZ  LYS B 223      23.016  67.771  77.051  1.00144.69           N1+
ATOM   3120  N   SER B 224      23.160  68.983  71.514  1.00 58.38           N  
ATOM   3121  CA  SER B 224      23.025  67.637  71.045  1.00 58.38           C  
ATOM   3122  C   SER B 224      23.698  67.621  69.721  1.00 58.38           C  
ATOM   3123  O   SER B 224      24.393  66.670  69.363  1.00 58.38           O  
ATOM   3124  CB  SER B 224      21.559  67.192  70.817  1.00 58.38           C  
ATOM   3125  OG  SER B 224      21.001  67.851  69.692  1.00 58.38           O  
ATOM   3126  N   TYR B 225      23.537  68.720  68.971  1.00159.34           N  
ATOM   3127  CA  TYR B 225      24.046  68.790  67.652  1.00159.34           C  
ATOM   3128  C   TYR B 225      25.533  68.626  67.752  1.00159.34           C  
ATOM   3129  O   TYR B 225      26.127  67.821  67.050  1.00159.34           O  
ATOM   3130  CB  TYR B 225      23.744  70.166  67.027  1.00159.34           C  
ATOM   3131  CG  TYR B 225      23.458  70.066  65.570  1.00159.34           C  
ATOM   3132  CD1 TYR B 225      24.414  69.667  64.661  1.00159.34           C  
ATOM   3133  CD2 TYR B 225      22.207  70.402  65.117  1.00159.34           C  
ATOM   3134  CE1 TYR B 225      24.087  69.598  63.319  1.00159.34           C  
ATOM   3135  CE2 TYR B 225      21.883  70.333  63.785  1.00159.34           C  
ATOM   3136  CZ  TYR B 225      22.825  69.921  62.880  1.00159.34           C  
ATOM   3137  OH  TYR B 225      22.504  69.852  61.504  1.00159.34           O  
ATOM   3138  N   SER B 226      26.182  69.378  68.663  1.00 95.96           N  
ATOM   3139  CA  SER B 226      27.610  69.330  68.792  1.00 95.96           C  
ATOM   3140  C   SER B 226      28.063  68.052  69.439  1.00 95.96           C  
ATOM   3141  O   SER B 226      29.177  67.617  69.170  1.00 95.96           O  
ATOM   3142  CB  SER B 226      28.188  70.510  69.573  1.00 95.96           C  
ATOM   3143  OG  SER B 226      28.149  71.687  68.770  1.00 95.96           O  
ATOM   3144  N   THR B 227      27.252  67.417  70.304  1.00144.17           N  
ATOM   3145  CA  THR B 227      27.710  66.203  70.930  1.00144.17           C  
ATOM   3146  C   THR B 227      27.922  65.200  69.863  1.00144.17           C  
ATOM   3147  O   THR B 227      28.967  64.549  69.787  1.00144.17           O  
ATOM   3148  CB  THR B 227      26.716  65.599  71.897  1.00144.17           C  
ATOM   3149  CG2 THR B 227      26.445  66.570  73.052  1.00144.17           C  
ATOM   3150  OG1 THR B 227      25.506  65.281  71.238  1.00144.17           O  
ATOM   3151  N   SER B 228      26.920  65.047  68.994  1.00106.84           N  
ATOM   3152  CA  SER B 228      27.070  64.125  67.924  1.00106.84           C  
ATOM   3153  C   SER B 228      27.984  64.740  66.906  1.00106.84           C  
ATOM   3154  O   SER B 228      28.550  64.036  66.079  1.00106.84           O  
ATOM   3155  CB  SER B 228      25.734  63.658  67.318  1.00106.84           C  
ATOM   3156  OG  SER B 228      24.958  64.775  66.892  1.00106.84           O  
ATOM   3157  N   SER B 229      28.151  66.077  66.931  1.00240.16           N  
ATOM   3158  CA  SER B 229      28.972  66.761  65.959  1.00240.16           C  
ATOM   3159  C   SER B 229      30.197  67.305  66.628  1.00240.16           C  
ATOM   3160  O   SER B 229      30.791  66.658  67.504  1.00240.16           O  
ATOM   3161  CB  SER B 229      28.210  67.913  65.281  1.00240.16           C  
ATOM   3162  OG  SER B 229      28.948  68.425  64.175  1.00240.16           O  
ATOM   3163  N   LYS B 230      30.698  68.460  66.165  1.00318.53           N  
ATOM   3164  CA  LYS B 230      31.789  69.139  66.800  1.00318.53           C  
ATOM   3165  C   LYS B 230      31.809  70.561  66.296  1.00318.53           C  
ATOM   3166  O   LYS B 230      32.766  71.296  66.563  1.00318.53           O  
ATOM   3167  CB  LYS B 230      33.168  68.470  66.549  1.00318.53           C  
ATOM   3168  CG  LYS B 230      34.049  68.889  65.341  1.00318.53           C  
ATOM   3169  CD  LYS B 230      34.995  70.070  65.617  1.00318.53           C  
ATOM   3170  CE  LYS B 230      36.185  70.197  64.652  1.00318.53           C  
ATOM   3171  NZ  LYS B 230      37.376  69.503  65.199  1.00318.53           N1+
ATOM   3172  N   LYS B 231      30.736  71.028  65.610  1.00218.81           N  
ATOM   3173  CA  LYS B 231      30.793  72.363  65.042  1.00218.81           C  
ATOM   3174  C   LYS B 231      29.454  73.037  65.033  1.00218.81           C  
ATOM   3175  O   LYS B 231      28.408  72.413  65.196  1.00218.81           O  
ATOM   3176  CB  LYS B 231      31.202  72.389  63.553  1.00218.81           C  
ATOM   3177  CG  LYS B 231      32.677  72.218  63.210  1.00218.81           C  
ATOM   3178  CD  LYS B 231      33.549  73.425  63.559  1.00218.81           C  
ATOM   3179  CE  LYS B 231      34.947  73.363  62.939  1.00218.81           C  
ATOM   3180  NZ  LYS B 231      34.849  73.367  61.452  1.00218.81           N1+
ATOM   3181  N   ALA B 232      29.491  74.387  64.876  1.00207.73           N  
ATOM   3182  CA  ALA B 232      28.360  75.234  64.574  1.00207.73           C  
ATOM   3183  C   ALA B 232      28.911  76.159  63.534  1.00207.73           C  
ATOM   3184  O   ALA B 232      29.292  77.293  63.819  1.00207.73           O  
ATOM   3185  CB  ALA B 232      27.925  76.108  65.762  1.00207.73           C  
ATOM   3186  N   ARG B 233      28.959  75.695  62.271  1.00157.90           N  
ATOM   3187  CA  ARG B 233      29.633  76.451  61.258  1.00157.90           C  
ATOM   3188  C   ARG B 233      28.927  77.707  60.897  1.00157.90           C  
ATOM   3189  O   ARG B 233      29.559  78.763  60.854  1.00157.90           O  
ATOM   3190  CB  ARG B 233      29.928  75.683  59.964  1.00157.90           C  
ATOM   3191  CG  ARG B 233      31.004  76.390  59.142  1.00157.90           C  
ATOM   3192  CD  ARG B 233      30.473  77.416  58.150  1.00157.90           C  
ATOM   3193  NE  ARG B 233      30.320  76.750  56.835  1.00157.90           N  
ATOM   3194  CZ  ARG B 233      31.328  76.872  55.909  1.00157.90           C  
ATOM   3195  NH1 ARG B 233      32.404  77.664  56.197  1.00157.90           N1+
ATOM   3196  NH2 ARG B 233      31.261  76.223  54.716  1.00157.90           N  
ATOM   3197  N   PRO B 234      27.655  77.675  60.653  1.00237.46           N  
ATOM   3198  CA  PRO B 234      27.055  78.925  60.305  1.00237.46           C  
ATOM   3199  C   PRO B 234      27.088  79.718  61.561  1.00237.46           C  
ATOM   3200  O   PRO B 234      26.803  79.153  62.616  1.00237.46           O  
ATOM   3201  CB  PRO B 234      25.694  78.594  59.718  1.00237.46           C  
ATOM   3202  CG  PRO B 234      25.903  77.194  59.092  1.00237.46           C  
ATOM   3203  CD  PRO B 234      27.028  76.568  59.948  1.00237.46           C  
ATOM   3204  N   VAL B 235      27.408  81.011  61.481  1.00151.41           N  
ATOM   3205  CA  VAL B 235      27.604  81.723  62.702  1.00151.41           C  
ATOM   3206  C   VAL B 235      26.390  82.575  62.848  1.00151.41           C  
ATOM   3207  O   VAL B 235      25.272  82.068  62.887  1.00151.41           O  
ATOM   3208  CB  VAL B 235      28.853  82.570  62.674  1.00151.41           C  
ATOM   3209  CG1 VAL B 235      29.071  83.253  64.034  1.00151.41           C  
ATOM   3210  CG2 VAL B 235      30.016  81.650  62.251  1.00151.41           C  
ATOM   3211  N   LEU B 236      26.572  83.896  62.930  1.00177.33           N  
ATOM   3212  CA  LEU B 236      25.484  84.790  63.125  1.00177.33           C  
ATOM   3213  C   LEU B 236      24.553  84.577  61.987  1.00177.33           C  
ATOM   3214  O   LEU B 236      23.338  84.650  62.174  1.00177.33           O  
ATOM   3215  CB  LEU B 236      25.951  86.260  63.174  1.00177.33           C  
ATOM   3216  CG  LEU B 236      26.805  86.723  61.962  1.00177.33           C  
ATOM   3217  CD1 LEU B 236      25.962  86.929  60.692  1.00177.33           C  
ATOM   3218  CD2 LEU B 236      27.638  87.960  62.322  1.00177.33           C  
ATOM   3219  N   LYS B 237      25.092  84.264  60.799  1.00 58.37           N  
ATOM   3220  CA  LYS B 237      24.324  84.099  59.607  1.00 58.37           C  
ATOM   3221  C   LYS B 237      23.326  83.005  59.823  1.00 58.37           C  
ATOM   3222  O   LYS B 237      22.213  83.051  59.287  1.00 58.37           O  
ATOM   3223  CB  LYS B 237      25.192  83.711  58.401  1.00 58.37           C  
ATOM   3224  CG  LYS B 237      26.219  84.796  58.053  1.00 58.37           C  
ATOM   3225  CD  LYS B 237      27.364  84.316  57.154  1.00 58.37           C  
ATOM   3226  CE  LYS B 237      28.404  85.407  56.875  1.00 58.37           C  
ATOM   3227  NZ  LYS B 237      29.612  84.803  56.257  1.00 58.37           N1+
ATOM   3228  N   LYS B 238      23.712  81.952  60.532  1.00128.70           N  
ATOM   3229  CA  LYS B 238      22.775  80.919  60.877  1.00128.70           C  
ATOM   3230  C   LYS B 238      21.877  81.414  61.979  1.00128.70           C  
ATOM   3231  O   LYS B 238      20.709  81.031  62.054  1.00128.70           O  
ATOM   3232  CB  LYS B 238      23.463  79.664  61.440  1.00128.70           C  
ATOM   3233  CG  LYS B 238      22.503  78.519  61.779  1.00128.70           C  
ATOM   3234  CD  LYS B 238      23.209  77.207  62.097  1.00128.70           C  
ATOM   3235  CE  LYS B 238      22.266  76.104  62.598  1.00128.70           C  
ATOM   3236  NZ  LYS B 238      21.624  75.429  61.458  1.00128.70           N1+
ATOM   3237  N   LEU B 239      22.400  82.300  62.833  1.00144.48           N  
ATOM   3238  CA  LEU B 239      21.787  82.540  64.113  1.00144.48           C  
ATOM   3239  C   LEU B 239      20.316  82.916  64.136  1.00144.48           C  
ATOM   3240  O   LEU B 239      19.471  82.062  64.354  1.00144.48           O  
ATOM   3241  CB  LEU B 239      22.462  83.701  64.878  1.00144.48           C  
ATOM   3242  CG  LEU B 239      23.935  83.459  65.240  1.00144.48           C  
ATOM   3243  CD1 LEU B 239      24.536  84.653  65.994  1.00144.48           C  
ATOM   3244  CD2 LEU B 239      24.104  82.162  66.005  1.00144.48           C  
ATOM   3245  N   ASP B 240      19.972  84.180  63.811  1.00172.69           N  
ATOM   3246  CA  ASP B 240      18.629  84.670  64.039  1.00172.69           C  
ATOM   3247  C   ASP B 240      17.647  83.901  63.228  1.00172.69           C  
ATOM   3248  O   ASP B 240      17.941  83.445  62.137  1.00172.69           O  
ATOM   3249  CB  ASP B 240      18.420  86.161  63.702  1.00172.69           C  
ATOM   3250  CG  ASP B 240      19.307  86.986  64.611  1.00172.69           C  
ATOM   3251  OD1 ASP B 240      20.287  86.395  65.145  1.00172.69           O  
ATOM   3252  OD2 ASP B 240      19.041  88.204  64.794  1.00172.69           O1-
ATOM   3253  N   GLU B 241      16.424  83.755  63.778  1.00173.46           N  
ATOM   3254  CA  GLU B 241      15.399  82.945  63.196  1.00173.46           C  
ATOM   3255  C   GLU B 241      14.995  83.405  61.841  1.00173.46           C  
ATOM   3256  O   GLU B 241      15.144  82.674  60.867  1.00173.46           O  
ATOM   3257  CB  GLU B 241      14.093  82.995  64.019  1.00173.46           C  
ATOM   3258  CG  GLU B 241      12.859  82.458  63.291  1.00173.46           C  
ATOM   3259  CD  GLU B 241      12.860  80.936  63.353  1.00173.46           C  
ATOM   3260  OE1 GLU B 241      13.761  80.364  64.022  1.00173.46           O  
ATOM   3261  OE2 GLU B 241      11.950  80.333  62.722  1.00173.46           O1-
ATOM   3262  N   VAL B 242      14.495  84.656  61.725  1.00143.02           N  
ATOM   3263  CA  VAL B 242      13.947  84.975  60.437  1.00143.02           C  
ATOM   3264  C   VAL B 242      15.005  84.981  59.392  1.00143.02           C  
ATOM   3265  O   VAL B 242      15.007  84.145  58.489  1.00143.02           O  
ATOM   3266  CB  VAL B 242      13.174  86.263  60.417  1.00143.02           C  
ATOM   3267  CG1 VAL B 242      14.049  87.441  60.889  1.00143.02           C  
ATOM   3268  CG2 VAL B 242      12.612  86.440  58.997  1.00143.02           C  
ATOM   3269  N   ARG B 243      15.965  85.921  59.496  1.00110.94           N  
ATOM   3270  CA  ARG B 243      16.958  86.023  58.491  1.00110.94           C  
ATOM   3271  C   ARG B 243      17.942  84.901  58.580  1.00110.94           C  
ATOM   3272  O   ARG B 243      18.252  84.246  57.585  1.00110.94           O  
ATOM   3273  CB  ARG B 243      17.765  87.332  58.579  1.00110.94           C  
ATOM   3274  CG  ARG B 243      18.786  87.488  57.452  1.00110.94           C  
ATOM   3275  CD  ARG B 243      19.537  88.822  57.463  1.00110.94           C  
ATOM   3276  NE  ARG B 243      20.629  88.722  58.470  1.00110.94           N  
ATOM   3277  CZ  ARG B 243      20.444  89.200  59.740  1.00110.94           C  
ATOM   3278  NH1 ARG B 243      19.261  89.774  60.081  1.00110.94           N1+
ATOM   3279  NH2 ARG B 243      21.459  89.111  60.654  1.00110.94           N  
ATOM   3280  N   LEU B 244      18.437  84.634  59.799  1.00278.15           N  
ATOM   3281  CA  LEU B 244      19.539  83.740  59.870  1.00278.15           C  
ATOM   3282  C   LEU B 244      19.163  82.308  59.611  1.00278.15           C  
ATOM   3283  O   LEU B 244      19.923  81.594  58.959  1.00278.15           O  
ATOM   3284  CB  LEU B 244      20.408  84.013  61.088  1.00278.15           C  
ATOM   3285  CG  LEU B 244      20.986  85.462  61.065  1.00278.15           C  
ATOM   3286  CD1 LEU B 244      21.867  85.711  59.833  1.00278.15           C  
ATOM   3287  CD2 LEU B 244      19.917  86.560  61.205  1.00278.15           C  
ATOM   3288  N   ARG B 245      17.992  81.847  60.090  1.00356.93           N  
ATOM   3289  CA  ARG B 245      17.526  80.505  59.856  1.00356.93           C  
ATOM   3290  C   ARG B 245      18.426  79.523  60.551  1.00356.93           C  
ATOM   3291  O   ARG B 245      19.635  79.515  60.356  1.00356.93           O  
ATOM   3292  CB  ARG B 245      17.467  80.125  58.375  1.00356.93           C  
ATOM   3293  CG  ARG B 245      17.031  78.682  58.111  1.00356.93           C  
ATOM   3294  CD  ARG B 245      17.196  78.261  56.650  1.00356.93           C  
ATOM   3295  NE  ARG B 245      16.876  76.813  56.542  1.00356.93           N  
ATOM   3296  CZ  ARG B 245      17.108  76.162  55.371  1.00356.93           C  
ATOM   3297  NH1 ARG B 245      17.624  76.834  54.306  1.00356.93           N1+
ATOM   3298  NH2 ARG B 245      16.814  74.832  55.256  1.00356.93           N  
ATOM   3299  N   GLY B 246      17.835  78.592  61.311  1.00142.78           N  
ATOM   3300  CA  GLY B 246      18.664  77.656  62.005  1.00142.78           C  
ATOM   3301  C   GLY B 246      18.391  77.764  63.481  1.00142.78           C  
ATOM   3302  O   GLY B 246      17.802  78.724  63.955  1.00142.78           O  
ATOM   3303  N   ARG B 247      18.840  76.728  64.225  1.00191.38           N  
ATOM   3304  CA  ARG B 247      18.587  76.573  65.640  1.00191.38           C  
ATOM   3305  C   ARG B 247      19.536  77.387  66.480  1.00191.38           C  
ATOM   3306  O   ARG B 247      20.613  77.761  66.026  1.00191.38           O  
ATOM   3307  CB  ARG B 247      18.666  75.104  66.085  1.00191.38           C  
ATOM   3308  CG  ARG B 247      17.655  74.222  65.353  1.00191.38           C  
ATOM   3309  CD  ARG B 247      16.193  74.577  65.653  1.00191.38           C  
ATOM   3310  NE  ARG B 247      15.890  75.861  64.966  1.00191.38           N  
ATOM   3311  CZ  ARG B 247      14.626  76.382  65.017  1.00191.38           C  
ATOM   3312  NH1 ARG B 247      13.638  75.734  65.692  1.00191.38           N1+
ATOM   3313  NH2 ARG B 247      14.360  77.571  64.401  1.00191.38           N  
ATOM   3314  N   LYS B 248      19.144  77.643  67.762  1.00275.62           N  
ATOM   3315  CA  LYS B 248      19.801  78.550  68.673  1.00275.62           C  
ATOM   3316  C   LYS B 248      20.420  77.817  69.873  1.00275.62           C  
ATOM   3317  O   LYS B 248      20.428  76.585  69.823  1.00275.62           O  
ATOM   3318  CB  LYS B 248      18.775  79.569  69.123  1.00275.62           C  
ATOM   3319  CG  LYS B 248      17.974  80.078  67.917  1.00275.62           C  
ATOM   3320  CD  LYS B 248      18.833  80.250  66.649  1.00275.62           C  
ATOM   3321  CE  LYS B 248      20.198  80.885  66.897  1.00275.62           C  
ATOM   3322  NZ  LYS B 248      21.205  80.392  65.952  1.00275.62           N1+
ATOM   3323  N   ARG B 249      21.004  78.467  70.967  1.00197.49           N  
ATOM   3324  CA  ARG B 249      21.635  77.655  72.038  1.00197.49           C  
ATOM   3325  C   ARG B 249      21.904  78.336  73.425  1.00197.49           C  
ATOM   3326  O   ARG B 249      21.484  79.477  73.597  1.00197.49           O  
ATOM   3327  CB  ARG B 249      22.991  77.079  71.609  1.00197.49           C  
ATOM   3328  CG  ARG B 249      23.151  76.757  70.109  1.00197.49           C  
ATOM   3329  CD  ARG B 249      23.282  78.017  69.241  1.00197.49           C  
ATOM   3330  NE  ARG B 249      23.201  77.602  67.816  1.00197.49           N  
ATOM   3331  CZ  ARG B 249      23.765  78.371  66.854  1.00197.49           C  
ATOM   3332  NH1 ARG B 249      24.317  79.574  67.187  1.00197.49           N1+
ATOM   3333  NH2 ARG B 249      23.791  77.951  65.556  1.00197.49           N  
ATOM   3334  N   SER B 250      22.611  77.654  74.457  1.00249.87           N  
ATOM   3335  CA  SER B 250      23.170  78.178  75.752  1.00249.87           C  
ATOM   3336  C   SER B 250      22.827  77.574  77.195  1.00249.87           C  
ATOM   3337  O   SER B 250      21.727  77.067  77.405  1.00249.87           O  
ATOM   3338  CB  SER B 250      22.988  79.689  75.864  1.00249.87           C  
ATOM   3339  OG  SER B 250      23.817  80.373  74.922  1.00249.87           O  
ATOM   3340  N   MET B 251      23.797  77.658  78.228  1.00431.57           N  
ATOM   3341  CA  MET B 251      24.033  77.434  79.726  1.00431.57           C  
ATOM   3342  C   MET B 251      25.548  77.559  80.382  1.00431.57           C  
ATOM   3343  O   MET B 251      26.220  76.567  80.113  1.00431.57           O  
ATOM   3344  CB  MET B 251      23.742  75.984  80.158  1.00431.57           C  
ATOM   3345  CG  MET B 251      22.360  75.378  79.946  1.00431.57           C  
ATOM   3346  SD  MET B 251      22.285  73.698  80.649  1.00431.57           S  
ATOM   3347  CE  MET B 251      20.483  73.554  80.744  1.00431.57           C  
ATOM   3348  N   VAL B 252      26.155  78.625  81.185  1.00438.87           N  
ATOM   3349  CA  VAL B 252      27.485  78.703  82.036  1.00438.87           C  
ATOM   3350  C   VAL B 252      28.145  80.042  82.683  1.00438.87           C  
ATOM   3351  O   VAL B 252      27.748  81.132  82.277  1.00438.87           O  
ATOM   3352  CB  VAL B 252      28.743  78.061  81.529  1.00438.87           C  
ATOM   3353  CG1 VAL B 252      28.536  76.550  81.471  1.00438.87           C  
ATOM   3354  CG2 VAL B 252      29.272  78.789  80.285  1.00438.87           C  
ATOM   3355  N   GLY B 253      29.207  80.007  83.699  1.00291.53           N  
ATOM   3356  CA  GLY B 253      30.042  80.961  84.552  1.00291.53           C  
ATOM   3357  C   GLY B 253      31.000  80.415  85.641  1.00291.53           C  
ATOM   3358  O   GLY B 253      30.637  80.216  86.847  1.00291.53           O  
ATOM   3359  OXT GLY B 253      32.197  80.294  85.262  1.00291.53           O1-
TER    3360      GLY B 253 
ATOM   3361  N   MET C   1      47.525  81.555  38.947  1.00 94.20           N  
ATOM   3362  CA  MET C   1      47.321  81.809  37.504  1.00 94.20           C  
ATOM   3363  C   MET C   1      45.887  82.064  37.175  1.00 94.20           C  
ATOM   3364  O   MET C   1      45.584  82.976  36.407  1.00 94.20           O  
ATOM   3365  CB  MET C   1      47.815  80.612  36.671  1.00 94.20           C  
ATOM   3366  CG  MET C   1      47.630  80.809  35.167  1.00 94.20           C  
ATOM   3367  SD  MET C   1      48.722  82.063  34.426  1.00 94.20           S  
ATOM   3368  CE  MET C   1      47.859  82.108  32.828  1.00 94.20           C  
ATOM   3369  N   PRO C   2      44.978  81.302  37.724  1.00 75.71           N  
ATOM   3370  CA  PRO C   2      43.600  81.548  37.423  1.00 75.71           C  
ATOM   3371  C   PRO C   2      43.135  82.817  38.052  1.00 75.71           C  
ATOM   3372  O   PRO C   2      43.477  83.077  39.206  1.00 75.71           O  
ATOM   3373  CB  PRO C   2      42.828  80.294  37.841  1.00 75.71           C  
ATOM   3374  CG  PRO C   2      43.862  79.433  38.592  1.00 75.71           C  
ATOM   3375  CD  PRO C   2      45.210  79.902  38.033  1.00 75.71           C  
ATOM   3376  N   ALA C   3      42.330  83.609  37.318  1.00 33.87           N  
ATOM   3377  CA  ALA C   3      41.886  84.866  37.839  1.00 33.87           C  
ATOM   3378  C   ALA C   3      40.405  84.796  38.028  1.00 33.87           C  
ATOM   3379  O   ALA C   3      39.697  84.161  37.247  1.00 33.87           O  
ATOM   3380  CB  ALA C   3      42.167  86.051  36.901  1.00 33.87           C  
ATOM   3381  N   VAL C   4      39.897  85.449  39.096  1.00 39.58           N  
ATOM   3382  CA  VAL C   4      38.486  85.404  39.351  1.00 39.58           C  
ATOM   3383  C   VAL C   4      37.975  86.794  39.589  1.00 39.58           C  
ATOM   3384  O   VAL C   4      38.650  87.628  40.192  1.00 39.58           O  
ATOM   3385  CB  VAL C   4      38.123  84.589  40.558  1.00 39.58           C  
ATOM   3386  CG1 VAL C   4      36.606  84.700  40.784  1.00 39.58           C  
ATOM   3387  CG2 VAL C   4      38.619  83.149  40.344  1.00 39.58           C  
ATOM   3388  N   LEU C   5      36.750  87.073  39.097  1.00 72.97           N  
ATOM   3389  CA  LEU C   5      36.131  88.348  39.316  1.00 72.97           C  
ATOM   3390  C   LEU C   5      35.051  88.152  40.334  1.00 72.97           C  
ATOM   3391  O   LEU C   5      34.192  87.282  40.177  1.00 72.97           O  
ATOM   3392  CB  LEU C   5      35.412  88.933  38.095  1.00 72.97           C  
ATOM   3393  CG  LEU C   5      34.782  90.299  38.421  1.00 72.97           C  
ATOM   3394  CD1 LEU C   5      35.845  91.408  38.481  1.00 72.97           C  
ATOM   3395  CD2 LEU C   5      33.579  90.609  37.523  1.00 72.97           C  
ATOM   3396  N   GLY C   6      35.044  88.985  41.396  1.00 38.92           N  
ATOM   3397  CA  GLY C   6      34.061  88.809  42.427  1.00 38.92           C  
ATOM   3398  C   GLY C   6      33.242  90.053  42.593  1.00 38.92           C  
ATOM   3399  O   GLY C   6      33.721  91.173  42.411  1.00 38.92           O  
ATOM   3400  N   PHE C   7      31.960  89.865  42.975  1.00 56.86           N  
ATOM   3401  CA  PHE C   7      31.070  90.968  43.188  1.00 56.86           C  
ATOM   3402  C   PHE C   7      30.678  91.029  44.637  1.00 56.86           C  
ATOM   3403  O   PHE C   7      30.355  90.019  45.261  1.00 56.86           O  
ATOM   3404  CB  PHE C   7      29.771  90.876  42.370  1.00 56.86           C  
ATOM   3405  CG  PHE C   7      30.141  91.057  40.940  1.00 56.86           C  
ATOM   3406  CD1 PHE C   7      30.404  92.315  40.451  1.00 56.86           C  
ATOM   3407  CD2 PHE C   7      30.219  89.982  40.085  1.00 56.86           C  
ATOM   3408  CE1 PHE C   7      30.747  92.503  39.133  1.00 56.86           C  
ATOM   3409  CE2 PHE C   7      30.561  90.166  38.765  1.00 56.86           C  
ATOM   3410  CZ  PHE C   7      30.826  91.426  38.286  1.00 56.86           C  
ATOM   3411  N   GLU C   8      30.718  92.247  45.215  1.00158.75           N  
ATOM   3412  CA  GLU C   8      30.266  92.476  46.562  1.00158.75           C  
ATOM   3413  C   GLU C   8      29.013  93.292  46.459  1.00158.75           C  
ATOM   3414  O   GLU C   8      28.924  94.185  45.617  1.00158.75           O  
ATOM   3415  CB  GLU C   8      31.255  93.268  47.434  1.00158.75           C  
ATOM   3416  CG  GLU C   8      30.620  93.863  48.697  1.00158.75           C  
ATOM   3417  CD  GLU C   8      30.094  92.746  49.589  1.00158.75           C  
ATOM   3418  OE1 GLU C   8      30.536  91.579  49.417  1.00158.75           O  
ATOM   3419  OE2 GLU C   8      29.236  93.050  50.459  1.00158.75           O1-
ATOM   3420  N   GLY C   9      28.056  93.099  47.395  1.00178.87           N  
ATOM   3421  CA  GLY C   9      26.787  93.756  47.224  1.00178.87           C  
ATOM   3422  C   GLY C   9      25.820  93.292  48.272  1.00178.87           C  
ATOM   3423  O   GLY C   9      24.610  93.235  48.053  1.00178.87           O  
ATOM   3424  N   SER C  10      26.349  92.872  49.434  1.00 95.20           N  
ATOM   3425  CA  SER C  10      25.517  92.436  50.520  1.00 95.20           C  
ATOM   3426  C   SER C  10      24.867  93.601  51.209  1.00 95.20           C  
ATOM   3427  O   SER C  10      23.809  93.446  51.818  1.00 95.20           O  
ATOM   3428  CB  SER C  10      26.297  91.649  51.588  1.00 95.20           C  
ATOM   3429  OG  SER C  10      27.267  92.484  52.203  1.00 95.20           O  
ATOM   3430  N   ALA C  11      25.464  94.805  51.113  1.00 93.06           N  
ATOM   3431  CA  ALA C  11      24.998  95.915  51.896  1.00 93.06           C  
ATOM   3432  C   ALA C  11      24.933  97.153  51.049  1.00 93.06           C  
ATOM   3433  O   ALA C  11      24.286  97.191  50.004  1.00 93.06           O  
ATOM   3434  CB  ALA C  11      25.916  96.235  53.088  1.00 93.06           C  
ATOM   3435  N   ASN C  12      25.479  98.248  51.610  1.00 96.69           N  
ATOM   3436  CA  ASN C  12      25.551  99.572  51.052  1.00 96.69           C  
ATOM   3437  C   ASN C  12      26.627  99.763  50.009  1.00 96.69           C  
ATOM   3438  O   ASN C  12      26.581 100.752  49.278  1.00 96.69           O  
ATOM   3439  CB  ASN C  12      25.749 100.649  52.134  1.00 96.69           C  
ATOM   3440  CG  ASN C  12      27.054 100.373  52.869  1.00 96.69           C  
ATOM   3441  ND2 ASN C  12      26.975 100.272  54.223  1.00 96.69           N  
ATOM   3442  OD1 ASN C  12      28.115 100.247  52.261  1.00 96.69           O  
ATOM   3443  N   LYS C  13      27.663  98.895  49.950  1.00153.62           N  
ATOM   3444  CA  LYS C  13      28.775  99.175  49.068  1.00153.62           C  
ATOM   3445  C   LYS C  13      28.743  98.315  47.836  1.00153.62           C  
ATOM   3446  O   LYS C  13      28.510  97.110  47.912  1.00153.62           O  
ATOM   3447  CB  LYS C  13      30.140  98.835  49.699  1.00153.62           C  
ATOM   3448  CG  LYS C  13      30.456  99.472  51.056  1.00153.62           C  
ATOM   3449  CD  LYS C  13      30.601 100.993  51.060  1.00153.62           C  
ATOM   3450  CE  LYS C  13      31.168 101.535  52.376  1.00153.62           C  
ATOM   3451  NZ  LYS C  13      30.375 101.029  53.521  1.00153.62           N1+
ATOM   3452  N   ILE C  14      29.043  98.915  46.660  1.00151.33           N  
ATOM   3453  CA  ILE C  14      29.104  98.155  45.444  1.00151.33           C  
ATOM   3454  C   ILE C  14      30.563  97.955  45.154  1.00151.33           C  
ATOM   3455  O   ILE C  14      31.323  98.914  45.020  1.00151.33           O  
ATOM   3456  CB  ILE C  14      28.391  98.819  44.288  1.00151.33           C  
ATOM   3457  CG1 ILE C  14      29.030 100.141  43.816  1.00151.33           C  
ATOM   3458  CG2 ILE C  14      26.941  99.004  44.759  1.00151.33           C  
ATOM   3459  CD1 ILE C  14      30.160  99.980  42.796  1.00151.33           C  
ATOM   3460  N   GLY C  15      31.008  96.681  45.084  1.00 37.67           N  
ATOM   3461  CA  GLY C  15      32.418  96.458  44.925  1.00 37.67           C  
ATOM   3462  C   GLY C  15      32.676  95.382  43.919  1.00 37.67           C  
ATOM   3463  O   GLY C  15      32.029  94.336  43.912  1.00 37.67           O  
ATOM   3464  N   VAL C  16      33.682  95.625  43.052  1.00 42.20           N  
ATOM   3465  CA  VAL C  16      34.059  94.689  42.032  1.00 42.20           C  
ATOM   3466  C   VAL C  16      35.523  94.420  42.200  1.00 42.20           C  
ATOM   3467  O   VAL C  16      36.312  95.350  42.367  1.00 42.20           O  
ATOM   3468  CB  VAL C  16      33.861  95.238  40.649  1.00 42.20           C  
ATOM   3469  CG1 VAL C  16      34.401  94.226  39.627  1.00 42.20           C  
ATOM   3470  CG2 VAL C  16      32.372  95.576  40.469  1.00 42.20           C  
ATOM   3471  N   GLY C  17      35.935  93.134  42.141  1.00 34.74           N  
ATOM   3472  CA  GLY C  17      37.328  92.851  42.349  1.00 34.74           C  
ATOM   3473  C   GLY C  17      37.796  91.760  41.435  1.00 34.74           C  
ATOM   3474  O   GLY C  17      37.035  90.871  41.053  1.00 34.74           O  
ATOM   3475  N   VAL C  18      39.091  91.824  41.049  1.00101.00           N  
ATOM   3476  CA  VAL C  18      39.687  90.777  40.266  1.00101.00           C  
ATOM   3477  C   VAL C  18      40.928  90.343  40.989  1.00101.00           C  
ATOM   3478  O   VAL C  18      41.778  91.166  41.330  1.00101.00           O  
ATOM   3479  CB  VAL C  18      40.064  91.185  38.870  1.00101.00           C  
ATOM   3480  CG1 VAL C  18      41.079  92.334  38.937  1.00101.00           C  
ATOM   3481  CG2 VAL C  18      40.589  89.942  38.131  1.00101.00           C  
ATOM   3482  N   VAL C  19      41.062  89.022  41.239  1.00 45.43           N  
ATOM   3483  CA  VAL C  19      42.183  88.522  41.988  1.00 45.43           C  
ATOM   3484  C   VAL C  19      42.694  87.275  41.325  1.00 45.43           C  
ATOM   3485  O   VAL C  19      41.958  86.595  40.612  1.00 45.43           O  
ATOM   3486  CB  VAL C  19      41.822  88.167  43.405  1.00 45.43           C  
ATOM   3487  CG1 VAL C  19      43.065  87.635  44.137  1.00 45.43           C  
ATOM   3488  CG2 VAL C  19      41.200  89.407  44.068  1.00 45.43           C  
ATOM   3489  N   ARG C  20      43.989  86.955  41.560  1.00142.39           N  
ATOM   3490  CA  ARG C  20      44.658  85.815  40.989  1.00142.39           C  
ATOM   3491  C   ARG C  20      45.482  85.166  42.066  1.00142.39           C  
ATOM   3492  O   ARG C  20      44.956  84.860  43.132  1.00142.39           O  
ATOM   3493  CB  ARG C  20      45.627  86.170  39.849  1.00142.39           C  
ATOM   3494  CG  ARG C  20      44.933  86.607  38.557  1.00142.39           C  
ATOM   3495  CD  ARG C  20      45.914  86.878  37.415  1.00142.39           C  
ATOM   3496  NE  ARG C  20      46.706  88.084  37.787  1.00142.39           N  
ATOM   3497  CZ  ARG C  20      48.067  88.064  37.703  1.00142.39           C  
ATOM   3498  NH1 ARG C  20      48.712  86.924  37.318  1.00142.39           N1+
ATOM   3499  NH2 ARG C  20      48.785  89.183  38.009  1.00142.39           N  
ATOM   3500  N   ASP C  21      46.787  84.903  41.787  1.00189.60           N  
ATOM   3501  CA  ASP C  21      47.695  84.249  42.702  1.00189.60           C  
ATOM   3502  C   ASP C  21      48.008  85.186  43.828  1.00189.60           C  
ATOM   3503  O   ASP C  21      49.140  85.634  44.004  1.00189.60           O  
ATOM   3504  CB  ASP C  21      49.025  83.834  42.041  1.00189.60           C  
ATOM   3505  CG  ASP C  21      49.840  83.024  43.041  1.00189.60           C  
ATOM   3506  OD1 ASP C  21      49.646  81.780  43.088  1.00189.60           O  
ATOM   3507  OD2 ASP C  21      50.679  83.632  43.758  1.00189.60           O1-
ATOM   3508  N   GLY C  22      46.977  85.502  44.628  1.00 41.41           N  
ATOM   3509  CA  GLY C  22      47.084  86.332  45.783  1.00 41.41           C  
ATOM   3510  C   GLY C  22      47.253  87.742  45.321  1.00 41.41           C  
ATOM   3511  O   GLY C  22      47.305  88.666  46.129  1.00 41.41           O  
ATOM   3512  N   LYS C  23      47.333  87.952  43.994  1.00 96.66           N  
ATOM   3513  CA  LYS C  23      47.543  89.290  43.528  1.00 96.66           C  
ATOM   3514  C   LYS C  23      46.221  89.900  43.215  1.00 96.66           C  
ATOM   3515  O   LYS C  23      45.346  89.256  42.636  1.00 96.66           O  
ATOM   3516  CB  LYS C  23      48.423  89.379  42.268  1.00 96.66           C  
ATOM   3517  CG  LYS C  23      49.898  89.078  42.545  1.00 96.66           C  
ATOM   3518  CD  LYS C  23      50.735  88.833  41.289  1.00 96.66           C  
ATOM   3519  CE  LYS C  23      52.233  88.706  41.574  1.00 96.66           C  
ATOM   3520  NZ  LYS C  23      52.480  87.577  42.500  1.00 96.66           N1+
ATOM   3521  N   VAL C  24      46.030  91.175  43.614  1.00124.74           N  
ATOM   3522  CA  VAL C  24      44.780  91.772  43.269  1.00124.74           C  
ATOM   3523  C   VAL C  24      45.017  92.705  42.124  1.00124.74           C  
ATOM   3524  O   VAL C  24      45.720  93.711  42.226  1.00124.74           O  
ATOM   3525  CB  VAL C  24      44.076  92.479  44.406  1.00124.74           C  
ATOM   3526  CG1 VAL C  24      44.808  93.771  44.798  1.00124.74           C  
ATOM   3527  CG2 VAL C  24      42.614  92.698  43.994  1.00124.74           C  
ATOM   3528  N   LEU C  25      44.473  92.325  40.956  1.00 56.14           N  
ATOM   3529  CA  LEU C  25      44.587  93.105  39.764  1.00 56.14           C  
ATOM   3530  C   LEU C  25      43.732  94.330  39.884  1.00 56.14           C  
ATOM   3531  O   LEU C  25      44.125  95.408  39.440  1.00 56.14           O  
ATOM   3532  CB  LEU C  25      44.147  92.330  38.513  1.00 56.14           C  
ATOM   3533  CG  LEU C  25      45.025  91.094  38.242  1.00 56.14           C  
ATOM   3534  CD1 LEU C  25      44.595  90.370  36.957  1.00 56.14           C  
ATOM   3535  CD2 LEU C  25      46.519  91.456  38.256  1.00 56.14           C  
ATOM   3536  N   ALA C  26      42.526  94.200  40.478  1.00 55.16           N  
ATOM   3537  CA  ALA C  26      41.665  95.348  40.523  1.00 55.16           C  
ATOM   3538  C   ALA C  26      40.755  95.258  41.708  1.00 55.16           C  
ATOM   3539  O   ALA C  26      40.411  94.166  42.160  1.00 55.16           O  
ATOM   3540  CB  ALA C  26      40.771  95.484  39.279  1.00 55.16           C  
ATOM   3541  N   ASN C  27      40.363  96.433  42.257  1.00103.56           N  
ATOM   3542  CA  ASN C  27      39.453  96.445  43.367  1.00103.56           C  
ATOM   3543  C   ASN C  27      38.855  97.824  43.533  1.00103.56           C  
ATOM   3544  O   ASN C  27      39.437  98.658  44.229  1.00103.56           O  
ATOM   3545  CB  ASN C  27      40.166  96.101  44.689  1.00103.56           C  
ATOM   3546  CG  ASN C  27      39.138  95.885  45.790  1.00103.56           C  
ATOM   3547  ND2 ASN C  27      39.585  96.027  47.066  1.00103.56           N  
ATOM   3548  OD1 ASN C  27      37.971  95.603  45.526  1.00103.56           O  
ATOM   3549  N   PRO C  28      37.768  98.126  42.852  1.00202.03           N  
ATOM   3550  CA  PRO C  28      37.091  99.388  43.113  1.00202.03           C  
ATOM   3551  C   PRO C  28      35.811  99.188  43.887  1.00202.03           C  
ATOM   3552  O   PRO C  28      35.168  98.160  43.680  1.00202.03           O  
ATOM   3553  CB  PRO C  28      36.761  99.999  41.751  1.00202.03           C  
ATOM   3554  CG  PRO C  28      37.665  99.250  40.761  1.00202.03           C  
ATOM   3555  CD  PRO C  28      37.861  97.880  41.422  1.00202.03           C  
ATOM   3556  N   ARG C  29      35.361 100.178  44.694  1.00143.26           N  
ATOM   3557  CA  ARG C  29      34.104 100.056  45.390  1.00143.26           C  
ATOM   3558  C   ARG C  29      33.460 101.414  45.422  1.00143.26           C  
ATOM   3559  O   ARG C  29      34.149 102.425  45.541  1.00143.26           O  
ATOM   3560  CB  ARG C  29      34.259  99.572  46.845  1.00143.26           C  
ATOM   3561  CG  ARG C  29      35.128 100.479  47.724  1.00143.26           C  
ATOM   3562  CD  ARG C  29      34.430 101.761  48.185  1.00143.26           C  
ATOM   3563  NE  ARG C  29      35.428 102.574  48.935  1.00143.26           N  
ATOM   3564  CZ  ARG C  29      35.258 103.923  49.045  1.00143.26           C  
ATOM   3565  NH1 ARG C  29      34.169 104.522  48.479  1.00143.26           N1+
ATOM   3566  NH2 ARG C  29      36.177 104.677  49.717  1.00143.26           N  
ATOM   3567  N   ARG C  30      32.112 101.472  45.297  1.00123.67           N  
ATOM   3568  CA  ARG C  30      31.406 102.728  45.355  1.00123.67           C  
ATOM   3569  C   ARG C  30      30.284 102.565  46.336  1.00123.67           C  
ATOM   3570  O   ARG C  30      29.605 101.539  46.355  1.00123.67           O  
ATOM   3571  CB  ARG C  30      30.766 103.155  44.024  1.00123.67           C  
ATOM   3572  CG  ARG C  30      30.043 104.502  44.115  1.00123.67           C  
ATOM   3573  CD  ARG C  30      29.176 104.823  42.896  1.00123.67           C  
ATOM   3574  NE  ARG C  30      28.543 106.152  43.130  1.00123.67           N  
ATOM   3575  CZ  ARG C  30      29.165 107.291  42.703  1.00123.67           C  
ATOM   3576  NH1 ARG C  30      30.346 107.210  42.024  1.00123.67           N1+
ATOM   3577  NH2 ARG C  30      28.599 108.510  42.948  1.00123.67           N  
ATOM   3578  N   THR C  31      30.026 103.608  47.150  1.00 48.90           N  
ATOM   3579  CA  THR C  31      29.063 103.470  48.205  1.00 48.90           C  
ATOM   3580  C   THR C  31      27.760 104.087  47.820  1.00 48.90           C  
ATOM   3581  O   THR C  31      27.689 105.026  47.028  1.00 48.90           O  
ATOM   3582  CB  THR C  31      29.507 104.121  49.486  1.00 48.90           C  
ATOM   3583  CG2 THR C  31      28.437 103.896  50.568  1.00 48.90           C  
ATOM   3584  OG1 THR C  31      30.744 103.568  49.910  1.00 48.90           O  
ATOM   3585  N   TYR C  32      26.678 103.523  48.391  1.00 97.68           N  
ATOM   3586  CA  TYR C  32      25.347 104.003  48.202  1.00 97.68           C  
ATOM   3587  C   TYR C  32      25.349 105.368  48.793  1.00 97.68           C  
ATOM   3588  O   TYR C  32      25.727 105.563  49.946  1.00 97.68           O  
ATOM   3589  CB  TYR C  32      24.347 103.093  48.944  1.00 97.68           C  
ATOM   3590  CG  TYR C  32      22.940 103.572  48.848  1.00 97.68           C  
ATOM   3591  CD1 TYR C  32      22.244 103.517  47.662  1.00 97.68           C  
ATOM   3592  CD2 TYR C  32      22.302 104.034  49.975  1.00 97.68           C  
ATOM   3593  CE1 TYR C  32      20.939 103.947  47.598  1.00 97.68           C  
ATOM   3594  CE2 TYR C  32      20.998 104.464  49.916  1.00 97.68           C  
ATOM   3595  CZ  TYR C  32      20.315 104.424  48.726  1.00 97.68           C  
ATOM   3596  OH  TYR C  32      18.976 104.864  48.664  1.00 97.68           O  
ATOM   3597  N   VAL C  33      24.928 106.359  47.990  1.00103.35           N  
ATOM   3598  CA  VAL C  33      24.933 107.720  48.423  1.00103.35           C  
ATOM   3599  C   VAL C  33      24.010 107.774  49.570  1.00103.35           C  
ATOM   3600  O   VAL C  33      23.246 106.829  49.767  1.00103.35           O  
ATOM   3601  CB  VAL C  33      24.450 108.669  47.357  1.00103.35           C  
ATOM   3602  CG1 VAL C  33      24.473 110.113  47.891  1.00103.35           C  
ATOM   3603  CG2 VAL C  33      25.312 108.458  46.097  1.00103.35           C  
ATOM   3604  N   THR C  34      24.122 108.844  50.386  1.00233.51           N  
ATOM   3605  CA  THR C  34      23.230 108.990  51.487  1.00233.51           C  
ATOM   3606  C   THR C  34      21.875 108.846  50.900  1.00233.51           C  
ATOM   3607  O   THR C  34      21.433 109.609  50.041  1.00233.51           O  
ATOM   3608  CB  THR C  34      23.341 110.318  52.191  1.00233.51           C  
ATOM   3609  CG2 THR C  34      23.079 111.465  51.200  1.00233.51           C  
ATOM   3610  OG1 THR C  34      22.427 110.372  53.276  1.00233.51           O  
ATOM   3611  N   PRO C  35      21.284 107.776  51.365  1.00214.31           N  
ATOM   3612  CA  PRO C  35      20.007 107.335  50.889  1.00214.31           C  
ATOM   3613  C   PRO C  35      19.100 108.514  50.905  1.00214.31           C  
ATOM   3614  O   PRO C  35      19.310 109.445  51.684  1.00214.31           O  
ATOM   3615  CB  PRO C  35      19.545 106.265  51.873  1.00214.31           C  
ATOM   3616  CG  PRO C  35      20.217 106.690  53.189  1.00214.31           C  
ATOM   3617  CD  PRO C  35      21.530 107.343  52.732  1.00214.31           C  
ATOM   3618  N   PRO C  36      18.156 108.489  50.021  1.00169.82           N  
ATOM   3619  CA  PRO C  36      17.260 109.589  49.853  1.00169.82           C  
ATOM   3620  C   PRO C  36      16.436 109.853  51.062  1.00169.82           C  
ATOM   3621  O   PRO C  36      15.923 110.959  51.170  1.00169.82           O  
ATOM   3622  CB  PRO C  36      16.450 109.271  48.599  1.00169.82           C  
ATOM   3623  CG  PRO C  36      17.411 108.409  47.761  1.00169.82           C  
ATOM   3624  CD  PRO C  36      18.302 107.711  48.802  1.00169.82           C  
ATOM   3625  N   GLY C  37      16.257 108.885  51.973  1.00118.16           N  
ATOM   3626  CA  GLY C  37      15.490 109.223  53.133  1.00118.16           C  
ATOM   3627  C   GLY C  37      14.171 108.532  53.070  1.00118.16           C  
ATOM   3628  O   GLY C  37      13.811 107.891  52.085  1.00118.16           O  
ATOM   3629  N   THR C  38      13.410 108.689  54.164  1.00138.65           N  
ATOM   3630  CA  THR C  38      12.129 108.096  54.379  1.00138.65           C  
ATOM   3631  C   THR C  38      11.145 108.693  53.427  1.00138.65           C  
ATOM   3632  O   THR C  38      10.092 108.101  53.195  1.00138.65           O  
ATOM   3633  CB  THR C  38      11.602 108.333  55.762  1.00138.65           C  
ATOM   3634  CG2 THR C  38      11.283 109.829  55.917  1.00138.65           C  
ATOM   3635  OG1 THR C  38      10.433 107.555  55.979  1.00138.65           O  
ATOM   3636  N   GLY C  39      11.462 109.913  52.940  1.00 68.26           N  
ATOM   3637  CA  GLY C  39      10.729 110.786  52.053  1.00 68.26           C  
ATOM   3638  C   GLY C  39       9.913 110.089  50.997  1.00 68.26           C  
ATOM   3639  O   GLY C  39       9.937 108.874  50.813  1.00 68.26           O  
ATOM   3640  N   PHE C  40       9.193 110.924  50.220  1.00186.76           N  
ATOM   3641  CA  PHE C  40       8.204 110.531  49.257  1.00186.76           C  
ATOM   3642  C   PHE C  40       8.751 109.598  48.223  1.00186.76           C  
ATOM   3643  O   PHE C  40       8.244 108.488  48.089  1.00186.76           O  
ATOM   3644  CB  PHE C  40       7.645 111.767  48.524  1.00186.76           C  
ATOM   3645  CG  PHE C  40       6.544 111.375  47.599  1.00186.76           C  
ATOM   3646  CD1 PHE C  40       6.819 110.845  46.359  1.00186.76           C  
ATOM   3647  CD2 PHE C  40       5.232 111.561  47.968  1.00186.76           C  
ATOM   3648  CE1 PHE C  40       5.798 110.492  45.507  1.00186.76           C  
ATOM   3649  CE2 PHE C  40       4.207 111.211  47.121  1.00186.76           C  
ATOM   3650  CZ  PHE C  40       4.490 110.674  45.888  1.00186.76           C  
ATOM   3651  N   LEU C  41       9.812 109.982  47.488  1.00288.51           N  
ATOM   3652  CA  LEU C  41      10.288 109.119  46.441  1.00288.51           C  
ATOM   3653  C   LEU C  41      11.259 108.169  47.065  1.00288.51           C  
ATOM   3654  O   LEU C  41      12.232 108.580  47.694  1.00288.51           O  
ATOM   3655  CB  LEU C  41      10.979 109.904  45.308  1.00288.51           C  
ATOM   3656  CG  LEU C  41      11.513 109.061  44.132  1.00288.51           C  
ATOM   3657  CD1 LEU C  41      12.754 108.242  44.527  1.00288.51           C  
ATOM   3658  CD2 LEU C  41      10.398 108.203  43.519  1.00288.51           C  
ATOM   3659  N   PRO C  42      10.988 106.897  46.927  1.00101.11           N  
ATOM   3660  CA  PRO C  42      11.809 105.892  47.548  1.00101.11           C  
ATOM   3661  C   PRO C  42      13.008 105.511  46.744  1.00101.11           C  
ATOM   3662  O   PRO C  42      13.010 105.701  45.528  1.00101.11           O  
ATOM   3663  CB  PRO C  42      10.892 104.695  47.809  1.00101.11           C  
ATOM   3664  CG  PRO C  42       9.701 104.913  46.863  1.00101.11           C  
ATOM   3665  CD  PRO C  42       9.623 106.439  46.732  1.00101.11           C  
ATOM   3666  N   GLY C  43      14.029 104.947  47.419  1.00 37.10           N  
ATOM   3667  CA  GLY C  43      15.212 104.466  46.774  1.00 37.10           C  
ATOM   3668  C   GLY C  43      15.711 103.362  47.644  1.00 37.10           C  
ATOM   3669  O   GLY C  43      15.375 103.295  48.825  1.00 37.10           O  
ATOM   3670  N   ASP C  44      16.513 102.450  47.069  1.00103.95           N  
ATOM   3671  CA  ASP C  44      17.030 101.356  47.836  1.00103.95           C  
ATOM   3672  C   ASP C  44      18.461 101.179  47.435  1.00103.95           C  
ATOM   3673  O   ASP C  44      18.876 101.623  46.367  1.00103.95           O  
ATOM   3674  CB  ASP C  44      16.310 100.028  47.547  1.00103.95           C  
ATOM   3675  CG  ASP C  44      16.833  98.980  48.519  1.00103.95           C  
ATOM   3676  OD1 ASP C  44      16.906  99.288  49.738  1.00103.95           O  
ATOM   3677  OD2 ASP C  44      17.152  97.852  48.056  1.00103.95           O1-
ATOM   3678  N   THR C  45      19.260 100.515  48.291  1.00127.47           N  
ATOM   3679  CA  THR C  45      20.640 100.275  47.974  1.00127.47           C  
ATOM   3680  C   THR C  45      20.686  99.412  46.750  1.00127.47           C  
ATOM   3681  O   THR C  45      21.578  99.558  45.915  1.00127.47           O  
ATOM   3682  CB  THR C  45      21.393  99.643  49.106  1.00127.47           C  
ATOM   3683  CG2 THR C  45      20.697  98.338  49.496  1.00127.47           C  
ATOM   3684  OG1 THR C  45      22.748  99.420  48.741  1.00127.47           O  
ATOM   3685  N   ALA C  46      19.694  98.512  46.587  1.00 37.77           N  
ATOM   3686  CA  ALA C  46      19.662  97.645  45.443  1.00 37.77           C  
ATOM   3687  C   ALA C  46      19.651  98.492  44.201  1.00 37.77           C  
ATOM   3688  O   ALA C  46      20.321  98.167  43.222  1.00 37.77           O  
ATOM   3689  CB  ALA C  46      18.410  96.751  45.408  1.00 37.77           C  
ATOM   3690  N   ARG C  47      18.901  99.612  44.205  1.00139.58           N  
ATOM   3691  CA  ARG C  47      18.843 100.448  43.036  1.00139.58           C  
ATOM   3692  C   ARG C  47      20.224 100.964  42.759  1.00139.58           C  
ATOM   3693  O   ARG C  47      20.647 101.048  41.608  1.00139.58           O  
ATOM   3694  CB  ARG C  47      17.914 101.663  43.194  1.00139.58           C  
ATOM   3695  CG  ARG C  47      17.870 102.537  41.939  1.00139.58           C  
ATOM   3696  CD  ARG C  47      16.954 103.754  42.065  1.00139.58           C  
ATOM   3697  NE  ARG C  47      17.582 104.679  43.050  1.00139.58           N  
ATOM   3698  CZ  ARG C  47      18.549 105.553  42.646  1.00139.58           C  
ATOM   3699  NH1 ARG C  47      18.948 105.574  41.340  1.00139.58           N1+
ATOM   3700  NH2 ARG C  47      19.120 106.402  43.549  1.00139.58           N  
ATOM   3701  N   HIS C  48      20.965 101.323  43.823  1.00 43.40           N  
ATOM   3702  CA  HIS C  48      22.302 101.828  43.691  1.00 43.40           C  
ATOM   3703  C   HIS C  48      23.168 100.778  43.067  1.00 43.40           C  
ATOM   3704  O   HIS C  48      23.997 101.076  42.209  1.00 43.40           O  
ATOM   3705  CB  HIS C  48      22.941 102.181  45.044  1.00 43.40           C  
ATOM   3706  CG  HIS C  48      24.358 102.654  44.916  1.00 43.40           C  
ATOM   3707  CD2 HIS C  48      25.519 101.956  45.051  1.00 43.40           C  
ATOM   3708  ND1 HIS C  48      24.727 103.946  44.618  1.00 43.40           N  
ATOM   3709  CE1 HIS C  48      26.084 103.967  44.590  1.00 43.40           C  
ATOM   3710  NE2 HIS C  48      26.609 102.782  44.846  1.00 43.40           N  
ATOM   3711  N   HIS C  49      23.004  99.513  43.490  1.00 40.67           N  
ATOM   3712  CA  HIS C  49      23.823  98.452  42.979  1.00 40.67           C  
ATOM   3713  C   HIS C  49      23.561  98.277  41.517  1.00 40.67           C  
ATOM   3714  O   HIS C  49      24.487  98.078  40.731  1.00 40.67           O  
ATOM   3715  CB  HIS C  49      23.549  97.104  43.667  1.00 40.67           C  
ATOM   3716  CG  HIS C  49      23.983  97.090  45.102  1.00 40.67           C  
ATOM   3717  CD2 HIS C  49      23.280  97.345  46.240  1.00 40.67           C  
ATOM   3718  ND1 HIS C  49      25.266  96.802  45.510  1.00 40.67           N  
ATOM   3719  CE1 HIS C  49      25.277  96.897  46.864  1.00 40.67           C  
ATOM   3720  NE2 HIS C  49      24.095  97.224  47.352  1.00 40.67           N  
ATOM   3721  N   ARG C  50      22.284  98.358  41.103  1.00 86.39           N  
ATOM   3722  CA  ARG C  50      21.969  98.124  39.726  1.00 86.39           C  
ATOM   3723  C   ARG C  50      22.678  99.130  38.878  1.00 86.39           C  
ATOM   3724  O   ARG C  50      23.260  98.785  37.852  1.00 86.39           O  
ATOM   3725  CB  ARG C  50      20.465  98.255  39.433  1.00 86.39           C  
ATOM   3726  CG  ARG C  50      19.618  97.146  40.060  1.00 86.39           C  
ATOM   3727  CD  ARG C  50      18.119  97.312  39.805  1.00 86.39           C  
ATOM   3728  NE  ARG C  50      17.916  97.357  38.330  1.00 86.39           N  
ATOM   3729  CZ  ARG C  50      16.744  97.834  37.818  1.00 86.39           C  
ATOM   3730  NH1 ARG C  50      15.758  98.263  38.659  1.00 86.39           N1+
ATOM   3731  NH2 ARG C  50      16.560  97.888  36.466  1.00 86.39           N  
ATOM   3732  N   ALA C  51      22.637 100.413  39.275  1.00 40.53           N  
ATOM   3733  CA  ALA C  51      23.260 101.428  38.476  1.00 40.53           C  
ATOM   3734  C   ALA C  51      24.756 101.273  38.456  1.00 40.53           C  
ATOM   3735  O   ALA C  51      25.379 101.388  37.404  1.00 40.53           O  
ATOM   3736  CB  ALA C  51      22.956 102.848  38.983  1.00 40.53           C  
ATOM   3737  N   VAL C  52      25.358 101.024  39.635  1.00118.72           N  
ATOM   3738  CA  VAL C  52      26.782 101.005  39.868  1.00118.72           C  
ATOM   3739  C   VAL C  52      27.537  99.833  39.296  1.00118.72           C  
ATOM   3740  O   VAL C  52      28.628 100.000  38.754  1.00118.72           O  
ATOM   3741  CB  VAL C  52      27.091 101.029  41.331  1.00118.72           C  
ATOM   3742  CG1 VAL C  52      26.572 102.349  41.927  1.00118.72           C  
ATOM   3743  CG2 VAL C  52      26.461  99.775  41.957  1.00118.72           C  
ATOM   3744  N   ILE C  53      26.991  98.610  39.377  1.00132.50           N  
ATOM   3745  CA  ILE C  53      27.756  97.443  39.026  1.00132.50           C  
ATOM   3746  C   ILE C  53      28.275  97.529  37.625  1.00132.50           C  
ATOM   3747  O   ILE C  53      29.426  97.185  37.365  1.00132.50           O  
ATOM   3748  CB  ILE C  53      26.954  96.177  39.142  1.00132.50           C  
ATOM   3749  CG1 ILE C  53      27.871  94.959  38.958  1.00132.50           C  
ATOM   3750  CG2 ILE C  53      25.786  96.243  38.143  1.00132.50           C  
ATOM   3751  CD1 ILE C  53      28.907  94.821  40.069  1.00132.50           C  
ATOM   3752  N   LEU C  54      27.449  97.990  36.678  1.00 46.89           N  
ATOM   3753  CA  LEU C  54      27.876  98.030  35.312  1.00 46.89           C  
ATOM   3754  C   LEU C  54      29.018  98.981  35.120  1.00 46.89           C  
ATOM   3755  O   LEU C  54      29.943  98.671  34.372  1.00 46.89           O  
ATOM   3756  CB  LEU C  54      26.748  98.455  34.357  1.00 46.89           C  
ATOM   3757  CG  LEU C  54      25.582  97.452  34.311  1.00 46.89           C  
ATOM   3758  CD1 LEU C  54      24.481  97.916  33.346  1.00 46.89           C  
ATOM   3759  CD2 LEU C  54      26.078  96.032  34.006  1.00 46.89           C  
ATOM   3760  N   ASP C  55      29.007 100.172  35.758  1.00113.15           N  
ATOM   3761  CA  ASP C  55      30.099 101.047  35.435  1.00113.15           C  
ATOM   3762  C   ASP C  55      31.377 100.476  35.965  1.00113.15           C  
ATOM   3763  O   ASP C  55      32.426 100.612  35.339  1.00113.15           O  
ATOM   3764  CB  ASP C  55      29.974 102.537  35.848  1.00113.15           C  
ATOM   3765  CG  ASP C  55      30.088 102.776  37.345  1.00113.15           C  
ATOM   3766  OD1 ASP C  55      29.164 102.376  38.096  1.00113.15           O  
ATOM   3767  OD2 ASP C  55      31.109 103.393  37.753  1.00113.15           O1-
ATOM   3768  N   LEU C  56      31.318  99.814  37.135  1.00 92.08           N  
ATOM   3769  CA  LEU C  56      32.468  99.218  37.757  1.00 92.08           C  
ATOM   3770  C   LEU C  56      33.017  98.100  36.918  1.00 92.08           C  
ATOM   3771  O   LEU C  56      34.229  97.901  36.869  1.00 92.08           O  
ATOM   3772  CB  LEU C  56      32.148  98.632  39.145  1.00 92.08           C  
ATOM   3773  CG  LEU C  56      31.977  99.683  40.259  1.00 92.08           C  
ATOM   3774  CD1 LEU C  56      33.335 100.237  40.709  1.00 92.08           C  
ATOM   3775  CD2 LEU C  56      31.014 100.803  39.842  1.00 92.08           C  
ATOM   3776  N   LEU C  57      32.134  97.312  36.275  1.00126.35           N  
ATOM   3777  CA  LEU C  57      32.530  96.179  35.481  1.00126.35           C  
ATOM   3778  C   LEU C  57      33.277  96.636  34.265  1.00126.35           C  
ATOM   3779  O   LEU C  57      34.228  95.988  33.830  1.00126.35           O  
ATOM   3780  CB  LEU C  57      31.332  95.342  35.000  1.00126.35           C  
ATOM   3781  CG  LEU C  57      31.744  94.090  34.205  1.00126.35           C  
ATOM   3782  CD1 LEU C  57      32.506  93.097  35.099  1.00126.35           C  
ATOM   3783  CD2 LEU C  57      30.541  93.450  33.494  1.00126.35           C  
ATOM   3784  N   GLN C  58      32.848  97.759  33.661  1.00 69.09           N  
ATOM   3785  CA  GLN C  58      33.504  98.223  32.474  1.00 69.09           C  
ATOM   3786  C   GLN C  58      34.915  98.583  32.806  1.00 69.09           C  
ATOM   3787  O   GLN C  58      35.838  98.259  32.061  1.00 69.09           O  
ATOM   3788  CB  GLN C  58      32.829  99.454  31.846  1.00 69.09           C  
ATOM   3789  CG  GLN C  58      31.509  99.118  31.149  1.00 69.09           C  
ATOM   3790  CD  GLN C  58      31.847  98.316  29.898  1.00 69.09           C  
ATOM   3791  NE2 GLN C  58      31.336  97.058  29.825  1.00 69.09           N  
ATOM   3792  OE1 GLN C  58      32.554  98.793  29.011  1.00 69.09           O  
ATOM   3793  N   GLU C  59      35.122  99.246  33.957  1.00 27.77           N  
ATOM   3794  CA  GLU C  59      36.440  99.658  34.335  1.00 27.77           C  
ATOM   3795  C   GLU C  59      37.279  98.433  34.509  1.00 27.77           C  
ATOM   3796  O   GLU C  59      38.432  98.390  34.084  1.00 27.77           O  
ATOM   3797  CB  GLU C  59      36.456 100.428  35.664  1.00 27.77           C  
ATOM   3798  CG  GLU C  59      35.784 101.799  35.578  1.00 27.77           C  
ATOM   3799  CD  GLU C  59      35.699 102.362  36.989  1.00 27.77           C  
ATOM   3800  OE1 GLU C  59      36.000 101.598  37.945  1.00 27.77           O  
ATOM   3801  OE2 GLU C  59      35.329 103.558  37.132  1.00 27.77           O1-
ATOM   3802  N   ALA C  60      36.701  97.385  35.121  1.00 31.04           N  
ATOM   3803  CA  ALA C  60      37.433  96.180  35.376  1.00 31.04           C  
ATOM   3804  C   ALA C  60      37.881  95.588  34.076  1.00 31.04           C  
ATOM   3805  O   ALA C  60      39.010  95.114  33.951  1.00 31.04           O  
ATOM   3806  CB  ALA C  60      36.590  95.118  36.104  1.00 31.04           C  
ATOM   3807  N   LEU C  61      37.005  95.615  33.058  1.00120.35           N  
ATOM   3808  CA  LEU C  61      37.324  95.029  31.790  1.00120.35           C  
ATOM   3809  C   LEU C  61      38.498  95.758  31.228  1.00120.35           C  
ATOM   3810  O   LEU C  61      39.385  95.154  30.627  1.00120.35           O  
ATOM   3811  CB  LEU C  61      36.175  95.150  30.776  1.00120.35           C  
ATOM   3812  CG  LEU C  61      36.487  94.528  29.403  1.00120.35           C  
ATOM   3813  CD1 LEU C  61      36.671  93.007  29.510  1.00120.35           C  
ATOM   3814  CD2 LEU C  61      35.437  94.930  28.356  1.00120.35           C  
ATOM   3815  N   THR C  62      38.533  97.086  31.415  1.00 26.95           N  
ATOM   3816  CA  THR C  62      39.597  97.860  30.857  1.00 26.95           C  
ATOM   3817  C   THR C  62      40.899  97.412  31.450  1.00 26.95           C  
ATOM   3818  O   THR C  62      41.867  97.181  30.726  1.00 26.95           O  
ATOM   3819  CB  THR C  62      39.453  99.326  31.155  1.00 26.95           C  
ATOM   3820  CG2 THR C  62      40.621 100.083  30.499  1.00 26.95           C  
ATOM   3821  OG1 THR C  62      38.216  99.806  30.650  1.00 26.95           O  
ATOM   3822  N   GLU C  63      40.951  97.255  32.787  1.00 94.59           N  
ATOM   3823  CA  GLU C  63      42.185  96.914  33.436  1.00 94.59           C  
ATOM   3824  C   GLU C  63      42.668  95.565  33.014  1.00 94.59           C  
ATOM   3825  O   GLU C  63      43.827  95.413  32.630  1.00 94.59           O  
ATOM   3826  CB  GLU C  63      42.067  96.875  34.970  1.00 94.59           C  
ATOM   3827  CG  GLU C  63      42.060  98.254  35.632  1.00 94.59           C  
ATOM   3828  CD  GLU C  63      43.510  98.694  35.784  1.00 94.59           C  
ATOM   3829  OE1 GLU C  63      44.409  97.916  35.365  1.00 94.59           O  
ATOM   3830  OE2 GLU C  63      43.741  99.808  36.324  1.00 94.59           O1-
ATOM   3831  N   SER C  64      41.800  94.540  33.045  1.00 44.66           N  
ATOM   3832  CA  SER C  64      42.333  93.251  32.721  1.00 44.66           C  
ATOM   3833  C   SER C  64      41.401  92.553  31.808  1.00 44.66           C  
ATOM   3834  O   SER C  64      40.204  92.839  31.782  1.00 44.66           O  
ATOM   3835  CB  SER C  64      42.523  92.339  33.945  1.00 44.66           C  
ATOM   3836  OG  SER C  64      41.263  92.029  34.521  1.00 44.66           O  
ATOM   3837  N   GLY C  65      41.960  91.615  31.021  1.00 80.36           N  
ATOM   3838  CA  GLY C  65      41.140  90.842  30.150  1.00 80.36           C  
ATOM   3839  C   GLY C  65      40.406  91.784  29.272  1.00 80.36           C  
ATOM   3840  O   GLY C  65      39.198  91.935  29.453  1.00 80.36           O  
ATOM   3841  N   LEU C  66      41.130  92.420  28.314  1.00156.37           N  
ATOM   3842  CA  LEU C  66      40.551  93.345  27.378  1.00156.37           C  
ATOM   3843  C   LEU C  66      39.456  92.533  26.816  1.00156.37           C  
ATOM   3844  O   LEU C  66      38.333  92.995  26.620  1.00156.37           O  
ATOM   3845  CB  LEU C  66      41.523  93.714  26.239  1.00156.37           C  
ATOM   3846  CG  LEU C  66      40.965  94.702  25.193  1.00156.37           C  
ATOM   3847  CD1 LEU C  66      39.853  94.073  24.338  1.00156.37           C  
ATOM   3848  CD2 LEU C  66      40.537  96.022  25.854  1.00156.37           C  
ATOM   3849  N   THR C  67      39.785  91.260  26.568  1.00225.25           N  
ATOM   3850  CA  THR C  67      38.728  90.341  26.376  1.00225.25           C  
ATOM   3851  C   THR C  67      38.586  89.798  27.761  1.00225.25           C  
ATOM   3852  O   THR C  67      39.563  89.343  28.355  1.00225.25           O  
ATOM   3853  CB  THR C  67      39.065  89.197  25.467  1.00225.25           C  
ATOM   3854  CG2 THR C  67      39.449  89.759  24.088  1.00225.25           C  
ATOM   3855  OG1 THR C  67      40.137  88.438  26.006  1.00225.25           O  
ATOM   3856  N   SER C  68      37.363  89.827  28.323  1.00121.20           N  
ATOM   3857  CA  SER C  68      37.080  89.364  29.659  1.00121.20           C  
ATOM   3858  C   SER C  68      37.260  87.872  29.707  1.00121.20           C  
ATOM   3859  O   SER C  68      36.990  87.234  30.723  1.00121.20           O  
ATOM   3860  CB  SER C  68      35.639  89.672  30.102  1.00121.20           C  
ATOM   3861  OG  SER C  68      35.421  89.193  31.421  1.00121.20           O  
ATOM   3862  N   GLN C  69      37.725  87.284  28.590  1.00138.78           N  
ATOM   3863  CA  GLN C  69      37.956  85.883  28.423  1.00138.78           C  
ATOM   3864  C   GLN C  69      38.994  85.462  29.410  1.00138.78           C  
ATOM   3865  O   GLN C  69      39.070  84.295  29.788  1.00138.78           O  
ATOM   3866  CB  GLN C  69      38.444  85.500  27.017  1.00138.78           C  
ATOM   3867  CG  GLN C  69      38.450  83.985  26.795  1.00138.78           C  
ATOM   3868  CD  GLN C  69      37.002  83.513  26.842  1.00138.78           C  
ATOM   3869  NE2 GLN C  69      36.782  82.268  27.345  1.00138.78           N  
ATOM   3870  OE1 GLN C  69      36.088  84.236  26.447  1.00138.78           O  
ATOM   3871  N   ASP C  70      39.850  86.408  29.828  1.00 92.76           N  
ATOM   3872  CA  ASP C  70      40.912  86.113  30.742  1.00 92.76           C  
ATOM   3873  C   ASP C  70      40.353  85.578  32.034  1.00 92.76           C  
ATOM   3874  O   ASP C  70      40.940  84.665  32.614  1.00 92.76           O  
ATOM   3875  CB  ASP C  70      41.754  87.365  31.064  1.00 92.76           C  
ATOM   3876  CG  ASP C  70      42.991  86.968  31.861  1.00 92.76           C  
ATOM   3877  OD1 ASP C  70      42.838  86.319  32.929  1.00 92.76           O  
ATOM   3878  OD2 ASP C  70      44.115  87.313  31.404  1.00 92.76           O1-
ATOM   3879  N   ILE C  71      39.203  86.092  32.526  1.00 95.31           N  
ATOM   3880  CA  ILE C  71      38.792  85.648  33.836  1.00 95.31           C  
ATOM   3881  C   ILE C  71      38.203  84.272  33.764  1.00 95.31           C  
ATOM   3882  O   ILE C  71      37.380  83.965  32.902  1.00 95.31           O  
ATOM   3883  CB  ILE C  71      37.752  86.473  34.539  1.00 95.31           C  
ATOM   3884  CG1 ILE C  71      36.384  86.337  33.857  1.00 95.31           C  
ATOM   3885  CG2 ILE C  71      38.270  87.920  34.612  1.00 95.31           C  
ATOM   3886  CD1 ILE C  71      35.224  86.636  34.805  1.00 95.31           C  
ATOM   3887  N   ASP C  72      38.708  83.389  34.648  1.00 93.20           N  
ATOM   3888  CA  ASP C  72      38.317  82.016  34.803  1.00 93.20           C  
ATOM   3889  C   ASP C  72      37.072  81.809  35.621  1.00 93.20           C  
ATOM   3890  O   ASP C  72      36.313  80.878  35.357  1.00 93.20           O  
ATOM   3891  CB  ASP C  72      39.437  81.180  35.435  1.00 93.20           C  
ATOM   3892  CG  ASP C  72      40.571  81.166  34.422  1.00 93.20           C  
ATOM   3893  OD1 ASP C  72      40.290  80.926  33.218  1.00 93.20           O  
ATOM   3894  OD2 ASP C  72      41.735  81.399  34.838  1.00 93.20           O1-
ATOM   3895  N   CYS C  73      36.832  82.624  36.668  1.00 67.99           N  
ATOM   3896  CA  CYS C  73      35.706  82.307  37.502  1.00 67.99           C  
ATOM   3897  C   CYS C  73      35.084  83.575  37.987  1.00 67.99           C  
ATOM   3898  O   CYS C  73      35.742  84.606  38.103  1.00 67.99           O  
ATOM   3899  CB  CYS C  73      36.101  81.479  38.739  1.00 67.99           C  
ATOM   3900  SG  CYS C  73      34.688  81.059  39.800  1.00 67.99           S  
ATOM   3901  N   ILE C  74      33.766  83.532  38.259  1.00 91.61           N  
ATOM   3902  CA  ILE C  74      33.143  84.685  38.830  1.00 91.61           C  
ATOM   3903  C   ILE C  74      32.524  84.307  40.138  1.00 91.61           C  
ATOM   3904  O   ILE C  74      31.858  83.279  40.250  1.00 91.61           O  
ATOM   3905  CB  ILE C  74      32.032  85.304  38.062  1.00 91.61           C  
ATOM   3906  CG1 ILE C  74      31.513  86.441  38.957  1.00 91.61           C  
ATOM   3907  CG2 ILE C  74      30.999  84.229  37.687  1.00 91.61           C  
ATOM   3908  CD1 ILE C  74      30.360  87.249  38.416  1.00 91.61           C  
ATOM   3909  N   ALA C  75      32.719  85.164  41.163  1.00 48.02           N  
ATOM   3910  CA  ALA C  75      32.182  84.905  42.469  1.00 48.02           C  
ATOM   3911  C   ALA C  75      31.370  86.088  42.916  1.00 48.02           C  
ATOM   3912  O   ALA C  75      31.575  87.214  42.464  1.00 48.02           O  
ATOM   3913  CB  ALA C  75      33.263  84.667  43.536  1.00 48.02           C  
ATOM   3914  N   TYR C  76      30.374  85.848  43.797  1.00 66.56           N  
ATOM   3915  CA  TYR C  76      29.582  86.942  44.294  1.00 66.56           C  
ATOM   3916  C   TYR C  76      29.230  86.684  45.731  1.00 66.56           C  
ATOM   3917  O   TYR C  76      29.262  85.546  46.200  1.00 66.56           O  
ATOM   3918  CB  TYR C  76      28.270  87.166  43.516  1.00 66.56           C  
ATOM   3919  CG  TYR C  76      27.349  86.017  43.759  1.00 66.56           C  
ATOM   3920  CD1 TYR C  76      27.582  84.792  43.178  1.00 66.56           C  
ATOM   3921  CD2 TYR C  76      26.234  86.174  44.550  1.00 66.56           C  
ATOM   3922  CE1 TYR C  76      26.725  83.740  43.401  1.00 66.56           C  
ATOM   3923  CE2 TYR C  76      25.374  85.125  44.776  1.00 66.56           C  
ATOM   3924  CZ  TYR C  76      25.620  83.902  44.201  1.00 66.56           C  
ATOM   3925  OH  TYR C  76      24.743  82.819  44.427  1.00 66.56           O  
ATOM   3926  N   THR C  77      28.864  87.756  46.465  1.00131.28           N  
ATOM   3927  CA  THR C  77      28.529  87.623  47.857  1.00131.28           C  
ATOM   3928  C   THR C  77      27.124  87.103  47.966  1.00131.28           C  
ATOM   3929  O   THR C  77      26.150  87.771  47.629  1.00131.28           O  
ATOM   3930  CB  THR C  77      28.650  88.910  48.628  1.00131.28           C  
ATOM   3931  CG2 THR C  77      27.725  89.977  48.017  1.00131.28           C  
ATOM   3932  OG1 THR C  77      28.333  88.691  49.995  1.00131.28           O  
ATOM   3933  N   LYS C  78      27.015  85.837  48.408  1.00 98.36           N  
ATOM   3934  CA  LYS C  78      25.790  85.097  48.561  1.00 98.36           C  
ATOM   3935  C   LYS C  78      24.997  85.568  49.743  1.00 98.36           C  
ATOM   3936  O   LYS C  78      23.772  85.445  49.763  1.00 98.36           O  
ATOM   3937  CB  LYS C  78      26.056  83.596  48.762  1.00 98.36           C  
ATOM   3938  CG  LYS C  78      24.799  82.727  48.727  1.00 98.36           C  
ATOM   3939  CD  LYS C  78      25.109  81.231  48.647  1.00 98.36           C  
ATOM   3940  CE  LYS C  78      25.906  80.841  47.401  1.00 98.36           C  
ATOM   3941  NZ  LYS C  78      26.273  79.409  47.461  1.00 98.36           N1+
ATOM   3942  N   GLY C  79      25.688  86.058  50.791  1.00 35.66           N  
ATOM   3943  CA  GLY C  79      25.029  86.461  52.003  1.00 35.66           C  
ATOM   3944  C   GLY C  79      26.078  86.489  53.068  1.00 35.66           C  
ATOM   3945  O   GLY C  79      27.233  86.148  52.814  1.00 35.66           O  
ATOM   3946  N   PRO C  80      25.731  86.891  54.262  1.00 83.23           N  
ATOM   3947  CA  PRO C  80      24.401  87.328  54.610  1.00 83.23           C  
ATOM   3948  C   PRO C  80      24.225  88.734  54.121  1.00 83.23           C  
ATOM   3949  O   PRO C  80      25.172  89.272  53.551  1.00 83.23           O  
ATOM   3950  CB  PRO C  80      24.303  87.209  56.133  1.00 83.23           C  
ATOM   3951  CG  PRO C  80      25.763  87.149  56.611  1.00 83.23           C  
ATOM   3952  CD  PRO C  80      26.501  86.500  55.430  1.00 83.23           C  
ATOM   3953  N   GLY C  81      23.024  89.339  54.276  1.00 35.62           N  
ATOM   3954  CA  GLY C  81      22.901  90.713  53.871  1.00 35.62           C  
ATOM   3955  C   GLY C  81      21.497  91.026  53.447  1.00 35.62           C  
ATOM   3956  O   GLY C  81      20.589  90.206  53.576  1.00 35.62           O  
ATOM   3957  N   MET C  82      21.307  92.254  52.909  1.00 93.61           N  
ATOM   3958  CA  MET C  82      20.021  92.731  52.480  1.00 93.61           C  
ATOM   3959  C   MET C  82      19.605  91.932  51.289  1.00 93.61           C  
ATOM   3960  O   MET C  82      20.373  91.755  50.344  1.00 93.61           O  
ATOM   3961  CB  MET C  82      20.031  94.212  52.062  1.00 93.61           C  
ATOM   3962  CG  MET C  82      20.425  95.169  53.190  1.00 93.61           C  
ATOM   3963  SD  MET C  82      19.251  95.242  54.575  1.00 93.61           S  
ATOM   3964  CE  MET C  82      20.207  96.462  55.520  1.00 93.61           C  
ATOM   3965  N   GLY C  83      18.350  91.442  51.310  1.00 25.97           N  
ATOM   3966  CA  GLY C  83      17.853  90.587  50.269  1.00 25.97           C  
ATOM   3967  C   GLY C  83      17.814  91.306  48.962  1.00 25.97           C  
ATOM   3968  O   GLY C  83      18.263  90.786  47.941  1.00 25.97           O  
ATOM   3969  N   ALA C  84      17.296  92.543  48.958  1.00 37.80           N  
ATOM   3970  CA  ALA C  84      17.183  93.261  47.724  1.00 37.80           C  
ATOM   3971  C   ALA C  84      18.550  93.444  47.138  1.00 37.80           C  
ATOM   3972  O   ALA C  84      18.709  93.368  45.920  1.00 37.80           O  
ATOM   3973  CB  ALA C  84      16.561  94.657  47.903  1.00 37.80           C  
ATOM   3974  N   PRO C  85      19.539  93.736  47.943  1.00135.06           N  
ATOM   3975  CA  PRO C  85      20.868  93.880  47.409  1.00135.06           C  
ATOM   3976  C   PRO C  85      21.464  92.601  46.920  1.00135.06           C  
ATOM   3977  O   PRO C  85      22.194  92.617  45.929  1.00135.06           O  
ATOM   3978  CB  PRO C  85      21.698  94.525  48.513  1.00135.06           C  
ATOM   3979  CG  PRO C  85      20.665  95.328  49.315  1.00135.06           C  
ATOM   3980  CD  PRO C  85      19.341  94.580  49.113  1.00135.06           C  
ATOM   3981  N   LEU C  86      21.173  91.484  47.604  1.00 56.71           N  
ATOM   3982  CA  LEU C  86      21.745  90.220  47.248  1.00 56.71           C  
ATOM   3983  C   LEU C  86      21.244  89.813  45.897  1.00 56.71           C  
ATOM   3984  O   LEU C  86      21.981  89.227  45.107  1.00 56.71           O  
ATOM   3985  CB  LEU C  86      21.393  89.111  48.249  1.00 56.71           C  
ATOM   3986  CG  LEU C  86      21.967  89.386  49.650  1.00 56.71           C  
ATOM   3987  CD1 LEU C  86      21.642  88.247  50.621  1.00 56.71           C  
ATOM   3988  CD2 LEU C  86      23.469  89.700  49.586  1.00 56.71           C  
ATOM   3989  N   VAL C  87      19.963  90.100  45.605  1.00 32.76           N  
ATOM   3990  CA  VAL C  87      19.362  89.701  44.363  1.00 32.76           C  
ATOM   3991  C   VAL C  87      20.022  90.389  43.207  1.00 32.76           C  
ATOM   3992  O   VAL C  87      20.308  89.757  42.191  1.00 32.76           O  
ATOM   3993  CB  VAL C  87      17.898  90.027  44.301  1.00 32.76           C  
ATOM   3994  CG1 VAL C  87      17.366  89.633  42.912  1.00 32.76           C  
ATOM   3995  CG2 VAL C  87      17.189  89.314  45.466  1.00 32.76           C  
ATOM   3996  N   SER C  88      20.270  91.708  43.316  1.00 71.25           N  
ATOM   3997  CA  SER C  88      20.876  92.418  42.227  1.00 71.25           C  
ATOM   3998  C   SER C  88      22.251  91.870  42.007  1.00 71.25           C  
ATOM   3999  O   SER C  88      22.647  91.601  40.873  1.00 71.25           O  
ATOM   4000  CB  SER C  88      21.015  93.925  42.499  1.00 71.25           C  
ATOM   4001  OG  SER C  88      19.730  94.517  42.626  1.00 71.25           O  
ATOM   4002  N   VAL C  89      23.018  91.664  43.094  1.00101.93           N  
ATOM   4003  CA  VAL C  89      24.359  91.189  42.913  1.00101.93           C  
ATOM   4004  C   VAL C  89      24.320  89.837  42.260  1.00101.93           C  
ATOM   4005  O   VAL C  89      25.088  89.574  41.337  1.00101.93           O  
ATOM   4006  CB  VAL C  89      25.169  91.090  44.179  1.00101.93           C  
ATOM   4007  CG1 VAL C  89      25.235  92.487  44.818  1.00101.93           C  
ATOM   4008  CG2 VAL C  89      24.605  89.992  45.088  1.00101.93           C  
ATOM   4009  N   ALA C  90      23.412  88.945  42.705  1.00 34.41           N  
ATOM   4010  CA  ALA C  90      23.341  87.609  42.173  1.00 34.41           C  
ATOM   4011  C   ALA C  90      22.974  87.629  40.718  1.00 34.41           C  
ATOM   4012  O   ALA C  90      23.549  86.894  39.918  1.00 34.41           O  
ATOM   4013  CB  ALA C  90      22.304  86.737  42.901  1.00 34.41           C  
ATOM   4014  N   VAL C  91      22.006  88.480  40.333  1.00 27.35           N  
ATOM   4015  CA  VAL C  91      21.546  88.515  38.974  1.00 27.35           C  
ATOM   4016  C   VAL C  91      22.680  88.921  38.086  1.00 27.35           C  
ATOM   4017  O   VAL C  91      22.857  88.361  37.006  1.00 27.35           O  
ATOM   4018  CB  VAL C  91      20.434  89.502  38.770  1.00 27.35           C  
ATOM   4019  CG1 VAL C  91      20.070  89.533  37.276  1.00 27.35           C  
ATOM   4020  CG2 VAL C  91      19.265  89.114  39.691  1.00 27.35           C  
ATOM   4021  N   VAL C  92      23.469  89.923  38.517  1.00 27.57           N  
ATOM   4022  CA  VAL C  92      24.571  90.414  37.737  1.00 27.57           C  
ATOM   4023  C   VAL C  92      25.601  89.336  37.609  1.00 27.57           C  
ATOM   4024  O   VAL C  92      26.157  89.118  36.534  1.00 27.57           O  
ATOM   4025  CB  VAL C  92      25.243  91.600  38.368  1.00 27.57           C  
ATOM   4026  CG1 VAL C  92      26.479  91.965  37.530  1.00 27.57           C  
ATOM   4027  CG2 VAL C  92      24.217  92.740  38.495  1.00 27.57           C  
ATOM   4028  N   ALA C  93      25.886  88.633  38.719  1.00 33.46           N  
ATOM   4029  CA  ALA C  93      26.879  87.598  38.722  1.00 33.46           C  
ATOM   4030  C   ALA C  93      26.450  86.491  37.803  1.00 33.46           C  
ATOM   4031  O   ALA C  93      27.273  85.900  37.108  1.00 33.46           O  
ATOM   4032  CB  ALA C  93      27.089  86.985  40.116  1.00 33.46           C  
ATOM   4033  N   ARG C  94      25.146  86.156  37.794  1.00 84.73           N  
ATOM   4034  CA  ARG C  94      24.663  85.081  36.971  1.00 84.73           C  
ATOM   4035  C   ARG C  94      24.825  85.430  35.526  1.00 84.73           C  
ATOM   4036  O   ARG C  94      25.203  84.588  34.713  1.00 84.73           O  
ATOM   4037  CB  ARG C  94      23.169  84.777  37.178  1.00 84.73           C  
ATOM   4038  CG  ARG C  94      22.819  84.287  38.583  1.00 84.73           C  
ATOM   4039  CD  ARG C  94      21.359  83.850  38.720  1.00 84.73           C  
ATOM   4040  NE  ARG C  94      21.112  83.559  40.159  1.00 84.73           N  
ATOM   4041  CZ  ARG C  94      20.748  84.574  40.995  1.00 84.73           C  
ATOM   4042  NH1 ARG C  94      20.618  85.841  40.506  1.00 84.73           N1+
ATOM   4043  NH2 ARG C  94      20.513  84.326  42.316  1.00 84.73           N  
ATOM   4044  N   THR C  95      24.543  86.693  35.162  1.00 98.66           N  
ATOM   4045  CA  THR C  95      24.587  87.067  33.780  1.00 98.66           C  
ATOM   4046  C   THR C  95      25.973  86.872  33.262  1.00 98.66           C  
ATOM   4047  O   THR C  95      26.156  86.352  32.163  1.00 98.66           O  
ATOM   4048  CB  THR C  95      24.204  88.501  33.540  1.00 98.66           C  
ATOM   4049  CG2 THR C  95      22.782  88.725  34.076  1.00 98.66           C  
ATOM   4050  OG1 THR C  95      25.114  89.378  34.188  1.00 98.66           O  
ATOM   4051  N   VAL C  96      26.989  87.286  34.040  1.00113.69           N  
ATOM   4052  CA  VAL C  96      28.338  87.168  33.576  1.00113.69           C  
ATOM   4053  C   VAL C  96      28.739  85.728  33.452  1.00113.69           C  
ATOM   4054  O   VAL C  96      29.416  85.353  32.498  1.00113.69           O  
ATOM   4055  CB  VAL C  96      29.312  87.938  34.401  1.00113.69           C  
ATOM   4056  CG1 VAL C  96      29.101  89.440  34.136  1.00113.69           C  
ATOM   4057  CG2 VAL C  96      29.022  87.583  35.849  1.00113.69           C  
ATOM   4058  N   ALA C  97      28.326  84.861  34.390  1.00 34.07           N  
ATOM   4059  CA  ALA C  97      28.732  83.489  34.289  1.00 34.07           C  
ATOM   4060  C   ALA C  97      28.197  82.904  33.014  1.00 34.07           C  
ATOM   4061  O   ALA C  97      28.903  82.174  32.319  1.00 34.07           O  
ATOM   4062  CB  ALA C  97      28.204  82.632  35.452  1.00 34.07           C  
ATOM   4063  N   GLN C  98      26.928  83.204  32.673  1.00125.74           N  
ATOM   4064  CA  GLN C  98      26.311  82.617  31.514  1.00125.74           C  
ATOM   4065  C   GLN C  98      26.930  83.104  30.233  1.00125.74           C  
ATOM   4066  O   GLN C  98      27.181  82.313  29.325  1.00125.74           O  
ATOM   4067  CB  GLN C  98      24.803  82.904  31.436  1.00125.74           C  
ATOM   4068  CG  GLN C  98      24.092  82.074  30.367  1.00125.74           C  
ATOM   4069  CD  GLN C  98      24.083  80.628  30.847  1.00125.74           C  
ATOM   4070  NE2 GLN C  98      24.554  79.695  29.978  1.00125.74           N  
ATOM   4071  OE1 GLN C  98      23.673  80.336  31.970  1.00125.74           O  
ATOM   4072  N   LEU C  99      27.168  84.424  30.107  1.00 44.22           N  
ATOM   4073  CA  LEU C  99      27.700  84.944  28.876  1.00 44.22           C  
ATOM   4074  C   LEU C  99      29.111  84.483  28.691  1.00 44.22           C  
ATOM   4075  O   LEU C  99      29.489  84.020  27.615  1.00 44.22           O  
ATOM   4076  CB  LEU C  99      27.691  86.482  28.827  1.00 44.22           C  
ATOM   4077  CG  LEU C  99      26.271  87.079  28.859  1.00 44.22           C  
ATOM   4078  CD1 LEU C  99      26.305  88.613  28.756  1.00 44.22           C  
ATOM   4079  CD2 LEU C  99      25.366  86.427  27.801  1.00 44.22           C  
ATOM   4080  N   TRP C 100      29.916  84.598  29.765  1.00170.39           N  
ATOM   4081  CA  TRP C 100      31.305  84.237  29.796  1.00170.39           C  
ATOM   4082  C   TRP C 100      31.394  82.744  29.688  1.00170.39           C  
ATOM   4083  O   TRP C 100      32.402  82.199  29.239  1.00170.39           O  
ATOM   4084  CB  TRP C 100      32.016  84.669  31.091  1.00170.39           C  
ATOM   4085  CG  TRP C 100      31.948  86.158  31.343  1.00170.39           C  
ATOM   4086  CD1 TRP C 100      31.725  86.832  32.509  1.00170.39           C  
ATOM   4087  CD2 TRP C 100      32.014  87.151  30.308  1.00170.39           C  
ATOM   4088  CE2 TRP C 100      31.833  88.395  30.916  1.00170.39           C  
ATOM   4089  CE3 TRP C 100      32.196  87.037  28.959  1.00170.39           C  
ATOM   4090  NE1 TRP C 100      31.663  88.183  32.267  1.00170.39           N  
ATOM   4091  CZ2 TRP C 100      31.831  89.546  30.181  1.00170.39           C  
ATOM   4092  CZ3 TRP C 100      32.207  88.202  28.224  1.00170.39           C  
ATOM   4093  CH2 TRP C 100      32.028  89.432  28.822  1.00170.39           C  
ATOM   4094  N   ASN C 101      30.330  82.034  30.111  1.00 90.00           N  
ATOM   4095  CA  ASN C 101      30.352  80.602  30.067  1.00 90.00           C  
ATOM   4096  C   ASN C 101      31.427  80.117  30.987  1.00 90.00           C  
ATOM   4097  O   ASN C 101      32.230  79.257  30.630  1.00 90.00           O  
ATOM   4098  CB  ASN C 101      30.641  80.060  28.654  1.00 90.00           C  
ATOM   4099  CG  ASN C 101      30.463  78.549  28.657  1.00 90.00           C  
ATOM   4100  ND2 ASN C 101      30.598  77.923  27.457  1.00 90.00           N  
ATOM   4101  OD1 ASN C 101      30.225  77.939  29.698  1.00 90.00           O  
ATOM   4102  N   LYS C 102      31.468  80.680  32.211  1.00126.63           N  
ATOM   4103  CA  LYS C 102      32.444  80.285  33.184  1.00126.63           C  
ATOM   4104  C   LYS C 102      31.703  79.893  34.429  1.00126.63           C  
ATOM   4105  O   LYS C 102      30.530  80.222  34.596  1.00126.63           O  
ATOM   4106  CB  LYS C 102      33.407  81.422  33.567  1.00126.63           C  
ATOM   4107  CG  LYS C 102      34.248  81.929  32.392  1.00126.63           C  
ATOM   4108  CD  LYS C 102      35.140  80.858  31.763  1.00126.63           C  
ATOM   4109  CE  LYS C 102      36.315  80.444  32.646  1.00126.63           C  
ATOM   4110  NZ  LYS C 102      37.074  79.351  32.000  1.00126.63           N1+
ATOM   4111  N   PRO C 103      32.362  79.185  35.310  1.00123.50           N  
ATOM   4112  CA  PRO C 103      31.706  78.754  36.516  1.00123.50           C  
ATOM   4113  C   PRO C 103      31.456  79.894  37.451  1.00123.50           C  
ATOM   4114  O   PRO C 103      32.098  80.934  37.314  1.00123.50           O  
ATOM   4115  CB  PRO C 103      32.586  77.652  37.100  1.00123.50           C  
ATOM   4116  CG  PRO C 103      33.282  77.055  35.863  1.00123.50           C  
ATOM   4117  CD  PRO C 103      33.361  78.224  34.868  1.00123.50           C  
ATOM   4118  N   LEU C 104      30.497  79.730  38.388  1.00103.99           N  
ATOM   4119  CA  LEU C 104      30.181  80.790  39.301  1.00103.99           C  
ATOM   4120  C   LEU C 104      30.159  80.199  40.679  1.00103.99           C  
ATOM   4121  O   LEU C 104      29.806  79.034  40.848  1.00103.99           O  
ATOM   4122  CB  LEU C 104      28.827  81.456  38.957  1.00103.99           C  
ATOM   4123  CG  LEU C 104      28.352  82.624  39.848  1.00103.99           C  
ATOM   4124  CD1 LEU C 104      27.102  83.282  39.242  1.00103.99           C  
ATOM   4125  CD2 LEU C 104      28.082  82.190  41.295  1.00103.99           C  
ATOM   4126  N   VAL C 105      30.590  80.972  41.701  1.00115.23           N  
ATOM   4127  CA  VAL C 105      30.557  80.472  43.048  1.00115.23           C  
ATOM   4128  C   VAL C 105      29.996  81.498  43.991  1.00115.23           C  
ATOM   4129  O   VAL C 105      30.409  82.658  43.990  1.00115.23           O  
ATOM   4130  CB  VAL C 105      31.905  80.137  43.594  1.00115.23           C  
ATOM   4131  CG1 VAL C 105      32.834  81.347  43.391  1.00115.23           C  
ATOM   4132  CG2 VAL C 105      31.708  79.805  45.081  1.00115.23           C  
ATOM   4133  N   GLY C 106      29.067  81.056  44.870  1.00 38.59           N  
ATOM   4134  CA  GLY C 106      28.469  81.919  45.854  1.00 38.59           C  
ATOM   4135  C   GLY C 106      29.308  81.812  47.091  1.00 38.59           C  
ATOM   4136  O   GLY C 106      29.658  80.713  47.522  1.00 38.59           O  
ATOM   4137  N   VAL C 107      29.609  82.967  47.724  1.00 61.39           N  
ATOM   4138  CA  VAL C 107      30.547  82.995  48.811  1.00 61.39           C  
ATOM   4139  C   VAL C 107      29.963  83.692  50.003  1.00 61.39           C  
ATOM   4140  O   VAL C 107      29.111  84.569  49.883  1.00 61.39           O  
ATOM   4141  CB  VAL C 107      31.820  83.709  48.431  1.00 61.39           C  
ATOM   4142  CG1 VAL C 107      32.720  83.885  49.666  1.00 61.39           C  
ATOM   4143  CG2 VAL C 107      32.493  82.914  47.299  1.00 61.39           C  
ATOM   4144  N   ASN C 108      30.433  83.292  51.205  1.00 77.41           N  
ATOM   4145  CA  ASN C 108      30.003  83.865  52.447  1.00 77.41           C  
ATOM   4146  C   ASN C 108      30.787  85.122  52.676  1.00 77.41           C  
ATOM   4147  O   ASN C 108      32.003  85.101  52.852  1.00 77.41           O  
ATOM   4148  CB  ASN C 108      30.267  82.918  53.632  1.00 77.41           C  
ATOM   4149  CG  ASN C 108      29.847  83.583  54.932  1.00 77.41           C  
ATOM   4150  ND2 ASN C 108      28.768  83.057  55.569  1.00 77.41           N  
ATOM   4151  OD1 ASN C 108      30.473  84.540  55.382  1.00 77.41           O  
ATOM   4152  N   HIS C 109      30.066  86.253  52.730  1.00 75.33           N  
ATOM   4153  CA  HIS C 109      30.596  87.580  52.874  1.00 75.33           C  
ATOM   4154  C   HIS C 109      31.409  87.682  54.134  1.00 75.33           C  
ATOM   4155  O   HIS C 109      32.488  88.273  54.140  1.00 75.33           O  
ATOM   4156  CB  HIS C 109      29.444  88.593  52.984  1.00 75.33           C  
ATOM   4157  CG  HIS C 109      29.865  89.999  53.274  1.00 75.33           C  
ATOM   4158  CD2 HIS C 109      29.961  90.641  54.470  1.00 75.33           C  
ATOM   4159  ND1 HIS C 109      30.221  90.923  52.319  1.00 75.33           N  
ATOM   4160  CE1 HIS C 109      30.512  92.072  52.980  1.00 75.33           C  
ATOM   4161  NE2 HIS C 109      30.368  91.950  54.288  1.00 75.33           N  
ATOM   4162  N   CYS C 110      30.909  87.117  55.245  1.00 57.21           N  
ATOM   4163  CA  CYS C 110      31.588  87.245  56.504  1.00 57.21           C  
ATOM   4164  C   CYS C 110      32.932  86.581  56.483  1.00 57.21           C  
ATOM   4165  O   CYS C 110      33.932  87.147  56.920  1.00 57.21           O  
ATOM   4166  CB  CYS C 110      30.791  86.647  57.676  1.00 57.21           C  
ATOM   4167  SG  CYS C 110      29.279  87.591  58.033  1.00 57.21           S  
ATOM   4168  N   ILE C 111      32.995  85.348  55.973  1.00193.57           N  
ATOM   4169  CA  ILE C 111      34.214  84.594  55.938  1.00193.57           C  
ATOM   4170  C   ILE C 111      35.166  85.244  54.979  1.00193.57           C  
ATOM   4171  O   ILE C 111      36.372  85.017  55.036  1.00193.57           O  
ATOM   4172  CB  ILE C 111      34.002  83.181  55.474  1.00193.57           C  
ATOM   4173  CG1 ILE C 111      33.029  82.423  56.384  1.00193.57           C  
ATOM   4174  CG2 ILE C 111      35.363  82.496  55.410  1.00193.57           C  
ATOM   4175  CD1 ILE C 111      32.686  81.036  55.839  1.00193.57           C  
ATOM   4176  N   GLY C 112      34.624  85.943  53.968  1.00 44.44           N  
ATOM   4177  CA  GLY C 112      35.427  86.625  52.988  1.00 44.44           C  
ATOM   4178  C   GLY C 112      36.192  87.751  53.615  1.00 44.44           C  
ATOM   4179  O   GLY C 112      37.346  87.997  53.267  1.00 44.44           O  
ATOM   4180  N   HIS C 113      35.570  88.488  54.551  1.00 72.22           N  
ATOM   4181  CA  HIS C 113      36.263  89.597  55.144  1.00 72.22           C  
ATOM   4182  C   HIS C 113      37.502  89.112  55.820  1.00 72.22           C  
ATOM   4183  O   HIS C 113      38.545  89.761  55.770  1.00 72.22           O  
ATOM   4184  CB  HIS C 113      35.460  90.347  56.222  1.00 72.22           C  
ATOM   4185  CG  HIS C 113      34.577  91.434  55.690  1.00 72.22           C  
ATOM   4186  CD2 HIS C 113      33.226  91.496  55.537  1.00 72.22           C  
ATOM   4187  ND1 HIS C 113      35.061  92.652  55.267  1.00 72.22           N  
ATOM   4188  CE1 HIS C 113      33.989  93.387  54.883  1.00 72.22           C  
ATOM   4189  NE2 HIS C 113      32.853  92.729  55.029  1.00 72.22           N  
ATOM   4190  N   ILE C 114      37.399  87.976  56.524  1.00171.70           N  
ATOM   4191  CA  ILE C 114      38.502  87.428  57.262  1.00171.70           C  
ATOM   4192  C   ILE C 114      39.574  86.859  56.375  1.00171.70           C  
ATOM   4193  O   ILE C 114      40.762  86.990  56.664  1.00171.70           O  
ATOM   4194  CB  ILE C 114      38.052  86.409  58.283  1.00171.70           C  
ATOM   4195  CG1 ILE C 114      37.335  85.198  57.659  1.00171.70           C  
ATOM   4196  CG2 ILE C 114      37.149  87.158  59.274  1.00171.70           C  
ATOM   4197  CD1 ILE C 114      38.235  84.181  56.970  1.00171.70           C  
ATOM   4198  N   GLU C 115      39.191  86.196  55.269  1.00100.58           N  
ATOM   4199  CA  GLU C 115      40.148  85.515  54.442  1.00100.58           C  
ATOM   4200  C   GLU C 115      41.119  86.488  53.849  1.00100.58           C  
ATOM   4201  O   GLU C 115      42.315  86.210  53.787  1.00100.58           O  
ATOM   4202  CB  GLU C 115      39.473  84.741  53.299  1.00100.58           C  
ATOM   4203  CG  GLU C 115      38.607  83.587  53.808  1.00100.58           C  
ATOM   4204  CD  GLU C 115      39.545  82.576  54.447  1.00100.58           C  
ATOM   4205  OE1 GLU C 115      40.611  82.316  53.832  1.00100.58           O  
ATOM   4206  OE2 GLU C 115      39.221  82.052  55.546  1.00100.58           O1-
ATOM   4207  N   MET C 116      40.627  87.653  53.390  1.00156.93           N  
ATOM   4208  CA  MET C 116      41.469  88.666  52.827  1.00156.93           C  
ATOM   4209  C   MET C 116      42.329  89.179  53.923  1.00156.93           C  
ATOM   4210  O   MET C 116      43.426  89.666  53.678  1.00156.93           O  
ATOM   4211  CB  MET C 116      40.686  89.862  52.256  1.00156.93           C  
ATOM   4212  CG  MET C 116      41.558  90.826  51.447  1.00156.93           C  
ATOM   4213  SD  MET C 116      42.069  90.183  49.826  1.00156.93           S  
ATOM   4214  CE  MET C 116      43.360  91.426  49.537  1.00156.93           C  
ATOM   4215  N   GLY C 117      41.827  89.142  55.168  1.00 29.75           N  
ATOM   4216  CA  GLY C 117      42.628  89.602  56.263  1.00 29.75           C  
ATOM   4217  C   GLY C 117      43.871  88.769  56.325  1.00 29.75           C  
ATOM   4218  O   GLY C 117      44.967  89.285  56.537  1.00 29.75           O  
ATOM   4219  N   ARG C 118      43.723  87.444  56.152  1.00142.11           N  
ATOM   4220  CA  ARG C 118      44.831  86.533  56.244  1.00142.11           C  
ATOM   4221  C   ARG C 118      45.786  86.785  55.115  1.00142.11           C  
ATOM   4222  O   ARG C 118      47.002  86.777  55.302  1.00142.11           O  
ATOM   4223  CB  ARG C 118      44.370  85.071  56.141  1.00142.11           C  
ATOM   4224  CG  ARG C 118      43.287  84.701  57.158  1.00142.11           C  
ATOM   4225  CD  ARG C 118      42.791  83.263  57.007  1.00142.11           C  
ATOM   4226  NE  ARG C 118      42.478  83.068  55.565  1.00142.11           N  
ATOM   4227  CZ  ARG C 118      43.463  82.658  54.713  1.00142.11           C  
ATOM   4228  NH1 ARG C 118      44.704  82.373  55.202  1.00142.11           N1+
ATOM   4229  NH2 ARG C 118      43.220  82.547  53.375  1.00142.11           N  
ATOM   4230  N   LEU C 119      45.249  86.986  53.896  1.00 65.04           N  
ATOM   4231  CA  LEU C 119      46.072  87.186  52.738  1.00 65.04           C  
ATOM   4232  C   LEU C 119      46.791  88.507  52.803  1.00 65.04           C  
ATOM   4233  O   LEU C 119      47.946  88.609  52.391  1.00 65.04           O  
ATOM   4234  CB  LEU C 119      45.279  87.164  51.425  1.00 65.04           C  
ATOM   4235  CG  LEU C 119      46.170  87.382  50.189  1.00 65.04           C  
ATOM   4236  CD1 LEU C 119      47.228  86.272  50.062  1.00 65.04           C  
ATOM   4237  CD2 LEU C 119      45.328  87.545  48.918  1.00 65.04           C  
ATOM   4238  N   ILE C 120      46.079  89.559  53.251  1.00178.34           N  
ATOM   4239  CA  ILE C 120      46.525  90.922  53.331  1.00178.34           C  
ATOM   4240  C   ILE C 120      47.473  91.177  54.454  1.00178.34           C  
ATOM   4241  O   ILE C 120      48.295  92.085  54.365  1.00178.34           O  
ATOM   4242  CB  ILE C 120      45.404  91.918  53.492  1.00178.34           C  
ATOM   4243  CG1 ILE C 120      44.690  91.777  54.851  1.00178.34           C  
ATOM   4244  CG2 ILE C 120      44.479  91.772  52.272  1.00178.34           C  
ATOM   4245  CD1 ILE C 120      45.367  92.486  56.025  1.00178.34           C  
ATOM   4246  N   THR C 121      47.313  90.467  55.588  1.00125.78           N  
ATOM   4247  CA  THR C 121      48.109  90.801  56.730  1.00125.78           C  
ATOM   4248  C   THR C 121      48.857  89.591  57.196  1.00125.78           C  
ATOM   4249  O   THR C 121      48.796  88.520  56.596  1.00125.78           O  
ATOM   4250  CB  THR C 121      47.308  91.298  57.896  1.00125.78           C  
ATOM   4251  CG2 THR C 121      46.682  90.090  58.616  1.00125.78           C  
ATOM   4252  OG1 THR C 121      48.146  92.007  58.794  1.00125.78           O  
ATOM   4253  N   GLY C 122      49.619  89.783  58.288  1.00 57.00           N  
ATOM   4254  CA  GLY C 122      50.458  88.820  58.942  1.00 57.00           C  
ATOM   4255  C   GLY C 122      49.647  87.727  59.578  1.00 57.00           C  
ATOM   4256  O   GLY C 122      50.170  86.655  59.870  1.00 57.00           O  
ATOM   4257  N   ALA C 123      48.372  87.996  59.905  1.00 73.70           N  
ATOM   4258  CA  ALA C 123      47.576  87.047  60.639  1.00 73.70           C  
ATOM   4259  C   ALA C 123      47.418  85.730  59.921  1.00 73.70           C  
ATOM   4260  O   ALA C 123      47.173  85.682  58.715  1.00 73.70           O  
ATOM   4261  CB  ALA C 123      46.171  87.578  60.965  1.00 73.70           C  
ATOM   4262  N   THR C 124      47.729  84.618  60.636  1.00167.51           N  
ATOM   4263  CA  THR C 124      47.493  83.266  60.179  1.00167.51           C  
ATOM   4264  C   THR C 124      46.166  82.678  60.591  1.00167.51           C  
ATOM   4265  O   THR C 124      45.466  82.072  59.782  1.00167.51           O  
ATOM   4266  CB  THR C 124      48.544  82.315  60.669  1.00167.51           C  
ATOM   4267  CG2 THR C 124      49.921  82.816  60.201  1.00167.51           C  
ATOM   4268  OG1 THR C 124      48.508  82.234  62.086  1.00167.51           O  
ATOM   4269  N   SER C 125      45.810  82.791  61.894  1.00 81.38           N  
ATOM   4270  CA  SER C 125      44.572  82.228  62.374  1.00 81.38           C  
ATOM   4271  C   SER C 125      44.123  83.060  63.535  1.00 81.38           C  
ATOM   4272  O   SER C 125      44.323  82.696  64.694  1.00 81.38           O  
ATOM   4273  CB  SER C 125      44.725  80.786  62.887  1.00 81.38           C  
ATOM   4274  OG  SER C 125      43.474  80.295  63.344  1.00 81.38           O  
ATOM   4275  N   PRO C 126      43.500  84.166  63.240  1.00111.17           N  
ATOM   4276  CA  PRO C 126      43.108  85.079  64.279  1.00111.17           C  
ATOM   4277  C   PRO C 126      41.708  84.916  64.771  1.00111.17           C  
ATOM   4278  O   PRO C 126      40.886  84.300  64.093  1.00111.17           O  
ATOM   4279  CB  PRO C 126      43.327  86.484  63.719  1.00111.17           C  
ATOM   4280  CG  PRO C 126      43.254  86.292  62.199  1.00111.17           C  
ATOM   4281  CD  PRO C 126      43.802  84.873  62.003  1.00111.17           C  
ATOM   4282  N   THR C 127      41.429  85.487  65.960  1.00133.15           N  
ATOM   4283  CA  THR C 127      40.079  85.633  66.397  1.00133.15           C  
ATOM   4284  C   THR C 127      39.731  86.984  65.870  1.00133.15           C  
ATOM   4285  O   THR C 127      40.417  87.966  66.157  1.00133.15           O  
ATOM   4286  CB  THR C 127      39.885  85.640  67.885  1.00133.15           C  
ATOM   4287  CG2 THR C 127      40.229  84.248  68.440  1.00133.15           C  
ATOM   4288  OG1 THR C 127      40.683  86.649  68.487  1.00133.15           O  
ATOM   4289  N   VAL C 128      38.665  87.067  65.053  1.00111.17           N  
ATOM   4290  CA  VAL C 128      38.445  88.318  64.387  1.00111.17           C  
ATOM   4291  C   VAL C 128      37.135  88.924  64.769  1.00111.17           C  
ATOM   4292  O   VAL C 128      36.096  88.267  64.771  1.00111.17           O  
ATOM   4293  CB  VAL C 128      38.459  88.188  62.891  1.00111.17           C  
ATOM   4294  CG1 VAL C 128      39.862  87.732  62.455  1.00111.17           C  
ATOM   4295  CG2 VAL C 128      37.334  87.226  62.474  1.00111.17           C  
ATOM   4296  N   LEU C 129      37.175  90.232  65.092  1.00 59.51           N  
ATOM   4297  CA  LEU C 129      35.997  90.981  65.416  1.00 59.51           C  
ATOM   4298  C   LEU C 129      35.588  91.681  64.160  1.00 59.51           C  
ATOM   4299  O   LEU C 129      36.325  92.509  63.627  1.00 59.51           O  
ATOM   4300  CB  LEU C 129      36.242  92.037  66.510  1.00 59.51           C  
ATOM   4301  CG  LEU C 129      34.996  92.861  66.886  1.00 59.51           C  
ATOM   4302  CD1 LEU C 129      33.877  91.970  67.437  1.00 59.51           C  
ATOM   4303  CD2 LEU C 129      35.366  94.006  67.843  1.00 59.51           C  
ATOM   4304  N   TYR C 130      34.384  91.356  63.654  1.00 97.75           N  
ATOM   4305  CA  TYR C 130      33.918  91.931  62.423  1.00 97.75           C  
ATOM   4306  C   TYR C 130      32.806  92.888  62.727  1.00 97.75           C  
ATOM   4307  O   TYR C 130      31.747  92.497  63.215  1.00 97.75           O  
ATOM   4308  CB  TYR C 130      33.442  90.847  61.433  1.00 97.75           C  
ATOM   4309  CG  TYR C 130      32.662  91.427  60.301  1.00 97.75           C  
ATOM   4310  CD1 TYR C 130      33.178  92.415  59.496  1.00 97.75           C  
ATOM   4311  CD2 TYR C 130      31.412  90.926  60.016  1.00 97.75           C  
ATOM   4312  CE1 TYR C 130      32.438  92.916  58.448  1.00 97.75           C  
ATOM   4313  CE2 TYR C 130      30.669  91.421  58.970  1.00 97.75           C  
ATOM   4314  CZ  TYR C 130      31.182  92.422  58.184  1.00 97.75           C  
ATOM   4315  OH  TYR C 130      30.425  92.934  57.108  1.00 97.75           O  
ATOM   4316  N   VAL C 131      33.038  94.191  62.451  1.00 50.94           N  
ATOM   4317  CA  VAL C 131      32.031  95.180  62.731  1.00 50.94           C  
ATOM   4318  C   VAL C 131      31.744  95.984  61.498  1.00 50.94           C  
ATOM   4319  O   VAL C 131      32.644  96.348  60.741  1.00 50.94           O  
ATOM   4320  CB  VAL C 131      32.428  96.137  63.819  1.00 50.94           C  
ATOM   4321  CG1 VAL C 131      32.576  95.351  65.134  1.00 50.94           C  
ATOM   4322  CG2 VAL C 131      33.713  96.868  63.393  1.00 50.94           C  
ATOM   4323  N   SER C 132      30.446  96.283  61.278  1.00 46.41           N  
ATOM   4324  CA  SER C 132      30.015  97.030  60.132  1.00 46.41           C  
ATOM   4325  C   SER C 132      28.624  97.511  60.403  1.00 46.41           C  
ATOM   4326  O   SER C 132      28.115  97.394  61.516  1.00 46.41           O  
ATOM   4327  CB  SER C 132      29.956  96.191  58.845  1.00 46.41           C  
ATOM   4328  OG  SER C 132      28.955  95.191  58.965  1.00 46.41           O  
ATOM   4329  N   GLY C 133      27.983  98.112  59.383  1.00 48.00           N  
ATOM   4330  CA  GLY C 133      26.659  98.634  59.565  1.00 48.00           C  
ATOM   4331  C   GLY C 133      25.677  97.530  59.819  1.00 48.00           C  
ATOM   4332  O   GLY C 133      24.773  97.662  60.641  1.00 48.00           O  
ATOM   4333  N   GLY C 134      25.747  96.469  59.001  1.00 76.66           N  
ATOM   4334  CA  GLY C 134      24.905  95.308  59.092  1.00 76.66           C  
ATOM   4335  C   GLY C 134      25.344  94.265  60.076  1.00 76.66           C  
ATOM   4336  O   GLY C 134      24.510  93.550  60.631  1.00 76.66           O  
ATOM   4337  N   ASN C 135      26.670  94.087  60.258  1.00 96.51           N  
ATOM   4338  CA  ASN C 135      27.097  92.930  60.996  1.00 96.51           C  
ATOM   4339  C   ASN C 135      28.028  93.295  62.107  1.00 96.51           C  
ATOM   4340  O   ASN C 135      28.729  94.302  62.054  1.00 96.51           O  
ATOM   4341  CB  ASN C 135      27.869  91.922  60.126  1.00 96.51           C  
ATOM   4342  CG  ASN C 135      26.945  91.401  59.034  1.00 96.51           C  
ATOM   4343  ND2 ASN C 135      25.846  90.712  59.442  1.00 96.51           N  
ATOM   4344  OD1 ASN C 135      27.199  91.600  57.847  1.00 96.51           O  
ATOM   4345  N   THR C 136      27.997  92.484  63.186  1.00149.66           N  
ATOM   4346  CA  THR C 136      28.941  92.603  64.256  1.00149.66           C  
ATOM   4347  C   THR C 136      29.042  91.248  64.897  1.00149.66           C  
ATOM   4348  O   THR C 136      28.100  90.789  65.542  1.00149.66           O  
ATOM   4349  CB  THR C 136      28.505  93.557  65.330  1.00149.66           C  
ATOM   4350  CG2 THR C 136      29.644  93.681  66.345  1.00149.66           C  
ATOM   4351  OG1 THR C 136      28.235  94.839  64.785  1.00149.66           O  
ATOM   4352  N   GLN C 137      30.191  90.560  64.754  1.00 71.69           N  
ATOM   4353  CA  GLN C 137      30.290  89.268  65.371  1.00 71.69           C  
ATOM   4354  C   GLN C 137      31.735  88.899  65.514  1.00 71.69           C  
ATOM   4355  O   GLN C 137      32.579  89.359  64.749  1.00 71.69           O  
ATOM   4356  CB  GLN C 137      29.538  88.177  64.584  1.00 71.69           C  
ATOM   4357  CG  GLN C 137      30.036  87.980  63.152  1.00 71.69           C  
ATOM   4358  CD  GLN C 137      29.034  87.080  62.443  1.00 71.69           C  
ATOM   4359  NE2 GLN C 137      29.304  86.768  61.147  1.00 71.69           N  
ATOM   4360  OE1 GLN C 137      28.030  86.673  63.025  1.00 71.69           O  
ATOM   4361  N   VAL C 138      32.057  88.069  66.532  1.00 51.33           N  
ATOM   4362  CA  VAL C 138      33.411  87.639  66.749  1.00 51.33           C  
ATOM   4363  C   VAL C 138      33.525  86.263  66.163  1.00 51.33           C  
ATOM   4364  O   VAL C 138      32.787  85.354  66.545  1.00 51.33           O  
ATOM   4365  CB  VAL C 138      33.784  87.555  68.201  1.00 51.33           C  
ATOM   4366  CG1 VAL C 138      35.236  87.058  68.317  1.00 51.33           C  
ATOM   4367  CG2 VAL C 138      33.554  88.935  68.840  1.00 51.33           C  
ATOM   4368  N   ILE C 139      34.474  86.071  65.219  1.00 57.72           N  
ATOM   4369  CA  ILE C 139      34.561  84.808  64.535  1.00 57.72           C  
ATOM   4370  C   ILE C 139      35.948  84.243  64.635  1.00 57.72           C  
ATOM   4371  O   ILE C 139      36.944  84.964  64.567  1.00 57.72           O  
ATOM   4372  CB  ILE C 139      34.257  84.914  63.068  1.00 57.72           C  
ATOM   4373  CG1 ILE C 139      32.840  85.463  62.843  1.00 57.72           C  
ATOM   4374  CG2 ILE C 139      34.476  83.530  62.438  1.00 57.72           C  
ATOM   4375  CD1 ILE C 139      32.576  85.877  61.396  1.00 57.72           C  
ATOM   4376  N   ALA C 140      36.028  82.906  64.814  1.00 49.24           N  
ATOM   4377  CA  ALA C 140      37.283  82.214  64.842  1.00 49.24           C  
ATOM   4378  C   ALA C 140      37.064  80.874  64.208  1.00 49.24           C  
ATOM   4379  O   ALA C 140      35.948  80.361  64.164  1.00 49.24           O  
ATOM   4380  CB  ALA C 140      37.820  81.966  66.262  1.00 49.24           C  
ATOM   4381  N   TYR C 141      38.148  80.256  63.712  1.00 96.44           N  
ATOM   4382  CA  TYR C 141      38.056  78.993  63.040  1.00 96.44           C  
ATOM   4383  C   TYR C 141      38.365  77.924  64.035  1.00 96.44           C  
ATOM   4384  O   TYR C 141      39.514  77.748  64.442  1.00 96.44           O  
ATOM   4385  CB  TYR C 141      39.104  78.897  61.931  1.00 96.44           C  
ATOM   4386  CG  TYR C 141      39.216  77.518  61.380  1.00 96.44           C  
ATOM   4387  CD1 TYR C 141      38.184  76.946  60.676  1.00 96.44           C  
ATOM   4388  CD2 TYR C 141      40.381  76.805  61.539  1.00 96.44           C  
ATOM   4389  CE1 TYR C 141      38.304  75.681  60.152  1.00 96.44           C  
ATOM   4390  CE2 TYR C 141      40.511  75.538  61.019  1.00 96.44           C  
ATOM   4391  CZ  TYR C 141      39.469  74.974  60.324  1.00 96.44           C  
ATOM   4392  OH  TYR C 141      39.596  73.676  59.786  1.00 96.44           O  
ATOM   4393  N   SER C 142      37.322  77.182  64.460  1.00 63.57           N  
ATOM   4394  CA  SER C 142      37.527  76.117  65.395  1.00 63.57           C  
ATOM   4395  C   SER C 142      36.753  74.929  64.918  1.00 63.57           C  
ATOM   4396  O   SER C 142      35.675  75.059  64.342  1.00 63.57           O  
ATOM   4397  CB  SER C 142      37.031  76.444  66.814  1.00 63.57           C  
ATOM   4398  OG  SER C 142      37.773  77.527  67.356  1.00 63.57           O  
ATOM   4399  N   GLU C 143      37.300  73.724  65.165  1.00212.21           N  
ATOM   4400  CA  GLU C 143      36.674  72.485  64.795  1.00212.21           C  
ATOM   4401  C   GLU C 143      36.254  72.476  63.355  1.00212.21           C  
ATOM   4402  O   GLU C 143      35.110  72.161  63.032  1.00212.21           O  
ATOM   4403  CB  GLU C 143      35.462  72.106  65.666  1.00212.21           C  
ATOM   4404  CG  GLU C 143      35.858  71.665  67.076  1.00212.21           C  
ATOM   4405  CD  GLU C 143      34.634  71.054  67.742  1.00212.21           C  
ATOM   4406  OE1 GLU C 143      33.691  71.821  68.074  1.00212.21           O  
ATOM   4407  OE2 GLU C 143      34.625  69.807  67.924  1.00212.21           O1-
ATOM   4408  N   HIS C 144      37.186  72.814  62.444  1.00161.15           N  
ATOM   4409  CA  HIS C 144      36.939  72.690  61.035  1.00161.15           C  
ATOM   4410  C   HIS C 144      35.786  73.553  60.602  1.00161.15           C  
ATOM   4411  O   HIS C 144      35.144  73.274  59.590  1.00161.15           O  
ATOM   4412  CB  HIS C 144      36.641  71.216  60.677  1.00161.15           C  
ATOM   4413  CG  HIS C 144      36.526  70.894  59.215  1.00161.15           C  
ATOM   4414  CD2 HIS C 144      35.415  70.752  58.440  1.00161.15           C  
ATOM   4415  ND1 HIS C 144      37.596  70.652  58.383  1.00161.15           N  
ATOM   4416  CE1 HIS C 144      37.084  70.378  57.157  1.00161.15           C  
ATOM   4417  NE2 HIS C 144      35.764  70.427  57.143  1.00161.15           N  
ATOM   4418  N   ARG C 145      35.498  74.658  61.318  1.00141.30           N  
ATOM   4419  CA  ARG C 145      34.406  75.455  60.833  1.00141.30           C  
ATOM   4420  C   ARG C 145      34.570  76.858  61.351  1.00141.30           C  
ATOM   4421  O   ARG C 145      35.025  77.046  62.479  1.00141.30           O  
ATOM   4422  CB  ARG C 145      33.060  74.923  61.345  1.00141.30           C  
ATOM   4423  CG  ARG C 145      31.858  75.320  60.497  1.00141.30           C  
ATOM   4424  CD  ARG C 145      30.542  74.766  61.044  1.00141.30           C  
ATOM   4425  NE  ARG C 145      30.756  73.317  61.319  1.00141.30           N  
ATOM   4426  CZ  ARG C 145      30.643  72.396  60.318  1.00141.30           C  
ATOM   4427  NH1 ARG C 145      30.337  72.798  59.050  1.00141.30           N1+
ATOM   4428  NH2 ARG C 145      30.845  71.072  60.586  1.00141.30           N  
ATOM   4429  N   TYR C 146      34.226  77.890  60.538  1.00128.49           N  
ATOM   4430  CA  TYR C 146      34.230  79.227  61.073  1.00128.49           C  
ATOM   4431  C   TYR C 146      33.011  79.347  61.912  1.00128.49           C  
ATOM   4432  O   TYR C 146      31.899  79.101  61.444  1.00128.49           O  
ATOM   4433  CB  TYR C 146      34.161  80.407  60.077  1.00128.49           C  
ATOM   4434  CG  TYR C 146      35.519  80.849  59.651  1.00128.49           C  
ATOM   4435  CD1 TYR C 146      36.436  81.221  60.605  1.00128.49           C  
ATOM   4436  CD2 TYR C 146      35.853  80.984  58.324  1.00128.49           C  
ATOM   4437  CE1 TYR C 146      37.688  81.656  60.250  1.00128.49           C  
ATOM   4438  CE2 TYR C 146      37.106  81.425  57.957  1.00128.49           C  
ATOM   4439  CZ  TYR C 146      38.027  81.754  58.926  1.00128.49           C  
ATOM   4440  OH  TYR C 146      39.320  82.204  58.581  1.00128.49           O  
ATOM   4441  N   ARG C 147      33.198  79.762  63.178  1.00 73.55           N  
ATOM   4442  CA  ARG C 147      32.091  79.791  64.083  1.00 73.55           C  
ATOM   4443  C   ARG C 147      32.004  81.142  64.721  1.00 73.55           C  
ATOM   4444  O   ARG C 147      32.984  81.886  64.791  1.00 73.55           O  
ATOM   4445  CB  ARG C 147      32.252  78.783  65.233  1.00 73.55           C  
ATOM   4446  CG  ARG C 147      32.485  77.348  64.757  1.00 73.55           C  
ATOM   4447  CD  ARG C 147      32.645  76.345  65.901  1.00 73.55           C  
ATOM   4448  NE  ARG C 147      32.967  75.019  65.302  1.00 73.55           N  
ATOM   4449  CZ  ARG C 147      31.966  74.228  64.817  1.00 73.55           C  
ATOM   4450  NH1 ARG C 147      30.684  74.692  64.800  1.00 73.55           N1+
ATOM   4451  NH2 ARG C 147      32.245  72.979  64.342  1.00 73.55           N  
ATOM   4452  N   ILE C 148      30.794  81.483  65.210  1.00 65.24           N  
ATOM   4453  CA  ILE C 148      30.578  82.742  65.856  1.00 65.24           C  
ATOM   4454  C   ILE C 148      30.569  82.492  67.336  1.00 65.24           C  
ATOM   4455  O   ILE C 148      29.768  81.707  67.839  1.00 65.24           O  
ATOM   4456  CB  ILE C 148      29.258  83.364  65.506  1.00 65.24           C  
ATOM   4457  CG1 ILE C 148      29.188  83.644  63.996  1.00 65.24           C  
ATOM   4458  CG2 ILE C 148      29.068  84.615  66.380  1.00 65.24           C  
ATOM   4459  CD1 ILE C 148      27.784  83.985  63.502  1.00 65.24           C  
ATOM   4460  N   PHE C 149      31.561  83.072  68.041  1.00179.32           N  
ATOM   4461  CA  PHE C 149      31.733  83.023  69.464  1.00179.32           C  
ATOM   4462  C   PHE C 149      30.941  84.082  70.162  1.00179.32           C  
ATOM   4463  O   PHE C 149      30.597  83.944  71.335  1.00179.32           O  
ATOM   4464  CB  PHE C 149      33.212  83.119  69.854  1.00179.32           C  
ATOM   4465  CG  PHE C 149      33.790  81.840  69.353  1.00179.32           C  
ATOM   4466  CD1 PHE C 149      34.263  81.739  68.065  1.00179.32           C  
ATOM   4467  CD2 PHE C 149      33.827  80.728  70.162  1.00179.32           C  
ATOM   4468  CE1 PHE C 149      34.786  80.556  67.600  1.00179.32           C  
ATOM   4469  CE2 PHE C 149      34.350  79.542  69.703  1.00179.32           C  
ATOM   4470  CZ  PHE C 149      34.833  79.454  68.421  1.00179.32           C  
ATOM   4471  N   GLY C 150      30.711  85.217  69.481  1.00 37.79           N  
ATOM   4472  CA  GLY C 150      29.977  86.296  70.069  1.00 37.79           C  
ATOM   4473  C   GLY C 150      29.399  87.075  68.937  1.00 37.79           C  
ATOM   4474  O   GLY C 150      29.990  87.172  67.864  1.00 37.79           O  
ATOM   4475  N   GLU C 151      28.208  87.657  69.144  1.00 56.93           N  
ATOM   4476  CA  GLU C 151      27.609  88.397  68.075  1.00 56.93           C  
ATOM   4477  C   GLU C 151      26.607  89.314  68.680  1.00 56.93           C  
ATOM   4478  O   GLU C 151      26.249  89.159  69.847  1.00 56.93           O  
ATOM   4479  CB  GLU C 151      26.889  87.500  67.052  1.00 56.93           C  
ATOM   4480  CG  GLU C 151      25.766  86.657  67.659  1.00 56.93           C  
ATOM   4481  CD  GLU C 151      25.245  85.712  66.585  1.00 56.93           C  
ATOM   4482  OE1 GLU C 151      25.962  85.513  65.569  1.00 56.93           O  
ATOM   4483  OE2 GLU C 151      24.122  85.171  66.770  1.00 56.93           O1-
ATOM   4484  N   THR C 152      26.153  90.322  67.906  1.00145.24           N  
ATOM   4485  CA  THR C 152      25.157  91.195  68.441  1.00145.24           C  
ATOM   4486  C   THR C 152      23.885  90.451  68.376  1.00145.24           C  
ATOM   4487  O   THR C 152      23.641  89.674  67.454  1.00145.24           O  
ATOM   4488  CB  THR C 152      24.914  92.472  67.685  1.00145.24           C  
ATOM   4489  CG2 THR C 152      26.222  93.257  67.574  1.00145.24           C  
ATOM   4490  OG1 THR C 152      24.387  92.197  66.398  1.00145.24           O  
ATOM   4491  N   ILE C 153      23.062  90.591  69.418  1.00114.32           N  
ATOM   4492  CA  ILE C 153      21.830  89.911  69.288  1.00114.32           C  
ATOM   4493  C   ILE C 153      20.957  90.669  68.332  1.00114.32           C  
ATOM   4494  O   ILE C 153      20.307  90.078  67.475  1.00114.32           O  
ATOM   4495  CB  ILE C 153      21.085  89.816  70.588  1.00114.32           C  
ATOM   4496  CG1 ILE C 153      21.897  89.009  71.614  1.00114.32           C  
ATOM   4497  CG2 ILE C 153      19.693  89.230  70.300  1.00114.32           C  
ATOM   4498  CD1 ILE C 153      21.354  89.114  73.038  1.00114.32           C  
ATOM   4499  N   ASP C 154      20.788  91.988  68.566  1.00151.28           N  
ATOM   4500  CA  ASP C 154      19.936  92.765  67.707  1.00151.28           C  
ATOM   4501  C   ASP C 154      20.466  93.475  66.486  1.00151.28           C  
ATOM   4502  O   ASP C 154      20.356  92.995  65.359  1.00151.28           O  
ATOM   4503  CB  ASP C 154      19.122  93.764  68.546  1.00151.28           C  
ATOM   4504  CG  ASP C 154      20.067  94.556  69.447  1.00151.28           C  
ATOM   4505  OD1 ASP C 154      21.314  94.449  69.298  1.00151.28           O  
ATOM   4506  OD2 ASP C 154      19.535  95.265  70.341  1.00151.28           O1-
ATOM   4507  N   ILE C 155      21.140  94.627  66.702  1.00 72.89           N  
ATOM   4508  CA  ILE C 155      21.526  95.488  65.618  1.00 72.89           C  
ATOM   4509  C   ILE C 155      23.007  95.632  65.680  1.00 72.89           C  
ATOM   4510  O   ILE C 155      23.609  95.480  66.741  1.00 72.89           O  
ATOM   4511  CB  ILE C 155      20.911  96.860  65.688  1.00 72.89           C  
ATOM   4512  CG1 ILE C 155      21.349  97.598  66.964  1.00 72.89           C  
ATOM   4513  CG2 ILE C 155      19.387  96.708  65.547  1.00 72.89           C  
ATOM   4514  CD1 ILE C 155      20.940  99.071  66.987  1.00 72.89           C  
ATOM   4515  N   ALA C 156      23.632  95.879  64.513  1.00 46.68           N  
ATOM   4516  CA  ALA C 156      25.058  95.998  64.428  1.00 46.68           C  
ATOM   4517  C   ALA C 156      25.465  97.352  64.916  1.00 46.68           C  
ATOM   4518  O   ALA C 156      24.672  98.291  64.894  1.00 46.68           O  
ATOM   4519  CB  ALA C 156      25.607  95.821  63.002  1.00 46.68           C  
ATOM   4520  N   VAL C 157      26.735  97.477  65.358  1.00103.01           N  
ATOM   4521  CA  VAL C 157      27.262  98.687  65.925  1.00103.01           C  
ATOM   4522  C   VAL C 157      27.215  99.798  64.918  1.00103.01           C  
ATOM   4523  O   VAL C 157      26.875 100.935  65.248  1.00103.01           O  
ATOM   4524  CB  VAL C 157      28.685  98.531  66.389  1.00103.01           C  
ATOM   4525  CG1 VAL C 157      29.572  98.207  65.174  1.00103.01           C  
ATOM   4526  CG2 VAL C 157      29.101  99.807  67.141  1.00103.01           C  
ATOM   4527  N   GLY C 158      27.541  99.499  63.649  1.00 29.98           N  
ATOM   4528  CA  GLY C 158      27.539 100.526  62.649  1.00 29.98           C  
ATOM   4529  C   GLY C 158      26.159 101.104  62.581  1.00 29.98           C  
ATOM   4530  O   GLY C 158      25.991 102.311  62.412  1.00 29.98           O  
ATOM   4531  N   ASN C 159      25.136 100.236  62.691  1.00 44.43           N  
ATOM   4532  CA  ASN C 159      23.758 100.635  62.627  1.00 44.43           C  
ATOM   4533  C   ASN C 159      23.418 101.484  63.812  1.00 44.43           C  
ATOM   4534  O   ASN C 159      22.672 102.455  63.694  1.00 44.43           O  
ATOM   4535  CB  ASN C 159      22.806  99.426  62.623  1.00 44.43           C  
ATOM   4536  CG  ASN C 159      21.397  99.923  62.346  1.00 44.43           C  
ATOM   4537  ND2 ASN C 159      20.841  99.530  61.170  1.00 44.43           N  
ATOM   4538  OD1 ASN C 159      20.808 100.646  63.148  1.00 44.43           O  
ATOM   4539  N   CYS C 160      23.952 101.135  64.998  1.00 39.83           N  
ATOM   4540  CA  CYS C 160      23.632 101.880  66.180  1.00 39.83           C  
ATOM   4541  C   CYS C 160      24.065 103.298  65.973  1.00 39.83           C  
ATOM   4542  O   CYS C 160      23.302 104.232  66.211  1.00 39.83           O  
ATOM   4543  CB  CYS C 160      24.364 101.349  67.423  1.00 39.83           C  
ATOM   4544  SG  CYS C 160      23.964 102.285  68.929  1.00 39.83           S  
ATOM   4545  N   LEU C 161      25.303 103.491  65.490  1.00 63.72           N  
ATOM   4546  CA  LEU C 161      25.833 104.806  65.264  1.00 63.72           C  
ATOM   4547  C   LEU C 161      25.026 105.505  64.206  1.00 63.72           C  
ATOM   4548  O   LEU C 161      24.742 106.697  64.322  1.00 63.72           O  
ATOM   4549  CB  LEU C 161      27.299 104.780  64.792  1.00 63.72           C  
ATOM   4550  CG  LEU C 161      28.294 104.266  65.851  1.00 63.72           C  
ATOM   4551  CD1 LEU C 161      29.732 104.264  65.312  1.00 63.72           C  
ATOM   4552  CD2 LEU C 161      28.172 105.059  67.161  1.00 63.72           C  
ATOM   4553  N   ASP C 162      24.622 104.775  63.147  1.00 66.56           N  
ATOM   4554  CA  ASP C 162      23.938 105.389  62.038  1.00 66.56           C  
ATOM   4555  C   ASP C 162      22.652 106.000  62.494  1.00 66.56           C  
ATOM   4556  O   ASP C 162      22.363 107.146  62.151  1.00 66.56           O  
ATOM   4557  CB  ASP C 162      23.557 104.389  60.931  1.00 66.56           C  
ATOM   4558  CG  ASP C 162      24.819 103.966  60.193  1.00 66.56           C  
ATOM   4559  OD1 ASP C 162      25.636 104.865  59.858  1.00 66.56           O  
ATOM   4560  OD2 ASP C 162      24.975 102.741  59.942  1.00 66.56           O1-
ATOM   4561  N   ARG C 163      21.852 105.251  63.283  1.00128.51           N  
ATOM   4562  CA  ARG C 163      20.572 105.738  63.715  1.00128.51           C  
ATOM   4563  C   ARG C 163      20.743 106.924  64.608  1.00128.51           C  
ATOM   4564  O   ARG C 163      19.950 107.863  64.559  1.00128.51           O  
ATOM   4565  CB  ARG C 163      19.723 104.719  64.489  1.00128.51           C  
ATOM   4566  CG  ARG C 163      18.393 105.341  64.923  1.00128.51           C  
ATOM   4567  CD  ARG C 163      17.364 104.361  65.482  1.00128.51           C  
ATOM   4568  NE  ARG C 163      16.178 105.175  65.874  1.00128.51           N  
ATOM   4569  CZ  ARG C 163      15.289 105.583  64.922  1.00128.51           C  
ATOM   4570  NH1 ARG C 163      15.498 105.260  63.613  1.00128.51           N1+
ATOM   4571  NH2 ARG C 163      14.200 106.327  65.276  1.00128.51           N  
ATOM   4572  N   PHE C 164      21.779 106.904  65.466  1.00 64.02           N  
ATOM   4573  CA  PHE C 164      22.018 107.975  66.391  1.00 64.02           C  
ATOM   4574  C   PHE C 164      22.315 109.222  65.616  1.00 64.02           C  
ATOM   4575  O   PHE C 164      21.832 110.309  65.927  1.00 64.02           O  
ATOM   4576  CB  PHE C 164      23.200 107.683  67.330  1.00 64.02           C  
ATOM   4577  CG  PHE C 164      23.323 108.855  68.230  1.00 64.02           C  
ATOM   4578  CD1 PHE C 164      22.333 109.113  69.149  1.00 64.02           C  
ATOM   4579  CD2 PHE C 164      24.423 109.677  68.173  1.00 64.02           C  
ATOM   4580  CE1 PHE C 164      22.427 110.191  69.992  1.00 64.02           C  
ATOM   4581  CE2 PHE C 164      24.521 110.755  69.019  1.00 64.02           C  
ATOM   4582  CZ  PHE C 164      23.523 111.016  69.928  1.00 64.02           C  
ATOM   4583  N   ALA C 165      23.092 109.066  64.541  1.00 97.76           N  
ATOM   4584  CA  ALA C 165      23.504 110.123  63.667  1.00 97.76           C  
ATOM   4585  C   ALA C 165      22.298 110.836  63.195  1.00 97.76           C  
ATOM   4586  O   ALA C 165      22.258 112.064  63.155  1.00 97.76           O  
ATOM   4587  CB  ALA C 165      23.793 109.565  62.295  1.00 97.76           C  
ATOM   4588  N   ARG C 166      21.321 110.032  62.747  1.00 89.49           N  
ATOM   4589  CA  ARG C 166      20.139 110.535  62.130  1.00 89.49           C  
ATOM   4590  C   ARG C 166      19.352 111.305  63.135  1.00 89.49           C  
ATOM   4591  O   ARG C 166      18.815 112.367  62.829  1.00 89.49           O  
ATOM   4592  CB  ARG C 166      19.259 109.419  61.539  1.00 89.49           C  
ATOM   4593  CG  ARG C 166      17.995 109.936  60.852  1.00 89.49           C  
ATOM   4594  CD  ARG C 166      17.357 108.925  59.895  1.00 89.49           C  
ATOM   4595  NE  ARG C 166      17.217 107.627  60.615  1.00 89.49           N  
ATOM   4596  CZ  ARG C 166      18.200 106.681  60.533  1.00 89.49           C  
ATOM   4597  NH1 ARG C 166      19.338 106.925  59.818  1.00 89.49           N1+
ATOM   4598  NH2 ARG C 166      18.041 105.481  61.163  1.00 89.49           N  
ATOM   4599  N   VAL C 167      19.290 110.795  64.378  1.00 33.72           N  
ATOM   4600  CA  VAL C 167      18.508 111.437  65.395  1.00 33.72           C  
ATOM   4601  C   VAL C 167      19.049 112.816  65.617  1.00 33.72           C  
ATOM   4602  O   VAL C 167      18.297 113.783  65.737  1.00 33.72           O  
ATOM   4603  CB  VAL C 167      18.567 110.714  66.708  1.00 33.72           C  
ATOM   4604  CG1 VAL C 167      17.776 111.525  67.749  1.00 33.72           C  
ATOM   4605  CG2 VAL C 167      18.049 109.281  66.503  1.00 33.72           C  
ATOM   4606  N   LEU C 168      20.386 112.920  65.683  1.00184.64           N  
ATOM   4607  CA  LEU C 168      21.129 114.134  65.881  1.00184.64           C  
ATOM   4608  C   LEU C 168      21.049 114.997  64.663  1.00184.64           C  
ATOM   4609  O   LEU C 168      21.395 116.174  64.730  1.00184.64           O  
ATOM   4610  CB  LEU C 168      22.630 113.937  66.159  1.00184.64           C  
ATOM   4611  CG  LEU C 168      22.965 113.353  67.539  1.00184.64           C  
ATOM   4612  CD1 LEU C 168      24.479 113.430  67.797  1.00184.64           C  
ATOM   4613  CD2 LEU C 168      22.137 114.017  68.650  1.00184.64           C  
ATOM   4614  N   LYS C 169      20.655 114.431  63.506  1.00 90.65           N  
ATOM   4615  CA  LYS C 169      20.602 115.188  62.285  1.00 90.65           C  
ATOM   4616  C   LYS C 169      21.977 115.524  61.802  1.00 90.65           C  
ATOM   4617  O   LYS C 169      22.260 116.656  61.415  1.00 90.65           O  
ATOM   4618  CB  LYS C 169      19.819 116.506  62.408  1.00 90.65           C  
ATOM   4619  CG  LYS C 169      18.308 116.313  62.544  1.00 90.65           C  
ATOM   4620  CD  LYS C 169      17.568 117.588  62.949  1.00 90.65           C  
ATOM   4621  CE  LYS C 169      16.046 117.459  62.870  1.00 90.65           C  
ATOM   4622  NZ  LYS C 169      15.623 117.334  61.457  1.00 90.65           N1+
ATOM   4623  N   ILE C 170      22.869 114.517  61.812  1.00 53.15           N  
ATOM   4624  CA  ILE C 170      24.191 114.664  61.278  1.00 53.15           C  
ATOM   4625  C   ILE C 170      24.171 113.996  59.936  1.00 53.15           C  
ATOM   4626  O   ILE C 170      23.449 113.024  59.725  1.00 53.15           O  
ATOM   4627  CB  ILE C 170      25.251 114.053  62.142  1.00 53.15           C  
ATOM   4628  CG1 ILE C 170      25.316 114.825  63.472  1.00 53.15           C  
ATOM   4629  CG2 ILE C 170      26.572 114.048  61.359  1.00 53.15           C  
ATOM   4630  CD1 ILE C 170      26.162 114.152  64.548  1.00 53.15           C  
ATOM   4631  N   SER C 171      24.939 114.541  58.972  1.00 77.53           N  
ATOM   4632  CA  SER C 171      24.924 114.063  57.616  1.00 77.53           C  
ATOM   4633  C   SER C 171      25.524 112.698  57.540  1.00 77.53           C  
ATOM   4634  O   SER C 171      26.149 112.221  58.486  1.00 77.53           O  
ATOM   4635  CB  SER C 171      25.706 114.964  56.644  1.00 77.53           C  
ATOM   4636  OG  SER C 171      25.106 116.249  56.576  1.00 77.53           O  
ATOM   4637  N   ASN C 172      25.319 112.032  56.381  1.00162.56           N  
ATOM   4638  CA  ASN C 172      25.792 110.696  56.153  1.00162.56           C  
ATOM   4639  C   ASN C 172      26.961 110.762  55.211  1.00162.56           C  
ATOM   4640  O   ASN C 172      27.007 111.647  54.358  1.00162.56           O  
ATOM   4641  CB  ASN C 172      24.746 109.785  55.484  1.00162.56           C  
ATOM   4642  CG  ASN C 172      23.530 109.697  56.398  1.00162.56           C  
ATOM   4643  ND2 ASN C 172      22.587 108.776  56.065  1.00162.56           N  
ATOM   4644  OD1 ASN C 172      23.419 110.430  57.379  1.00162.56           O  
ATOM   4645  N   ASP C 173      27.958 109.845  55.326  1.00220.22           N  
ATOM   4646  CA  ASP C 173      28.021 108.786  56.293  1.00220.22           C  
ATOM   4647  C   ASP C 173      28.015 109.446  57.598  1.00220.22           C  
ATOM   4648  O   ASP C 173      28.844 110.263  57.998  1.00220.22           O  
ATOM   4649  CB  ASP C 173      29.277 107.903  56.180  1.00220.22           C  
ATOM   4650  CG  ASP C 173      30.511 108.764  56.414  1.00220.22           C  
ATOM   4651  OD1 ASP C 173      30.475 109.969  56.047  1.00220.22           O  
ATOM   4652  OD2 ASP C 173      31.507 108.226  56.968  1.00220.22           O1-
ATOM   4653  N   PRO C 174      26.974 109.041  58.208  1.00275.18           N  
ATOM   4654  CA  PRO C 174      26.514 109.617  59.391  1.00275.18           C  
ATOM   4655  C   PRO C 174      27.149 108.992  60.512  1.00275.18           C  
ATOM   4656  O   PRO C 174      28.360 109.107  60.706  1.00275.18           O  
ATOM   4657  CB  PRO C 174      25.017 109.325  59.431  1.00275.18           C  
ATOM   4658  CG  PRO C 174      24.902 107.995  58.665  1.00275.18           C  
ATOM   4659  CD  PRO C 174      26.038 108.085  57.635  1.00275.18           C  
ATOM   4660  N   SER C 175      26.188 108.527  61.326  1.00242.54           N  
ATOM   4661  CA  SER C 175      26.337 108.179  62.677  1.00242.54           C  
ATOM   4662  C   SER C 175      26.644 109.553  63.136  1.00242.54           C  
ATOM   4663  O   SER C 175      26.282 110.545  62.491  1.00242.54           O  
ATOM   4664  CB  SER C 175      27.487 107.195  62.943  1.00242.54           C  
ATOM   4665  OG  SER C 175      27.236 105.969  62.273  1.00242.54           O  
ATOM   4666  N   PRO C 176      27.121 109.803  64.252  1.00311.30           N  
ATOM   4667  CA  PRO C 176      27.796 110.988  63.904  1.00311.30           C  
ATOM   4668  C   PRO C 176      28.918 110.439  63.007  1.00311.30           C  
ATOM   4669  O   PRO C 176      29.290 111.129  62.061  1.00311.30           O  
ATOM   4670  CB  PRO C 176      27.934 111.783  65.193  1.00311.30           C  
ATOM   4671  CG  PRO C 176      26.601 111.454  65.898  1.00311.30           C  
ATOM   4672  CD  PRO C 176      26.204 110.064  65.354  1.00311.30           C  
ATOM   4673  N   GLY C 177      29.429 109.197  63.268  1.00236.95           N  
ATOM   4674  CA  GLY C 177      30.306 108.395  62.435  1.00236.95           C  
ATOM   4675  C   GLY C 177      31.619 109.051  62.528  1.00236.95           C  
ATOM   4676  O   GLY C 177      32.237 109.062  63.586  1.00236.95           O  
ATOM   4677  N   TYR C 178      32.042 109.671  61.413  1.00127.03           N  
ATOM   4678  CA  TYR C 178      33.235 110.447  61.451  1.00127.03           C  
ATOM   4679  C   TYR C 178      32.929 111.597  62.344  1.00127.03           C  
ATOM   4680  O   TYR C 178      33.760 112.024  63.141  1.00127.03           O  
ATOM   4681  CB  TYR C 178      33.699 110.967  60.081  1.00127.03           C  
ATOM   4682  CG  TYR C 178      34.340 109.812  59.393  1.00127.03           C  
ATOM   4683  CD1 TYR C 178      33.600 108.904  58.672  1.00127.03           C  
ATOM   4684  CD2 TYR C 178      35.702 109.638  59.487  1.00127.03           C  
ATOM   4685  CE1 TYR C 178      34.216 107.843  58.050  1.00127.03           C  
ATOM   4686  CE2 TYR C 178      36.322 108.580  58.869  1.00127.03           C  
ATOM   4687  CZ  TYR C 178      35.577 107.679  58.147  1.00127.03           C  
ATOM   4688  OH  TYR C 178      36.211 106.591  57.510  1.00127.03           O  
ATOM   4689  N   ASN C 179      31.697 112.122  62.220  1.00 59.41           N  
ATOM   4690  CA  ASN C 179      31.254 113.213  63.032  1.00 59.41           C  
ATOM   4691  C   ASN C 179      31.207 112.775  64.470  1.00 59.41           C  
ATOM   4692  O   ASN C 179      31.566 113.549  65.354  1.00 59.41           O  
ATOM   4693  CB  ASN C 179      29.872 113.751  62.625  1.00 59.41           C  
ATOM   4694  CG  ASN C 179      30.060 114.494  61.309  1.00 59.41           C  
ATOM   4695  ND2 ASN C 179      31.330 114.872  61.003  1.00 59.41           N  
ATOM   4696  OD1 ASN C 179      29.107 114.733  60.569  1.00 59.41           O  
ATOM   4697  N   ILE C 180      30.774 111.524  64.744  1.00163.37           N  
ATOM   4698  CA  ILE C 180      30.686 110.999  66.083  1.00163.37           C  
ATOM   4699  C   ILE C 180      32.047 111.001  66.632  1.00163.37           C  
ATOM   4700  O   ILE C 180      32.285 111.434  67.758  1.00163.37           O  
ATOM   4701  CB  ILE C 180      30.403 109.508  66.202  1.00163.37           C  
ATOM   4702  CG1 ILE C 180      28.937 109.112  66.201  1.00163.37           C  
ATOM   4703  CG2 ILE C 180      31.088 108.997  67.479  1.00163.37           C  
ATOM   4704  CD1 ILE C 180      28.232 109.472  67.509  1.00163.37           C  
ATOM   4705  N   GLU C 181      32.972 110.490  65.811  1.00 88.47           N  
ATOM   4706  CA  GLU C 181      34.311 110.289  66.252  1.00 88.47           C  
ATOM   4707  C   GLU C 181      34.920 111.603  66.600  1.00 88.47           C  
ATOM   4708  O   GLU C 181      35.671 111.699  67.569  1.00 88.47           O  
ATOM   4709  CB  GLU C 181      35.213 109.658  65.179  1.00 88.47           C  
ATOM   4710  CG  GLU C 181      34.853 108.212  64.843  1.00 88.47           C  
ATOM   4711  CD  GLU C 181      35.825 107.729  63.775  1.00 88.47           C  
ATOM   4712  OE1 GLU C 181      37.058 107.921  63.964  1.00 88.47           O  
ATOM   4713  OE2 GLU C 181      35.348 107.169  62.754  1.00 88.47           O1-
ATOM   4714  N   GLN C 182      34.654 112.637  65.785  1.00 94.32           N  
ATOM   4715  CA  GLN C 182      35.208 113.935  66.037  1.00 94.32           C  
ATOM   4716  C   GLN C 182      34.601 114.529  67.269  1.00 94.32           C  
ATOM   4717  O   GLN C 182      35.303 115.050  68.136  1.00 94.32           O  
ATOM   4718  CB  GLN C 182      34.936 114.926  64.897  1.00 94.32           C  
ATOM   4719  CG  GLN C 182      35.647 114.572  63.593  1.00 94.32           C  
ATOM   4720  CD  GLN C 182      35.283 115.638  62.573  1.00 94.32           C  
ATOM   4721  NE2 GLN C 182      34.113 116.300  62.780  1.00 94.32           N  
ATOM   4722  OE1 GLN C 182      36.014 115.872  61.612  1.00 94.32           O  
ATOM   4723  N   MET C 183      33.265 114.438  67.385  1.00110.48           N  
ATOM   4724  CA  MET C 183      32.567 115.061  68.474  1.00110.48           C  
ATOM   4725  C   MET C 183      32.997 114.426  69.759  1.00110.48           C  
ATOM   4726  O   MET C 183      33.148 115.096  70.781  1.00110.48           O  
ATOM   4727  CB  MET C 183      31.041 114.916  68.357  1.00110.48           C  
ATOM   4728  CG  MET C 183      30.475 115.608  67.117  1.00110.48           C  
ATOM   4729  SD  MET C 183      30.703 117.411  67.092  1.00110.48           S  
ATOM   4730  CE  MET C 183      29.888 117.650  65.486  1.00110.48           C  
ATOM   4731  N   ALA C 184      33.224 113.103  69.725  1.00 51.32           N  
ATOM   4732  CA  ALA C 184      33.570 112.335  70.888  1.00 51.32           C  
ATOM   4733  C   ALA C 184      34.860 112.823  71.488  1.00 51.32           C  
ATOM   4734  O   ALA C 184      35.028 112.806  72.706  1.00 51.32           O  
ATOM   4735  CB  ALA C 184      33.748 110.838  70.576  1.00 51.32           C  
ATOM   4736  N   LYS C 185      35.822 113.254  70.653  1.00 87.31           N  
ATOM   4737  CA  LYS C 185      37.107 113.662  71.154  1.00 87.31           C  
ATOM   4738  C   LYS C 185      36.944 114.828  72.082  1.00 87.31           C  
ATOM   4739  O   LYS C 185      37.647 114.934  73.086  1.00 87.31           O  
ATOM   4740  CB  LYS C 185      38.071 114.085  70.033  1.00 87.31           C  
ATOM   4741  CG  LYS C 185      38.471 112.929  69.112  1.00 87.31           C  
ATOM   4742  CD  LYS C 185      39.169 113.376  67.826  1.00 87.31           C  
ATOM   4743  CE  LYS C 185      40.614 113.835  68.035  1.00 87.31           C  
ATOM   4744  NZ  LYS C 185      40.637 115.107  68.792  1.00 87.31           N1+
ATOM   4745  N   ARG C 186      36.027 115.749  71.744  1.00 82.04           N  
ATOM   4746  CA  ARG C 186      35.761 116.939  72.503  1.00 82.04           C  
ATOM   4747  C   ARG C 186      35.066 116.642  73.807  1.00 82.04           C  
ATOM   4748  O   ARG C 186      35.140 117.436  74.739  1.00 82.04           O  
ATOM   4749  CB  ARG C 186      34.929 117.968  71.722  1.00 82.04           C  
ATOM   4750  CG  ARG C 186      35.708 118.558  70.545  1.00 82.04           C  
ATOM   4751  CD  ARG C 186      35.020 119.747  69.877  1.00 82.04           C  
ATOM   4752  NE  ARG C 186      35.914 120.218  68.781  1.00 82.04           N  
ATOM   4753  CZ  ARG C 186      35.831 121.506  68.339  1.00 82.04           C  
ATOM   4754  NH1 ARG C 186      34.934 122.365  68.907  1.00 82.04           N1+
ATOM   4755  NH2 ARG C 186      36.646 121.937  67.332  1.00 82.04           N  
ATOM   4756  N   GLY C 187      34.332 115.520  73.905  1.00 61.30           N  
ATOM   4757  CA  GLY C 187      33.512 115.217  75.055  1.00 61.30           C  
ATOM   4758  C   GLY C 187      34.290 115.007  76.325  1.00 61.30           C  
ATOM   4759  O   GLY C 187      35.384 114.439  76.340  1.00 61.30           O  
ATOM   4760  N   LYS C 188      33.777 115.633  77.409  1.00179.93           N  
ATOM   4761  CA  LYS C 188      34.285 115.508  78.752  1.00179.93           C  
ATOM   4762  C   LYS C 188      33.636 114.470  79.633  1.00179.93           C  
ATOM   4763  O   LYS C 188      34.302 113.650  80.267  1.00179.93           O  
ATOM   4764  CB  LYS C 188      34.152 116.834  79.508  1.00179.93           C  
ATOM   4765  CG  LYS C 188      34.791 117.990  78.747  1.00179.93           C  
ATOM   4766  CD  LYS C 188      34.416 119.369  79.284  1.00179.93           C  
ATOM   4767  CE  LYS C 188      34.856 120.502  78.358  1.00179.93           C  
ATOM   4768  NZ  LYS C 188      36.242 120.259  77.905  1.00179.93           N1+
ATOM   4769  N   LYS C 189      32.286 114.527  79.696  1.00 75.85           N  
ATOM   4770  CA  LYS C 189      31.463 113.805  80.633  1.00 75.85           C  
ATOM   4771  C   LYS C 189      31.146 112.434  80.142  1.00 75.85           C  
ATOM   4772  O   LYS C 189      30.956 112.216  78.948  1.00 75.85           O  
ATOM   4773  CB  LYS C 189      30.110 114.504  80.854  1.00 75.85           C  
ATOM   4774  CG  LYS C 189      29.146 113.767  81.783  1.00 75.85           C  
ATOM   4775  CD  LYS C 189      27.865 114.558  82.057  1.00 75.85           C  
ATOM   4776  CE  LYS C 189      26.781 113.755  82.776  1.00 75.85           C  
ATOM   4777  NZ  LYS C 189      25.588 114.602  82.996  1.00 75.85           N1+
ATOM   4778  N   LEU C 190      31.063 111.463  81.076  1.00 66.35           N  
ATOM   4779  CA  LEU C 190      30.700 110.140  80.668  1.00 66.35           C  
ATOM   4780  C   LEU C 190      29.281 109.942  81.111  1.00 66.35           C  
ATOM   4781  O   LEU C 190      29.023 109.539  82.243  1.00 66.35           O  
ATOM   4782  CB  LEU C 190      31.564 109.046  81.322  1.00 66.35           C  
ATOM   4783  CG  LEU C 190      31.267 107.622  80.816  1.00 66.35           C  
ATOM   4784  CD1 LEU C 190      31.642 107.470  79.332  1.00 66.35           C  
ATOM   4785  CD2 LEU C 190      31.933 106.562  81.708  1.00 66.35           C  
ATOM   4786  N   VAL C 191      28.319 110.187  80.199  1.00129.58           N  
ATOM   4787  CA  VAL C 191      26.923 110.122  80.531  1.00129.58           C  
ATOM   4788  C   VAL C 191      26.509 108.730  80.866  1.00129.58           C  
ATOM   4789  O   VAL C 191      27.076 107.750  80.388  1.00129.58           O  
ATOM   4790  CB  VAL C 191      26.010 110.620  79.450  1.00129.58           C  
ATOM   4791  CG1 VAL C 191      26.146 112.141  79.355  1.00129.58           C  
ATOM   4792  CG2 VAL C 191      26.387 109.921  78.139  1.00129.58           C  
ATOM   4793  N   GLU C 192      25.495 108.626  81.746  1.00103.02           N  
ATOM   4794  CA  GLU C 192      24.978 107.358  82.169  1.00103.02           C  
ATOM   4795  C   GLU C 192      24.390 106.677  80.975  1.00103.02           C  
ATOM   4796  O   GLU C 192      23.551 107.244  80.280  1.00103.02           O  
ATOM   4797  CB  GLU C 192      23.835 107.500  83.186  1.00103.02           C  
ATOM   4798  CG  GLU C 192      23.241 106.169  83.639  1.00103.02           C  
ATOM   4799  CD  GLU C 192      21.910 106.472  84.313  1.00103.02           C  
ATOM   4800  OE1 GLU C 192      21.550 107.677  84.390  1.00103.02           O  
ATOM   4801  OE2 GLU C 192      21.230 105.505  84.748  1.00103.02           O1-
ATOM   4802  N   LEU C 193      24.823 105.428  80.709  1.00 79.47           N  
ATOM   4803  CA  LEU C 193      24.294 104.665  79.612  1.00 79.47           C  
ATOM   4804  C   LEU C 193      24.316 103.218  80.013  1.00 79.47           C  
ATOM   4805  O   LEU C 193      25.091 102.818  80.879  1.00 79.47           O  
ATOM   4806  CB  LEU C 193      25.116 104.797  78.317  1.00 79.47           C  
ATOM   4807  CG  LEU C 193      25.087 106.214  77.706  1.00 79.47           C  
ATOM   4808  CD1 LEU C 193      25.918 106.291  76.423  1.00 79.47           C  
ATOM   4809  CD2 LEU C 193      23.655 106.701  77.471  1.00 79.47           C  
ATOM   4810  N   PRO C 194      23.449 102.422  79.446  1.00166.37           N  
ATOM   4811  CA  PRO C 194      23.479 101.022  79.781  1.00166.37           C  
ATOM   4812  C   PRO C 194      24.609 100.282  79.130  1.00166.37           C  
ATOM   4813  O   PRO C 194      24.787 100.405  77.919  1.00166.37           O  
ATOM   4814  CB  PRO C 194      22.104 100.467  79.421  1.00166.37           C  
ATOM   4815  CG  PRO C 194      21.181 101.693  79.529  1.00166.37           C  
ATOM   4816  CD  PRO C 194      22.094 102.886  79.198  1.00166.37           C  
ATOM   4817  N   TYR C 195      25.337  99.449  79.900  1.00 70.79           N  
ATOM   4818  CA  TYR C 195      26.413  98.673  79.353  1.00 70.79           C  
ATOM   4819  C   TYR C 195      25.865  97.285  79.297  1.00 70.79           C  
ATOM   4820  O   TYR C 195      25.601  96.676  80.333  1.00 70.79           O  
ATOM   4821  CB  TYR C 195      27.647  98.666  80.274  1.00 70.79           C  
ATOM   4822  CG  TYR C 195      28.766  97.907  79.646  1.00 70.79           C  
ATOM   4823  CD1 TYR C 195      29.650  98.538  78.801  1.00 70.79           C  
ATOM   4824  CD2 TYR C 195      28.936  96.566  79.906  1.00 70.79           C  
ATOM   4825  CE1 TYR C 195      30.688  97.843  78.225  1.00 70.79           C  
ATOM   4826  CE2 TYR C 195      29.971  95.866  79.333  1.00 70.79           C  
ATOM   4827  CZ  TYR C 195      30.850  96.505  78.491  1.00 70.79           C  
ATOM   4828  OH  TYR C 195      31.913  95.788  77.902  1.00 70.79           O  
ATOM   4829  N   THR C 196      25.657  96.736  78.084  1.00150.01           N  
ATOM   4830  CA  THR C 196      24.992  95.466  78.079  1.00150.01           C  
ATOM   4831  C   THR C 196      25.733  94.401  77.333  1.00150.01           C  
ATOM   4832  O   THR C 196      25.666  94.302  76.107  1.00150.01           O  
ATOM   4833  CB  THR C 196      23.593  95.572  77.553  1.00150.01           C  
ATOM   4834  CG2 THR C 196      23.647  96.179  76.149  1.00150.01           C  
ATOM   4835  OG1 THR C 196      22.951  94.306  77.554  1.00150.01           O  
ATOM   4836  N   VAL C 197      26.432  93.535  78.091  1.00 52.16           N  
ATOM   4837  CA  VAL C 197      27.097  92.397  77.525  1.00 52.16           C  
ATOM   4838  C   VAL C 197      26.442  91.198  78.135  1.00 52.16           C  
ATOM   4839  O   VAL C 197      26.210  91.160  79.342  1.00 52.16           O  
ATOM   4840  CB  VAL C 197      28.558  92.323  77.873  1.00 52.16           C  
ATOM   4841  CG1 VAL C 197      29.128  90.992  77.355  1.00 52.16           C  
ATOM   4842  CG2 VAL C 197      29.263  93.562  77.298  1.00 52.16           C  
ATOM   4843  N   LYS C 198      26.079  90.195  77.311  1.00 72.64           N  
ATOM   4844  CA  LYS C 198      25.510  89.013  77.888  1.00 72.64           C  
ATOM   4845  C   LYS C 198      26.273  87.849  77.359  1.00 72.64           C  
ATOM   4846  O   LYS C 198      26.226  87.549  76.168  1.00 72.64           O  
ATOM   4847  CB  LYS C 198      24.022  88.814  77.555  1.00 72.64           C  
ATOM   4848  CG  LYS C 198      23.120  89.793  78.310  1.00 72.64           C  
ATOM   4849  CD  LYS C 198      21.691  89.869  77.772  1.00 72.64           C  
ATOM   4850  CE  LYS C 198      21.547  90.805  76.572  1.00 72.64           C  
ATOM   4851  NZ  LYS C 198      20.142  90.823  76.114  1.00 72.64           N1+
ATOM   4852  N   GLY C 199      26.994  87.142  78.246  1.00 33.42           N  
ATOM   4853  CA  GLY C 199      27.785  86.058  77.760  1.00 33.42           C  
ATOM   4854  C   GLY C 199      28.799  86.679  76.852  1.00 33.42           C  
ATOM   4855  O   GLY C 199      29.463  87.646  77.218  1.00 33.42           O  
ATOM   4856  N   MET C 200      29.019  86.045  75.689  1.00105.99           N  
ATOM   4857  CA  MET C 200      29.866  86.508  74.624  1.00105.99           C  
ATOM   4858  C   MET C 200      29.197  87.526  73.736  1.00105.99           C  
ATOM   4859  O   MET C 200      29.864  88.170  72.926  1.00105.99           O  
ATOM   4860  CB  MET C 200      30.451  85.373  73.760  1.00105.99           C  
ATOM   4861  CG  MET C 200      31.534  84.584  74.507  1.00105.99           C  
ATOM   4862  SD  MET C 200      32.481  83.392  73.508  1.00105.99           S  
ATOM   4863  CE  MET C 200      31.388  81.972  73.800  1.00105.99           C  
ATOM   4864  N   ASP C 201      27.849  87.599  73.760  1.00 58.28           N  
ATOM   4865  CA  ASP C 201      27.109  88.454  72.864  1.00 58.28           C  
ATOM   4866  C   ASP C 201      26.898  89.825  73.444  1.00 58.28           C  
ATOM   4867  O   ASP C 201      27.245  90.091  74.594  1.00 58.28           O  
ATOM   4868  CB  ASP C 201      25.720  87.888  72.530  1.00 58.28           C  
ATOM   4869  CG  ASP C 201      25.923  86.591  71.759  1.00 58.28           C  
ATOM   4870  OD1 ASP C 201      27.054  86.376  71.247  1.00 58.28           O  
ATOM   4871  OD2 ASP C 201      24.949  85.797  71.675  1.00 58.28           O1-
ATOM   4872  N   VAL C 202      26.320  90.742  72.624  1.00100.35           N  
ATOM   4873  CA  VAL C 202      26.040  92.086  73.065  1.00100.35           C  
ATOM   4874  C   VAL C 202      24.768  92.574  72.416  1.00100.35           C  
ATOM   4875  O   VAL C 202      24.275  91.973  71.461  1.00100.35           O  
ATOM   4876  CB  VAL C 202      27.122  93.060  72.697  1.00100.35           C  
ATOM   4877  CG1 VAL C 202      27.154  93.195  71.165  1.00100.35           C  
ATOM   4878  CG2 VAL C 202      26.876  94.386  73.437  1.00100.35           C  
ATOM   4879  N   SER C 203      24.185  93.674  72.956  1.00 58.77           N  
ATOM   4880  CA  SER C 203      22.994  94.269  72.403  1.00 58.77           C  
ATOM   4881  C   SER C 203      23.149  95.771  72.420  1.00 58.77           C  
ATOM   4882  O   SER C 203      23.540  96.360  73.423  1.00 58.77           O  
ATOM   4883  CB  SER C 203      21.719  93.931  73.196  1.00 58.77           C  
ATOM   4884  OG  SER C 203      21.797  94.480  74.503  1.00 58.77           O  
ATOM   4885  N   PHE C 204      22.938  96.410  71.252  1.00113.74           N  
ATOM   4886  CA  PHE C 204      23.006  97.833  71.009  1.00113.74           C  
ATOM   4887  C   PHE C 204      21.725  98.593  71.213  1.00113.74           C  
ATOM   4888  O   PHE C 204      21.750  99.819  71.291  1.00113.74           O  
ATOM   4889  CB  PHE C 204      23.532  98.166  69.603  1.00113.74           C  
ATOM   4890  CG  PHE C 204      24.950  97.706  69.570  1.00113.74           C  
ATOM   4891  CD1 PHE C 204      25.922  98.405  70.248  1.00113.74           C  
ATOM   4892  CD2 PHE C 204      25.310  96.587  68.855  1.00113.74           C  
ATOM   4893  CE1 PHE C 204      27.233  97.990  70.224  1.00113.74           C  
ATOM   4894  CE2 PHE C 204      26.620  96.168  68.826  1.00113.74           C  
ATOM   4895  CZ  PHE C 204      27.583  96.868  69.512  1.00113.74           C  
ATOM   4896  N   SER C 205      20.559  97.922  71.182  1.00 53.56           N  
ATOM   4897  CA  SER C 205      19.316  98.650  71.178  1.00 53.56           C  
ATOM   4898  C   SER C 205      19.125  99.516  72.386  1.00 53.56           C  
ATOM   4899  O   SER C 205      18.763 100.684  72.248  1.00 53.56           O  
ATOM   4900  CB  SER C 205      18.077  97.745  71.059  1.00 53.56           C  
ATOM   4901  OG  SER C 205      17.977  97.225  69.741  1.00 53.56           O  
ATOM   4902  N   GLY C 206      19.354  98.990  73.602  1.00 21.96           N  
ATOM   4903  CA  GLY C 206      19.083  99.782  74.772  1.00 21.96           C  
ATOM   4904  C   GLY C 206      19.964 100.991  74.784  1.00 21.96           C  
ATOM   4905  O   GLY C 206      19.515 102.097  75.087  1.00 21.96           O  
ATOM   4906  N   ILE C 207      21.251 100.809  74.443  1.00 87.42           N  
ATOM   4907  CA  ILE C 207      22.184 101.892  74.475  1.00 87.42           C  
ATOM   4908  C   ILE C 207      21.764 102.946  73.500  1.00 87.42           C  
ATOM   4909  O   ILE C 207      21.773 104.131  73.828  1.00 87.42           O  
ATOM   4910  CB  ILE C 207      23.604 101.494  74.179  1.00 87.42           C  
ATOM   4911  CG1 ILE C 207      24.557 102.636  74.571  1.00 87.42           C  
ATOM   4912  CG2 ILE C 207      23.723 101.083  72.705  1.00 87.42           C  
ATOM   4913  CD1 ILE C 207      26.028 102.224  74.583  1.00 87.42           C  
ATOM   4914  N   LEU C 208      21.344 102.551  72.285  1.00 47.31           N  
ATOM   4915  CA  LEU C 208      20.970 103.533  71.308  1.00 47.31           C  
ATOM   4916  C   LEU C 208      19.859 104.362  71.876  1.00 47.31           C  
ATOM   4917  O   LEU C 208      19.904 105.589  71.822  1.00 47.31           O  
ATOM   4918  CB  LEU C 208      20.445 102.898  70.008  1.00 47.31           C  
ATOM   4919  CG  LEU C 208      20.028 103.919  68.932  1.00 47.31           C  
ATOM   4920  CD1 LEU C 208      21.223 104.758  68.454  1.00 47.31           C  
ATOM   4921  CD2 LEU C 208      19.280 103.234  67.777  1.00 47.31           C  
ATOM   4922  N   SER C 209      18.846 103.715  72.480  1.00 72.02           N  
ATOM   4923  CA  SER C 209      17.711 104.442  72.978  1.00 72.02           C  
ATOM   4924  C   SER C 209      18.126 105.374  74.075  1.00 72.02           C  
ATOM   4925  O   SER C 209      17.663 106.513  74.142  1.00 72.02           O  
ATOM   4926  CB  SER C 209      16.604 103.526  73.533  1.00 72.02           C  
ATOM   4927  OG  SER C 209      17.069 102.809  74.666  1.00 72.02           O  
ATOM   4928  N   PHE C 210      19.029 104.923  74.961  1.00128.01           N  
ATOM   4929  CA  PHE C 210      19.421 105.727  76.081  1.00128.01           C  
ATOM   4930  C   PHE C 210      20.126 106.940  75.554  1.00128.01           C  
ATOM   4931  O   PHE C 210      19.954 108.044  76.070  1.00128.01           O  
ATOM   4932  CB  PHE C 210      20.389 105.001  77.032  1.00128.01           C  
ATOM   4933  CG  PHE C 210      20.239 105.650  78.364  1.00128.01           C  
ATOM   4934  CD1 PHE C 210      20.989 106.745  78.724  1.00128.01           C  
ATOM   4935  CD2 PHE C 210      19.316 105.156  79.257  1.00128.01           C  
ATOM   4936  CE1 PHE C 210      20.827 107.328  79.959  1.00128.01           C  
ATOM   4937  CE2 PHE C 210      19.150 105.733  80.493  1.00128.01           C  
ATOM   4938  CZ  PHE C 210      19.908 106.823  80.846  1.00128.01           C  
ATOM   4939  N   ILE C 211      20.955 106.765  74.507  1.00133.61           N
[truncated: 170,242 more chars]
